# Supplementary material for: Strand specific RNA-sequencing and membrane lipid profiling reveals growth phase-dependent cold stress response mechanisms in Listeria monocytogenes
Source: PLoS One. 2017 Jun 29;12(6):e0180123. doi: 10.1371/journal.pone.0180123 (PMC5491136; doi:10.1371/journal.pone.0180123)
Supplement: S1 Table — Genes belonging to a single cluster exhibited ≥0.50 membership. For ORFs with 0.2–0.5 membership to multiple clusters, the clusters are listed in decreasing order of membership. A * denotes ORFs with <0.5 membership to one cluster while a “0” denotes ORFs with <0.2 membership to one or more clusters. NC = average normalized count for control treatment. (XLSX) [file pone.0180123.s001.xlsx]

## Sheet: mRNA transcripts
EGD ORF	EGD description	Gene abbr.	Strand	Length (bp)	EGD-e ORF	COG category for EGD-e genes	Cluster membership	NC C1	G1 log2	G1 padj	NC C2	G2 log2	G2 padj	NC C3	G3 log2	G3 padj	NC C4	G4 log2	G4 padj	NC C5	G5 log2	G5 padj
LMON_0001	Chromosomal replication initiator protein DnaA	dnaA	+	1355	lmo0001	Replication, recombination and repair	6	6759.81	0.264753	0.282528	15242.6	-0.103981	0.269463	13848.4	0.0928643	0.274051	11822	0.193525	0.566227	8581.9	-1.92783	1.50854e-30
LMON_0002	DNA polymerase III beta subunit	dnaN	+	1145	lmo0002	Replication, recombination and repair	6	5402.38	-0.0358298	0.895705	10851.1	-0.365886	2.52797e-05	10328.6	-0.133902	0.312486	12969.9	-0.492318	0.135736	7125.67	-0.982662	6.54253e-08
LMON_0003	FIG00774723: hypothetical protein		+	1343	lmo0003	Defense/virulence mechanisms	6	224.875	0.0172528	0.955737	430.119	-0.203477	0.124478	399.489	0.0233493	0.889442	591.162	-0.19689	0.671206	463.958	-2.30526	2.43619e-20
LMON_0004	FIG002958: hypothetical protein		+	236	lmo0004	Function unknown	16	1463.19	1.25184	4.59708e-12	1881.33	0.686359	1.59783e-12	2039.91	0.53866	7.51041e-05	2373.07	-0.294627	0.56027	1226.77	-0.690127	0.0518888
LMON_0005	DNA recombination and repair protein RecF	recF	+	1112	lmo0005	Replication, recombination and repair	16	7189.65	1.39619	4.22394e-19	8837.03	0.739671	1.43566e-21	9260	0.58709	6.66906e-07	8758.69	0.0604325	0.924319	4068.52	-0.150662	0.740896
LMON_0006	DNA gyrase subunit B	gyrB	+	1940	lmo0006	Replication, recombination and repair	20	11263.2	1.23973	1.34886e-10	12412.6	0.530798	6.91341e-16	13151.8	0.485138	5.08083e-06	13851.1	-0.149253	0.674634	5768.19	0.451749	0.0779325
LMON_0007	DNA gyrase subunit A	gyrA	+	2528	lmo0007	Replication, recombination and repair	20	20904.4	1.17479	7.64151e-11	21848	0.610072	9.55156e-18	24446.4	0.39624	4.80009e-05	24481.8	-0.104343	0.797573	10366.6	1.14621	1.53128e-14
LMON_0008	Cardiolipin synthetase		+	1514	lmo0008	Lipid transport and metabolism	6	4137.14	-0.618747	5.48629e-05	3653.98	-0.361385	5.98084e-05	4292.97	-0.246335	0.0424385	4627	-0.476095	0.128718	4681.25	-1.87931	1.14758e-27
LMON_0009	Spermidine N1-acetyltransferase		+	518	lmo0009	Translation	7	1568.49	-1.0163	3.88916e-14	1191	-0.78195	5.06681e-15	1233.89	-0.343925	0.0201075	1336.99	-0.507494	0.109325	1159.94	-1.53208	2.63551e-16
LMON_0011	Mevalonate kinase		+	968	lmo0010	Lipid transport and metabolism	20	2065.95	0.651113	0.000127782	1960.33	-0.209143	0.100341	1740.24	-0.171997	0.147063	1432.32	0.101735	0.858405	1139.94	0.0846714	0.718474
LMON_0012	Diphosphomevalonate decarboxylase		+	971	lmo0011	Lipid transport and metabolism	20	2570.86	0.437791	0.00444656	2419.32	-0.599722	6.08777e-11	2267.99	-0.727429	8.28087e-07	2269.6	-0.758394	0.00519807	1487.91	0.0790506	0.750543
LMON_0013	Phosphomevalonate kinase		+	1079	lmo0012	Lipid transport and metabolism	20	3881.95	0.405727	0.0144804	3627.66	-0.895519	4.9465e-27	3387.27	-1.11266	1.07342e-14	3196.8	-0.954581	0.000306949	1853.05	0.00718164	0.977556
LMON_0014	AA3-600 quinol oxidase subunit II	qoxA	+	1106	lmo0013	Energy production and conversion	9	10127.2	0.241262	0.104009	8638.5	0.0637137	0.672326	1360.34	1.77854	6.91461e-05	7764.18	-1.8608	0.00322076	8020.51	2.03933	1.67638e-42
LMON_0015	AA3-600 quinol oxidase subunit I	qoxB	+	1979	lmo0014	Energy production and conversion	9	18878.2	0.157341	0.285802	14139.5	0.00566967	0.971435	2076.84	1.85003	2.00201e-05	5022.56	-0.783457	0.194003	11207.7	2.0857	4.22657e-34
LMON_0016	AA3-600 quinol oxidase subunit IIII	qoxC	+	611	lmo0015	Energy production and conversion	17	8050.08	0.151104	0.305146	5856.45	-0.056399	0.678422	788.165	1.94234	7.7828e-06	1205.52	0.0303051	0.964179	4185.59	2.49258	7.93242e-48
LMON_0017	AA3-600 quinol oxidase subunit IV	qoxD	+	332	lmo0016	Energy production and conversion	17	2899.1	0.207651	0.172897	2048.54	0.0188753	0.906014	314.07	1.81619	5.2687e-05	367.03	0.182958	0.740786	1360.9	2.78566	1.22667e-53
LMON_0018	Capsule biosynthesis protein capA	capA	-	1118	lmo0017	Cell wall/membrane biogenesis	1	20.5325	-0.482888	0.395673	23.3166	-1.02143	0.023666	31.6767	-0.694071	0.101045	26.3882	-0.08587	0.929704	15.8428	-0.238621	0.787821
LMON_0019	Beta-glucosidase ; 6-phospho-beta-glucosidase		+	1433	lmo0018	Carbohydrate transport and metabolism	5/2	920.57	-1.04012	9.17801e-07	1920.71	-1.72104	3.38976e-36	1574.36	-0.782459	0.00716482	1073.6	-1.51765	7.2486e-05	1113.18	-0.534675	0.0163437
LMON_0020	FIG00774048: hypothetical protein		-	821	lmo0019	Function unknown	10	49.5813	2.6171	1.02858e-09	11.1206	5.25271	6.27798e-94	52.3868	3.84785	2.43201e-33	1131.46	0.652003	0.31552	2012.23	1.63925	2.20638e-16
LMON_0021	transcriptional regulator, GntR family		+	740	lmo0020	Transcription	13	202.543	-1.6463	6.79216e-11	363.295	-0.612659	3.10982e-05	300.682	0.426536	0.0460305	500.584	-0.688904	0.27256	293.128	-0.263987	0.36599
LMON_0022	PTS system, IIA component		+	401	lmo0021	Carbohydrate transport and metabolism	9	31.9982	-1.55724	0.000546812	40.3348	-0.547657	0.170331	48.4995	-0.0186162	0.960013	222.49	-1.96299	0.00854673	134.162	0.137959	0.719266
LMON_0023	PTS system, mannose-specific IIB component / PTS system, mannose-specific IIA component		+	488	lmo0022	Carbohydrate transport and metabolism	9	5.22423	-1.15605	0.199839	4.55081	0.219846	0.808826	5.4624	0.0105438	0.99014	90.6821	-2.91311	0.00273104	80.2479	-0.292324	0.498028
LMON_0024	PTS system, mannose-specific IIC component		+	803	lmo0023	Carbohydrate transport and metabolism	9	6.3118	-1.44338	0.0752871	4.0794	0.226533	0.807104	6.248	0.403001	0.574521	126.876	-2.99208	0.00116049	90.6997	-0.0466612	0.930797
LMON_0025	PTS system, mannose-specific IID component		+	821	lmo0024	Carbohydrate transport and metabolism	9	4.89784	-1.60618	0.0901662	3.98999	-0.0447184	0.964408	3.03083	1.07664	0.141147	48.3842	-2.03573	0.0299737	64.0473	1.00392	0.0180419
LMON_0026	FIG00774489: hypothetical protein		+	704	lmo0025	General function prediction only	9	12.0188	-1.19597	0.0535601	9.91444	-0.442969	0.549585	17.9093	-0.222304	0.692631	111.042	-2.50219	2.08909e-06	186.145	0.366378	0.26877
LMON_0027	Cytoplasmic copper homeostasis protein cutC	cutC	+	644	lmo0026	Inorganic ion transport and metabolism	15	9.3534	-1.79372	0.015856	6.88143	-0.555247	0.489042	5.94703	0.105283	0.897814	5.94024	-0.0926788	0.952996	16.7	0.173618	0.857353
LMON_0028	PTS system, beta-glucoside-specific IIB component / PTS system, beta-glucoside-specific IIC component / PTS system, beta-glucoside-specific IIA component		+	1904	lmo0027	Carbohydrate transport and metabolism	9	1229.3	0.277238	0.27954	4490.04	-0.0052716	0.980069	5190.29	1.31406	2.6119e-06	5287.76	-1.92357	0.111357	3997.02	0.550318	0.0280078
LMON_0029	Muramoyltetrapeptide carboxypeptidase		+	875	lmo0028	Defense/virulence mechanisms	15	183.024	0.0495345	0.853867	210.509	0.47893	0.00315796	220.04	0.868267	1.05429e-07	148.103	1.09404	0.0068512	115.893	1.27945	1.44941e-08
LMON_0030	FIG00774140: hypothetical protein		+	338	lmo0029	Not in COGs	9	1393.11	-0.744713	0.00356443	1065.33	-0.117779	0.442784	825.787	-0.387894	0.00702592	1700.99	-1.49184	0.000342791	1744.83	-0.437096	0.00896826
LMON_0031	hydrolase, haloacid dehalogenase-like family		-	809	lmo0030	General function prediction only	5	732.173	-0.0746466	0.717026	902.5	-0.152008	0.240499	833.109	-0.0790223	0.542424	1169.94	-0.774368	0.135736	576.214	1.44394	1.0436e-11
LMON_0032	transcriptional regulator LacI family		-	1055	lmo0031	Transcription	5	926.263	0.164197	0.336936	1208.72	0.103631	0.407323	1138.76	0.331553	0.00104375	2190.76	-0.749881	0.22663	1001	1.57684	3.41796e-10
LMON_0033	Sugar kinase and transcription regulator		+	965	lmo0032	Transcription; Carbohydrate transport and metabolism;	17	9.89968	-2.79153	0.000521227	18.6945	-1.1556	0.0339548	18.0481	-1.6461	0.00233303	48.2604	-2.53925	0.00421942	33.1837	0.111666	0.855076
LMON_0034	glycosyl hydrolase, family 9		+	2402	lmo0033	Not in COGs	17	20.8683	-2.65329	7.62619e-06	31.3698	-1.67818	6.83833e-05	31.2871	-1.68012	4.76045e-05	59.8091	-2.24846	0.0042162	36.7148	1.34335	0.000786713
LMON_0035	PTS system, cellobiose-specific IIC component		+	1352	lmo0034	Carbohydrate transport and metabolism	17	12.9039	-2.72336	0.000136409	19.2612	-1.62049	0.00298395	17.3327	-0.995274	0.0432764	22.8276	-1.03124	0.24041	20.7305	1.49019	0.00402572
LMON_0036	putative glucosamine-fructose-6-phosphate aminotransferase		+	1085	lmo0035	Cell wall/membrane biogenesis	17	25.1874	-1.96708	3.13176e-05	33.0021	-1.08427	0.00512482	32.5609	-1.37008	0.000653524	44.1027	-1.3692	0.0616215	39.7858	1.57163	2.04935e-06
LMON_0037	Putrescine carbamoyltransferase		+	1025	lmo0036	Amino acid transport and metabolism	5	45.2459	-2.55813	1.12493e-09	34.5477	-2.30608	5.1462e-07	45.0258	-2.4392	6.91726e-10	315.84	-4.14779	9.99375e-16	1994.52	-1.60134	6.00234e-10
LMON_0038	Agmatine/putrescine antiporter, associated with agmatine catabolism		+	1385	lmo0037	Amino acid transport and metabolism	9	61.0756	-2.14296	5.27058e-10	59.1205	-1.69621	4.19409e-07	55.9567	-1.1197	0.000345499	299.408	-2.86223	2.37897e-09	1387.11	-0.511695	0.0700812
LMON_0039	Agmatine deiminase		+	1094	lmo0038	Amino acid transport and metabolism	5	70.3293	-1.33743	3.45237e-06	57.7597	-1.01748	0.00057515	63.6858	-0.933068	0.00330048	259.203	-2.16287	1.40109e-07	1280.49	0.0827504	0.71429
LMON_0040	Carbamate kinase		+	941	lmo0039	Amino acid transport and metabolism	5	76.0163	-1.11984	0.000115647	73.8301	-1.39804	6.1791e-07	83.1847	-0.854411	0.00148515	255.253	-2.00336	1.35936e-07	1543.66	0.0982247	0.721344
LMON_0041	Agmatine deiminase		+	1109	lmo0040	Amino acid transport and metabolism	6	274.518	-0.446546	0.0788228	405.114	-0.375766	0.0340958	534.221	-0.132106	0.47966	771.672	-0.66784	0.0521876	795.46	-1.61752	5.01986e-14
LMON_0042	phosphosugar-binding protein		+	779	lmo0041	Transcription	7	170.168	-0.70979	0.000653114	301.407	-0.71289	8.54788e-06	310.973	0.0664541	0.719435	441.204	-0.451411	0.315925	374.485	-1.29033	1.97028e-05
LMON_0043	DedA protein		+	659	lmo0042	Function unknown	8	1484.86	0.0790173	0.733461	1715.42	0.367581	0.00196724	1705.35	0.485763	0.000185688	821.743	1.44075	7.69092e-07	613.451	-1.24172	2.91034e-07
LMON_0044	Arginine deiminase	arcA	+	1232	lmo0043	Amino acid transport and metabolism	10	198.901	1.85689	2.33264e-12	212.985	2.21499	3.77347e-70	281.23	1.9573	4.02154e-24	4970.71	-0.817966	0.182815	5461.03	0.810524	0.0274477
LMON_0045	SSU ribosomal protein S6p	rpsF	+	293	lmo0044	Translation	3	66768.6	-1.14184	0.00119442	87511.5	-0.273696	0.0152141	95463.4	-0.84957	6.89348e-06	35084.9	-0.165954	0.674634	7278.08	0.650202	0.125796
LMON_0046	Single-stranded DNA-binding protein	ssb	+	536	lmo0045	Replication, recombination and repair	3	108471	-0.990177	0.011861	140831	-0.106751	0.466105	167539	-0.954047	3.6383e-07	60412.5	-0.212981	0.56748	12506.5	0.971665	2.35888e-06
LMON_0047	SSU ribosomal protein S18p	rpsR	+	239	lmo0046	Translation	3	17674.3	-0.984823	0.00740532	24053.8	-0.13969	0.375054	28619.2	-1.05354	1.85139e-09	10467.8	-0.298651	0.348736	2198.77	1.04228	8.94033e-05
LMON_0048	lipoprotein, putative		+	611	lmo0047	Function unknown	1	2018.84	2.11224	2.97049e-33	1585.57	0.9063	6.11846e-23	2661.97	0.470347	2.63586e-07	1572.42	1.84278	6.59466e-11	1037.71	2.6672	1.4335e-29
LMON_0049	Accessory gene regulator protein B		+	614	lmo0048	Posttranslational modification, protein turnover, chaperones; Signal transduction mechanisms; Transcription;	17	3774.86	-0.383349	0.707609	5950.9	0.15203	0.849361	43944.1	0.417827	0.172537	98406.8	0.0810481	0.85929	119913	1.82781	1.04043e-31
LMON_0050	accessory gene regulator protein D, putative		+	161	lmo0049	Not in COGs	13	393.53	-1.40486	0.0126501	747.375	-1.16139	0.016298	3849.35	0.802472	0.0613789	13273.7	0.160461	0.76611	18332.4	0.791189	0.318542
LMON_0051	Histidine kinase of the competence regulon ComD		+	1295	lmo0050	Signal transduction mechanisms	0	838.39	-0.322932	0.388162	1392.9	-1.33582	1.32523e-08	3311.48	-0.267027	0.309372	4791.32	-0.229517	0.516619	4525.09	-0.0639288	0.781459
LMON_0052	Response regulator of the competence regulon ComE		+	728	lmo0051		5	673.649	0.125355	0.784543	1057.52	-0.877276	0.0487887	3460.27	-0.657793	0.0002154	6156.58	-1.0031	0.000167115	4394.23	0.520947	0.0087293
LMON_0053	Phosphoesterase, DHH family protein		+	1973	lmo0052	Signal transduction mechanisms	12	6327.02	0.336701	0.0283015	5865.32	0.262747	0.00513813	6298.9	0.3597	1.386e-05	6965.24	-0.0344443	0.945303	5771.81	0.233633	0.113423
LMON_0054	LSU ribosomal protein L9p	rplI	+	446	lmo0053	Translation	5	1886.92	0.0844547	0.688868	1817.7	0.203735	0.0745699	2210.57	0.180786	0.146985	2635.6	-0.262952	0.497342	1909.3	0.868069	5.4071e-06
LMON_0055	Replicative DNA helicase [SA14-24]	dnaC	+	1352	lmo0054	Replication, recombination and repair	5	6044.14	0.269048	0.214697	5600.4	0.437701	1.85317e-06	6612.39	0.237943	0.00850777	7831.83	-0.152103	0.684257	5607.89	1.20839	1.03597e-19
LMON_0057	Adenylosuccinate synthetase	purA	+	1292	lmo0055	Nucleotide transport and metabolism	15	6716.49	-0.703647	0.00873843	12285	0.392299	0.000141533	14632.6	-0.0389995	0.769309	5700.89	1.55702	7.90197e-10	2511.85	2.29125	9.44453e-22
LMON_0059	ESAT-6/Esx family secreted protein EsxA/YukE		+	293	lmo0056	Function unknown	16	155.464	0.222218	0.497282	182.53	-0.739762	0.000114083	429.232	-1.31881	1.05251e-10	941.577	-2.28789	4.80377e-15	215.051	-1.62203	0.000346721
LMON_0060	Putative secretion accessory protein EsaA/YueB		+	3206	lmo0057	Function unknown	14	27.4167	0.746939	0.0881318	38.9727	-0.597584	0.107869	75.7352	-0.745596	0.0207806	96.3043	-0.452909	0.361831	39.0701	-1.47635	0.0149221
LMON_0061	Putative secretion system component EssA		+	515	lmo0058	Not in COGs	20	7.40124	0.45825	0.488713	5.9427	-0.523772	0.519845	9.67066	0.0296071	0.969625	21.4211	-0.924616	0.269274	3.88893	0.0896009	0.952714
LMON_0062	Putative secretion accessory protein EsaB/YukD		+	251	lmo0059	Function unknown	1	3.27394	-0.237052	0.824576	4.0573	-0.813701	0.343667	4.7646	-0.516781	0.58618	3.87021	0.00245844	0.998766	0.463997	0.345312	NA
LMON_0063	Putative secretion system component EssB/YukC		+	1196	lmo0060	Function unknown	16	27.9537	-0.229419	0.708615	24.6864	-0.667245	0.138715	34.5707	-0.383061	0.306008	51.224	-0.579486	0.351146	21.1944	-0.68015	0.402584
LMON_0064	FtsK/SpoIIIE family protein, putative secretion system component EssC/YukA		+	4496	lmo0061	Cell cycle control, mitosis and meiosis	5	104.736	-0.168934	0.680976	103.087	-0.622018	0.00686017	136.228	-0.322673	0.125071	189.977	-0.678656	0.0840186	88.0258	0.549621	0.0930674
LMON_0065	Putative EsaC protein analog (Listeria type 3)		+	317			17	15.0766	-0.96714	0.146117	13.814	-0.707284	0.233734	15.041	-0.0599324	0.918507	19.9924	-0.698819	0.449871	15.8428	0.428343	0.675461
LMON_0066	FIG00776004: hypothetical protein		+	434			2	14.4662	-0.379405	0.535354	12.0402	-0.501936	0.434274	17.5167	-0.619673	0.227125	20.5321	-0.212499	0.841101	10.9904	1.07708	0.127628
LMON_0067	FIG00774984: hypothetical protein		+	308			2/5	8.50127	-0.419051	0.574228	6.23416	-0.332799	0.693191	13.8598	-0.579264	0.342254	14.5918	-0.738436	0.491057	10.5264	0.829427	0.282517
LMON_0068	FIG00775798: hypothetical protein		-	638			17	22.7488	-0.872414	0.0743415	17.2653	-0.484377	0.378689	23.2068	0.059624	0.916254	35.805	-0.665741	0.350068	15.1664	0.905773	0.231264
LMON_0069	Synthetic lethal KAR3-like protein		+	314			17	12.8865	-0.823738	0.15383	12.5106	-1.00358	0.114142	15.3884	-0.190218	0.731275	15.4809	-0.515619	0.624675	14.38	0.531779	0.526179
LMON_0070	FIG00774235: hypothetical protein		+	962			17	64.6684	-0.499724	0.113003	58.1981	-0.470693	0.12325	70.5745	-0.111832	0.734773	131.698	-0.531461	0.317448	96.9479	0.829978	0.0690001
LMON_0071	FIG00775292: hypothetical protein		-	335			9	16.4513	-0.124138	0.827395	14.393	0.144248	0.810077	12.7973	0.403581	0.490667	52.9225	-0.941253	0.101014	24.1908	0.764607	0.322205
LMON_0072	FIG00774088: hypothetical protein		-	440			5	17.4592	0.0271693	0.97132	19.4421	-0.116498	0.8465	19.1811	0.322905	0.501278	60.601	-1.10984	0.0503318	31.8625	1.30498	0.0109275
LMON_0073	FIG00774085: hypothetical protein		+	635	lmo0072	Not in COGs	10	13.6956	-0.631717	0.263459	13.988	-0.222483	0.729954	23.9242	-0.473678	0.289061	58.4071	-1.06288	0.0528241	26.4046	-1.18793	0.123848
LMON_0074	FIG00774981: hypothetical protein		+	722	lmo0070	Not in COGs	19	53.3137	-2.00667	7.65456e-08	73.1607	-1.82731	5.63343e-10	46.7492	-0.0502764	0.923354	85.994	-0.665621	0.235418	66.7645	-2.06407	0.000903993
LMON_0075	Probable carboxyvinyl-carboxyphosphonate phosphorylmutase		+	773	lmo0075	Carbohydrate transport and metabolism	17	365.644	-0.890854	5.04824e-05	342.367	-0.862065	2.26867e-10	352.364	-0.446747	0.0209452	533.112	-0.876441	0.00376865	502.033	0.225583	0.269309
LMON_0076	ADA regulatory protein / Methylated-DNA--protein-cysteine methyltransferase		+	1052	lmo0076	Replication, recombination and repair; Nucleotide transport and metabolism;	17	685.731	-0.834993	1.00855e-05	485.13	-0.751596	1.41419e-09	374.739	-0.277446	0.101006	645.875	-0.907059	0.00447155	627.006	0.807145	0.000159841
LMON_0077	FIG00774172: hypothetical protein		+	665	lmo0077	Function unknown	17	391.18	-0.529705	0.0626438	761.866	-0.344833	0.0043711	656.489	0.382993	0.00503435	934.513	-0.536377	0.137395	388.531	0.678724	0.00140725
LMON_0078	Glyoxylate reductase / Glyoxylate reductase / Hydroxypyruvate reductase		+	956	lmo0078	Energy production and conversion; Coenzyme transport and metabolism; General function prediction only;	2	568.048	-0.607827	0.00443353	688.066	-0.320832	0.01634	980.253	-0.554493	0.00119824	1193.47	-0.332963	0.488481	1261.79	1.83638	2.63425e-23
LMON_0079	FIG00774616: hypothetical protein		+	176			14	46.2444	0.920848	0.000304361	54.3479	-0.39638	0.215258	45.2144	0.139876	0.679098	30.7584	0.862577	0.283144	32.2557	-0.709417	0.258035
LMON_0080	hypothetical protein		+	788			14	117.55	0.582845	0.0590795	109.519	-0.120686	0.686699	96.2083	0.368248	0.102651	83.6365	0.472522	0.303416	71.0466	0.158914	0.786339
LMON_0081	hypothetical protein		+	623			20	117.048	1.26774	2.9835e-10	130.892	0.388272	0.0275739	128.235	0.607172	0.00032138	135.895	0.472868	0.24259	84.5301	0.592395	0.0842044
LMON_0082	transcriptional regulator, MerR family		+	368	lmo0083	Transcription	17	625.211	-1.1544	3.32017e-06	356.665	-0.0356431	0.849733	404.117	-0.0223588	0.912745	695.034	-0.254547	0.571298	486.08	1.47038	8.50407e-09
LMON_0083	Aldo-keto reductase		+	983	lmo0084	Energy production and conversion	3	317.062	-0.134008	0.531555	223.724	0.7163	2.43958e-05	357.169	0.378908	0.0460859	684.811	0.382581	0.39545	486.013	2.13758	1.77243e-22
LMON_0084	FIG00774847: hypothetical protein		+	689	lmo0085	Not in COGs	1	4.91901	0.66303	0.366146	6.14176	-1.10915	0.163625	5.02033	-0.284526	0.749468	4.20196	0.194296	0.910676	0.963384	0.95894	NA
LMON_0085	FIG00774455: hypothetical protein		+	5879	lmo0086	Not in COGs	20/1/2	76.6959	0.0547212	0.883861	82.8492	-0.981825	0.000169036	94.7644	-1.04069	1.27801e-05	81.9601	-0.72686	0.156986	47.4536	0.276509	0.668646
LMON_0086	FIG00774343: hypothetical protein		+	2306	lmo0087	Not in COGs	5	46.0015	-0.111304	0.821849	46.9669	-1.12029	0.0013909	39.7098	-0.535111	0.112006	64.5729	-1.34371	0.0181237	25.9406	1.11053	0.0403049
LMON_0087	ATP synthase C chain		+	242	lmo0088	Energy production and conversion	5	6.58339	0.204938	0.803853	7.86933	-0.131561	0.867562	9.28036	-0.341995	0.641705	10.266	-0.759236	0.503666	3.88893	0.589049	0.676626
LMON_0088	ATP synthase F1, delta subunit		+	1031	lmo0089	Energy production and conversion	17	34.4568	-0.446022	0.289637	33.1136	-0.835219	0.0372741	26.0333	0.0876074	0.852767	33.7572	-0.423537	0.588449	20.7305	0.662023	0.247734
LMON_0089	ATP synthase alpha chain		-	1496	lmo0090	Energy production and conversion	5	61.8717	-0.225981	0.553101	52.6153	-0.510014	0.128686	48.0646	-0.0378421	0.919568	83.7603	-0.939467	0.083654	56.6234	0.32926	0.475736
LMON_0090	ATP synthase gamma chain		+	869	lmo0091	Energy production and conversion	17	31.8312	-0.197861	0.657169	25.5809	-0.29643	0.518838	26.3297	0.300752	0.488674	34.8541	-0.265548	0.735887	40.7846	0.575518	0.191387
LMON_0091	ATP synthase beta chain		+	1370	lmo0092	Energy production and conversion	2	71.7259	-0.332804	0.233073	60.3989	-0.392864	0.222891	51.8834	-0.0350325	0.931838	64.7013	0.0170444	0.982551	56.9812	1.05679	0.00296974
LMON_0092	ATP synthase F1, epsilon subunit		+	323	lmo0093	Energy production and conversion	2	23.7866	-0.68741	0.129753	18.0242	-0.863949	0.107218	23.5807	-0.377664	0.388278	22.7879	-0.41159	0.699807	11.9892	1.29509	0.0648073
LMON_0093	FIG00774358: hypothetical protein		+	560	lmo0094	Not in COGs	15/17	87.5543	-1.75722	1.69846e-08	85.1297	-1.85507	2.78422e-11	54.7984	-0.148958	0.66912	54.1432	-0.165766	0.827529	28.9054	0.88183	0.224073
LMON_0094	FIG00774239: hypothetical protein		+	632	lmo0095	Not in COGs	2	192.258	0.592094	0.00289097	192.207	-1.14071	3.17458e-10	152.219	-0.231112	0.257598	269.5	-0.348425	0.44281	123.99	3.10888	3.53723e-19
LMON_0095	PTS system, mannose-specific IIB component / PTS system, mannose-specific IIA component		-	965	lmo0096	Carbohydrate transport and metabolism	2	1072.58	-2.78397	7.2268e-16	18221.1	-3.35567	6.63363e-13	47903.7	-0.743332	0.0358024	174576	-1.3217	0.0562684	1594.53	5.81666	7.8506e-39
LMON_0096	PTS system, mannose-specific IIC component		-	806	lmo0097	Carbohydrate transport and metabolism	17	647.831	-3.06973	2.15007e-19	12252.3	-3.4109	2.50302e-12	30786.4	-0.762157	0.0319955	107257	-1.21807	0.0895936	1025.44	5.88097	8.27907e-37
LMON_0097	PTS system, mannose-specific IID component		+	911	lmo0098	Carbohydrate transport and metabolism	2	1323.54	-2.31554	2.98196e-14	19562.5	-3.47972	1.09265e-14	48227.9	-0.711946	0.0405918	177815	-1.13778	0.118522	1951.6	6.14806	8.57253e-63
LMON_0098	Putative regulator of the mannose operon, ManO		+	389	lmo0099	Function unknown	2	1240.22	-0.0694408	0.784543	4340.35	-1.8606	2.0658e-22	9093.86	-0.0361015	0.9257	27120.7	-0.406966	0.604106	1465.7	2.9156	2.58397e-07
LMON_0099	FIG00774211: hypothetical protein		+	350	lmo0100	Function unknown	4/7	1269.57	-0.952885	7.98214e-05	750.814	-0.244737	0.0425551	803.93	0.152134	0.384603	1154.9	-0.0698863	0.911169	1751.61	-0.67071	0.123017
LMON_0100	transcriptional regulator, ArsR family		-	293	lmo0101	Transcription	7	510.09	-0.696579	0.000609093	288.279	-0.172196	0.400241	318.379	-0.301936	0.100097	451.971	-0.604679	0.17187	721.791	-1.31905	3.45701e-11
LMON_0101	FIG00774166: hypothetical protein		-	290	lmo0102	Function unknown	8	431.258	-0.271611	0.340655	262.51	0.436095	0.00900684	286.919	-0.0835164	0.771836	82.5044	1.2169	0.0647874	91.4114	-1.15573	0.0060169
LMON_0102	NADH dehydrogenase		-	632	lmo0103	Energy production and conversion	4	908.099	-0.462379	0.0662015	532.808	0.438037	0.00107196	610.706	-0.227894	0.258869	196.196	1.23593	0.0166139	230.532	0.106935	0.741109
LMON_0103	FIG00774471: hypothetical protein		+	371	lmo0104	Not in COGs	16	876.138	-0.769892	6.02512e-06	772.48	-0.836552	1.17482e-09	889.907	-0.97079	1.89481e-21	1262.35	-1.90567	2.8535e-11	937.011	-1.98153	1.13536e-11
LMON_0104	Chitinase		+	2282	lmo0105	Carbohydrate transport and metabolism; General function prediction only;	5	80.8805	0.520371	0.192227	40.3579	0.0700362	0.870176	26.2147	1.13886	9.59672e-05	1075.04	-2.29625	0.0542309	4053.52	2.78996	1.21173e-42
LMON_0105	Sugar kinase and transcription regulator		+	902	lmo0106	Transcription; Carbohydrate transport and metabolism;	4/8	238.073	-1.79265	4.37039e-13	257.989	-0.874504	3.66369e-07	330.299	-1.267	5.76592e-20	223.898	-0.759585	0.0434848	378.575	-1.98483	1.41284e-13
LMON_0106	Lipid A export ATP-binding/permease protein MsbA		+	1781	lmo0107	Defense/virulence mechanisms	10	494.779	-2.9327	8.32545e-42	97.8058	-1.47379	2.77379e-09	205.461	-2.92998	1.29692e-39	613.75	-3.57097	2.52661e-31	838.49	-3.14026	2.0629e-35
LMON_0107	Lipid A export ATP-binding/permease protein MsbA		+	1742	lmo0108	Defense/virulence mechanisms	18/10	342.018	-3.29178	7.51845e-41	67.4893	-2.08154	3.80327e-11	169.112	-4.0642	1.89199e-36	415.077	-4.16982	1.41465e-31	592.21	-3.64692	6.79289e-36
LMON_0108	Transcriptional regulator, AraC family		+	833	lmo0109	Transcription	12	94.3059	-0.134407	0.675148	143.317	-0.950294	5.33646e-06	294.867	-1.04494	3.11999e-12	2987.14	-3.72648	5.27807e-21	5630.43	-0.914005	0.000414703
LMON_0109	Esterase/lipase		+	1115	lmo0110	Lipid transport and metabolism	12	171.129	0.262357	0.286674	212.035	-0.769042	4.81543e-05	528.786	-1.23093	9.17096e-17	5010.69	-3.61	1.56371e-19	9360.01	-0.622908	0.0588937
LMON_0110	FIG00774534: hypothetical protein		+	710	lmo0111	Signal transduction mechanisms	4	482.031	-0.910894	0.0028819	574.696	-0.154701	0.241307	928.667	-0.204659	0.482791	696.369	0.678738	0.0184428	1363.92	-0.310356	0.188568
LMON_0111	FIG00774366: hypothetical protein		+	695	lmo0112	Not in COGs	15	97.0971	-0.0644026	0.863163	102.821	0.511174	0.0111754	80.0235	0.665748	0.00277609	46.363	1.36425	0.00518392	70.9326	0.956932	0.00296272
LMON_0112	Protein gp35 [Bacteriophage A118]		+	452	lmo0113	Not in COGs	2	349.678	-0.137553	0.555611	414.257	-0.203351	0.209373	554.1	-0.0610789	0.778781	775.782	-0.527581	0.0869366	872.303	2.53928	9.10325e-46
LMON_0113	Phage repressor		+	335	lmo0114	Transcription	2	272.071	0.153638	0.572194	350.706	0.143525	0.436028	460.64	0.0428667	0.87035	664.028	-0.446633	0.177425	702.881	2.60468	1.27289e-52
LMON_0114	Listeria protein LmaD, associated with virulence	lmaD	+	428	lmo0115	Not in COGs	16	91.7581	0.404823	0.188665	218.485	-0.454775	0.119573	357.503	-1.01739	1.35085e-05	258.69	-2.00475	6.98025e-09	377.91	-1.16743	0.00989704
LMON_0115	LmaC, associated with virulence in Listeria	lmaC	+	416	lmo0116	Not in COGs	12	115.894	0.377641	0.27877	276.17	-0.210691	0.527279	434.728	-0.965266	7.98524e-06	312.501	-2.21973	1.21214e-09	403.147	-1.12204	0.0216422
LMON_0116	Listeria protein LmaB, associated with virulence	lmaB	+	392	lmo0117	Not in COGs	20	548.455	0.0297854	0.94204	1331.86	-0.977165	1.52744e-05	2988.49	-1.63809	5.11959e-14	2276.06	-2.37017	1.08833e-19	4871.3	-1.19699	0.00282683
LMON_0117	hypothetical protein	lmaA	+	512	lmo0118	Function unknown	20	514.568	0.219511	0.597774	1285.09	-0.836167	0.000770655	2992.72	-1.6284	1.4369e-09	2083.25	-2.35664	2.80991e-17	4640.89	-1.11554	0.0125425
LMON_0118	FIG00774706: hypothetical protein		-	302	lmo0119	Not in COGs	20	112.881	-0.0274267	0.941254	376.616	-1.63898	3.7718e-11	626.747	-1.23888	3.33153e-08	588.711	-2.3561	4.80377e-15	779.149	-0.574585	0.296936
LMON_0119	FIG00774110: hypothetical protein		+	404	lmo0120	Not in COGs	20	132.355	0.0515837	0.888675	401.487	-1.4725	6.00709e-11	745.835	-1.24478	5.77435e-08	657.013	-2.1766	3.68472e-13	973.186	-0.739031	0.188945
LMON_0120	Phage protein		-	1868	lmo0121	Function unknown	20	576.784	0.0813628	0.798729	2111.87	-1.54519	1.71113e-13	3773.47	-1.38222	9.9398e-11	2914.65	-2.22755	1.1474e-16	4266.77	-0.259852	0.658231
LMON_0121	Phage tail fiber		+	818	lmo0122	Not in COGs	20	274.491	0.223908	0.52899	1022.51	-1.42687	7.13359e-09	1917.41	-1.41961	2.49393e-09	1440.11	-2.18533	3.72198e-13	2009.25	0.0170434	0.977701
LMON_0122	Putative tail or base plate protein gp18 [Bacteriophage A118]		+	1136	lmo0123	Not in COGs	20	422.037	-0.0904661	0.786091	1412.31	-1.693	4.10195e-15	2533.36	-1.45044	2.64758e-09	1994.89	-2.10115	5.47043e-13	2799.24	-0.0100786	0.98641
LMON_0123	FIG00774673: hypothetical protein		+	299	lmo0124	Not in COGs	20	100.977	0.132973	0.727695	375.221	-1.5223	5.46269e-11	671.538	-1.43991	9.43831e-07	500.479	-1.99985	6.01827e-10	643.701	0.268672	0.628732
LMON_0124	FIG00774093: hypothetical protein		+	575	lmo0125	Not in COGs	20	226.685	0.18676	0.579784	746.726	-1.27058	3.19635e-08	1528.46	-1.53446	1.18997e-11	1183.93	-2.19136	1.13124e-11	1544.38	0.0423077	0.945669
LMON_0125	FIG00774250: hypothetical protein		+	479	lmo0126	Not in COGs	20	150.127	0.359001	0.305651	551.809	-1.18139	2.09476e-06	1110.95	-1.59124	1.0628e-14	784.075	-2.11275	2.21048e-11	1076.61	0.0150587	0.98155
LMON_0126	FIG00774804: hypothetical protein		+	536	lmo0127	Not in COGs	20	202.941	0.21019	0.546986	611.961	-1.17996	4.47582e-08	1234.26	-1.52686	3.38971e-13	915.88	-2.16292	1.09557e-10	1243.76	-0.114027	0.83564
LMON_0127	N-acetylmuramoyl-L-alanine amidase		+	422	lmo0128	General function prediction only	20	126.738	0.314202	0.366392	385.522	-1.01019	1.28236e-05	819.902	-1.48677	4.01573e-08	614.852	-2.24858	4.63545e-14	813.45	-0.0951055	0.859219
LMON_0128	N-acetylmuramoyl-L-alanine amidase		+	728	lmo0129	Cell wall/membrane biogenesis	20	280.201	0.1732	0.584982	739.951	-1.05065	2.96481e-05	1716.5	-1.59521	3.4274e-08	1178.05	-2.20421	5.2467e-14	1634.63	-0.149843	0.781459
LMON_0129	5'-nucleotidase		+	2348	lmo0130	Nucleotide transport and metabolism	10	1030.9	-2.44517	3.39808e-39	3036.25	-1.35268	1.05937e-32	6567.25	-1.92061	1.9262e-64	32150.5	-5.31091	3.67482e-31	13012.5	-3.50619	2.23259e-122
LMON_0130	FIG00774523: hypothetical protein		+	749	lmo0131	Signal transduction mechanisms	2	210.217	-0.0959922	0.693766	228.548	-0.106716	0.670623	474.703	-0.225594	0.24104	1169.23	-0.602497	0.191065	1366.31	2.00801	2.04658e-14
LMON_0131	Inosine-5'-monophosphate dehydrogenase		-	1508	lmo0132	Nucleotide transport and metabolism; General function prediction only;	10	4558.85	-1.17066	9.46333e-09	5294.33	-0.632071	3.13917e-08	8578.64	-0.872909	4.42514e-08	11333.7	-1.40323	1.59835e-05	5385.05	-1.65401	3.2031e-16
LMON_0132	FIG00774781: hypothetical protein		+	233	lmo0133	Function unknown	12	8.48197	2.00979	0.000219885	7.7126	2.73953	1.94614e-13	22.3285	2.08156	2.82669e-05	676.471	-1.05295	0.0387257	1170.14	3.2368	1.81707e-80
LMON_0133	acetyltransferase, GNAT family		+	278	lmo0134	General function prediction only	12	9.88037	2.40532	5.14632e-07	5.83018	3.68057	2.28058e-23	40.6377	1.76852	1.42124e-07	887.241	-0.841931	0.123013	1891.04	2.97442	2.2748e-50
LMON_0134	Oligopeptide ABC transporter, periplasmic oligopeptide-binding protein OppA (TC 3.A.1.5.1)		+	1574	lmo0135	Amino acid transport and metabolism	20	109.562	-0.240711	0.42074	2041.06	-2.60233	5.30616e-08	45735.3	-2.36542	0.00328799	53693.9	-2.14076	1.88771e-10	5665.75	-1.40936	6.15308e-11
LMON_0135	Oligopeptide transport system permease protein OppB (TC 3.A.1.5.1)		-	950	lmo0136	Amino acid transport and metabolism; Inorganic ion transport and metabolism;	2/1	56.1796	-0.388646	0.346623	523.919	-2.23749	4.01881e-07	9159.32	-2.14186	0.00451011	8353.54	-1.50833	3.2214e-06	1210.4	0.273342	0.239692
LMON_0136	Oligopeptide transport system permease protein OppC (TC 3.A.1.5.1)		+	896	lmo0137	Amino acid transport and metabolism; Inorganic ion transport and metabolism;	2	89.36	0.289212	0.47245	522.301	-1.8132	0.000332728	9252.29	-2.06635	7.9314e-05	8327.01	-1.26039	3.96855e-05	1318.9	1.50003	1.59742e-18
LMON_0138	FIG00774141: hypothetical protein		+	284	lmo0138	Not in COGs	15	9.30731	-0.319298	0.667799	7.62307	-0.28033	0.730299	26.9792	-0.225792	0.638838	34.7922	0.221005	0.775937	34.3633	0.472789	0.459235
LMON_0139	FIG00774625: hypothetical protein		+	368	lmo0139	Not in COGs	20/11	4.93147	0.393828	0.625889	5.58293	0.0287046	0.973393	19.7842	-0.283044	0.66892	35.5573	0.0268318	0.973871	29.9357	0.0345939	0.961982
LMON_0140	FIG00774569: hypothetical protein		+	1391	lmo0079	Posttranslational modification, protein turnover, chaperones	9/5	135.467	0.855727	2.80232e-06	168.925	0.49021	0.00231035	162.025	1.01779	9.05347e-12	274.768	0.339585	0.41273	260.975	0.976282	3.624e-05
LMON_0141	FIG00774827: hypothetical protein		-	437	lmo0147	Not in COGs	5	40.4932	0.955858	0.0011381	45.1326	0.657749	0.0131327	35.6588	1.15384	4.35262e-06	47.911	0.332115	0.675067	47.5636	1.43225	5.41414e-05
LMON_0142	FIG00774858: hypothetical protein		+	146	lmo0148		19/15	10.9486	0.369524	0.535203	12.2904	0.128843	0.854536	11.0379	0.817707	0.0890702	8.6516	1.10913	0.204508	10.9197	0.780177	0.380851
LMON_0143	FIG00774858: hypothetical protein		+	146			17	29.5023	0.480918	0.192326	27.021	0.650877	0.0551839	25.1346	0.871681	0.0120041	33.4873	0.652131	0.271472	16.4483	1.41559	0.0125913
LMON_0144	FIG00774859: hypothetical protein		+	194	lmo0149	Not in COGs	5	60.7654	1.46951	8.16408e-07	59.0112	1.38237	1.39077e-11	43.455	1.72066	4.11453e-10	66.7667	0.83316	0.0811217	50.1668	2.08846	1.17446e-13
LMON_0145	hypothetical protein		+	407			13	92.1307	0.73957	0.00152185	107.042	0.337227	0.128344	59.6811	1.95878	2.30564e-17	76.1437	1.37593	0.000215244	64.9793	1.92648	5.98013e-07
LMON_0146	hypothetical protein		+	158			13	24.8243	0.100922	0.880707	31.5939	-1.02893	0.0111597	11.4761	1.7486	1.32743e-05	10.2041	1.38285	0.0996948	15.6658	0.49197	0.526426
LMON_0147	FIG00774842: hypothetical protein		+	371			19	59.727	0.745483	0.00358098	68.3445	0.470578	0.0579041	51.8815	1.03859	2.91872e-05	35.1637	1.09916	0.0388811	30.2581	0.789817	0.101612
LMON_0148	FIG00775619: hypothetical protein		-	311	lmo0143	Not in COGs	13	22.3944	-0.0516863	0.928456	27.0431	-0.427261	0.34589	7.12678	2.07482	1.386e-05	12.4599	1.32777	0.0623299	8.88672	2.61431	0.000248313
LMON_0149	Oligopeptide ABC transporter, periplasmic oligopeptide-binding protein OppA (TC 3.A.1.5.1)		+	1655	lmo0152	Amino acid transport and metabolism	1	263.436	-0.621956	0.0277289	1592.98	-2.96483	9.97433e-14	21763.6	-2.80533	0.000277376	18286.5	-1.70511	4.33416e-08	3533.02	-0.602197	0.000315749
LMON_0150	Zinc ABC transporter, periplasmic-binding protein ZnuA		+	938	lmo0153	Inorganic ion transport and metabolism	3	154.163	-2.47292	7.45856e-17	136.273	-1.85751	2.17504e-16	312.664	-2.51699	4.52439e-37	88.6036	-0.952771	0.049038	19.1969	0.482561	0.505217
LMON_0151	Zinc ABC transporter, ATP-binding protein ZnuC		+	704	lmo0154	Inorganic ion transport and metabolism	3	47.6963	-1.24869	0.0017111	43.812	-0.74598	0.0276584	101.818	-1.56545	3.28011e-11	29.6171	-0.112867	0.900991	9.09906	1.39647	0.0360131
LMON_0152	Zinc ABC transporter, inner membrane permease protein ZnuB		+	800	lmo0155	Inorganic ion transport and metabolism	15	71.6124	-1.57685	2.39959e-07	54.8384	-0.854797	0.00667423	86.1952	-1.27668	4.75662e-07	29.2456	0.0796546	0.931151	16.9477	0.998908	0.094168
LMON_0153	cyclic nucleotide-binding protein		-	680	lmo0156	Signal transduction mechanisms	6	5.99787	-0.214602	0.80997	4.75175	-0.363304	0.695196	6.38526	-0.208821	0.796374	6.12599	-0.307789	0.838403	3.95971	-0.461634	0.782372
LMON_0154	DinG family ATP-dependent helicase CPE1197		+	2339	lmo0157	Transcription; Replication, recombination and repair;	3	1332.24	-0.0728236	0.837367	1608	0.747704	2.51521e-06	1387.86	0.321984	0.00971986	1179.64	0.438368	0.223194	998.656	1.08094	1.52396e-10
LMON_0155	Phosphatase YidA		+	812	lmo0158	General function prediction only	3	1120.96	0.143787	0.449433	1238.85	0.263422	0.0478306	1241.77	0.068196	0.702305	1200.92	0.0427695	0.92604	915.038	0.660033	5.24689e-05
LMON_0156	Putative peptidoglycan bound protein (LPXTG motif) Lmo0159 homolog		+	2084	lmo0159	Cell wall/membrane biogenesis	11	86.101	0.0750548	0.840721	68.5618	-0.365575	0.197342	61.2305	-0.922483	0.00292603	42.077	-0.267105	0.708062	19.7671	0.328975	0.63157
LMON_0157	Putative peptidoglycan bound protein (LPXTG motif) Lmo0160 homolog		+	1715	lmo0160	Cell wall/membrane biogenesis	15	763.843	-1.46674	6.91517e-18	847.698	-0.632999	6.55664e-10	1203.2	-1.22446	1.43561e-29	1078.68	-0.294444	0.387707	648.243	0.160846	0.680104
LMON_0158	STAS domain protein		+	830	lmo0161	Signal transduction mechanisms	9	1661.37	0.0993104	0.706872	2781.01	0.342795	0.00102721	2260.61	0.737781	4.32352e-13	2710.98	-0.172761	0.699807	1723.21	0.857053	9.20865e-06
LMON_0159	DNA polymerase III delta prime subunit		+	992	lmo0162	Replication, recombination and repair	16	6305.59	0.684857	0.00483249	9296.43	0.569152	4.34616e-09	8433.25	0.504553	0.000622067	8230.98	0.0628656	0.874922	4726.79	-0.0233311	0.950165
LMON_0160	Signal peptidase-like protein		+	833	lmo0163	Function unknown	12	4498.86	0.638925	0.00155041	6191.31	0.396803	3.93079e-05	5997.91	0.208643	0.241841	6081.71	-0.228755	0.575954	2913.67	0.616595	0.00142826
LMON_0161	DNA replication intiation control protein YabA		+	389	lmo0164	Function unknown	12	1950.53	0.690672	0.000267591	2542.96	0.476185	2.59045e-08	2682.24	0.119363	0.460568	2871.88	-0.356113	0.367254	1476.39	0.667132	0.000260299
LMON_0162	tRNA (adenine37-N(6))-methyltransferase TrmN6		+	773	lmo0165	General function prediction only	20	883.68	0.757201	5.95671e-06	1421.48	-0.289344	0.00505347	1109.78	-0.161582	0.498429	764.574	-0.161353	0.682955	390.418	-0.0306235	0.929368
LMON_0163	COG2827: putative endonuclease containing a URI domain		+	272	lmo0166	Replication, recombination and repair	14	398.964	0.606947	0.000382897	528.067	0.0176398	0.906697	532.403	0.0271476	0.858982	381.055	0.171578	0.668891	199.888	-0.335329	0.264259
LMON_0164	rRNA small subunit methyltransferase I		+	881	lmo0167	General function prediction only	20	1681.61	0.553473	0.000468599	2368.72	-0.0160179	0.921279	2264.12	-0.154587	0.33347	1586.87	0.0569168	0.890352	715.657	0.521568	0.00168952
LMON_0165	Transition state regulatory protein AbrB		+	284	lmo0168	Transcription	7	153.577	-1.07635	3.8353e-05	167.416	-0.509894	0.00631496	196.394	-0.193592	0.54123	262.785	-0.644647	0.106344	165.914	-1.21276	0.000445231
LMON_0166	glucose uptake protein		+	857	lmo0169	Carbohydrate transport and metabolism	10	87.0012	2.83237	3.51244e-08	125.292	3.33111	3.99006e-141	266.249	2.74897	2.12583e-33	4137.58	-0.458048	0.470669	4156.71	1.5307	1.64539e-15
LMON_0167	putative exported protein		+	1259	lmo0170	Function unknown	10	1216.13	1.42138	1.5658e-06	799.701	2.28679	8.27759e-84	1427.58	2.035	4.39178e-15	7926.54	0.506151	0.189221	20238.7	1.4672	1.11725e-15
LMON_0168	Internalin-like protein (LPXTG motif) Lmo0171 homolog		+	2342	lmo0171	Cell wall/membrane biogenesis	15	475.754	-0.884145	3.78275e-05	488.674	-0.888049	8.56698e-11	445.386	-0.605571	0.000226023	421.708	0.337549	0.453785	793.14	0.0602707	0.851818
LMON_0171	hypothetical protein		+	305			2	16.741	-0.195637	0.740361	18.585	-0.594292	0.256843	23.4637	-0.369208	0.426361	31.2935	-0.844231	0.312545	26.5815	2.20751	2.02298e-08
LMON_0172	Putative peptidoglycan bound protein (LPXTG motif) Lmo0175 homolog		+	1247	lmo0175	Not in COGs	2	39.3552	-0.0823475	0.853867	41.7516	-0.401909	0.256833	41.0705	-0.270712	0.447463	42.5945	-0.241258	0.751413	30.3289	1.6201	0.000164804
LMON_0173	glucose uptake protein		+	860	lmo0176	Carbohydrate transport and metabolism	6	1902.75	-1.31945	1.76209e-07	2815.05	-1.03418	2.83796e-19	3142.65	-0.986437	1.39372e-18	2291.87	-1.28208	8.65516e-05	728.177	-3.08602	1.05236e-18
LMON_0174	Methionyl-tRNA synthetase	metS	+	1997	lmo0177	Translation; General function prediction only;	6	10650.6	-1.05089	1.70065e-08	14609.1	-0.848803	8.41531e-24	17273	-0.872438	2.33027e-21	16028.2	-1.27764	8.05849e-05	4062.95	-1.83648	1.47012e-33
LMON_0175	Putative ROK-family transcriptional regulator		+	164			17	25.5412	-1.24147	0.0177167	67.6942	-0.0457765	0.894469	60.7025	0.0854134	0.81518	138.39	-0.275673	0.746129	151.027	0.607239	0.0994567
LMON_0176	Putative ROK-family transcriptional regulator		+	1037	lmo0178	Transcription; Carbohydrate transport and metabolism;	13	110.515	-1.19005	0.000324026	338.792	-0.295536	0.165138	289.429	0.12419	0.447548	807.887	-0.776285	0.223675	733.065	-0.246014	0.450161
LMON_0177	N-Acetyl-D-glucosamine ABC transport system, permease protein 1		+	878	lmo0179	Carbohydrate transport and metabolism	13	90.1718	-2.17651	3.44692e-10	286.241	-1.06454	6.21321e-12	225.699	-0.192706	0.254947	686.863	-1.37982	0.0168859	453.05	-0.852589	0.0105145
LMON_0178	N-Acetyl-D-glucosamine ABC transport system, permease protein 2		+	848	lmo0180	Carbohydrate transport and metabolism	13	46.5634	-3.74163	6.25323e-12	163.549	-2.07077	7.13441e-18	132.273	-0.932731	2.27116e-05	484.979	-2.17743	7.2486e-05	259.103	-1.71768	5.62565e-07
LMON_0179	N-Acetyl-D-glucosamine ABC transport system, sugar-binding protein		+	1256	lmo0181	Carbohydrate transport and metabolism	17	92.4198	-2.79836	3.86853e-14	292.717	-1.92371	1.43111e-20	305.039	-1.27963	5.54852e-12	1280.51	-2.66736	1.0835e-08	862.367	-0.595337	0.0870404
LMON_0180	glycosyl hydrolase, family 31		-	3302	lmo0182	Carbohydrate transport and metabolism	13	111.617	-2.26368	2.48586e-12	289.629	-1.53514	6.57765e-16	273.879	-0.983231	9.04317e-08	799.236	-1.87016	2.50236e-05	726.655	-1.8602	2.04955e-13
LMON_0181	Alpha-glucosidase		-	2291	lmo0183	Carbohydrate transport and metabolism	13	92.2236	-1.75967	6.35297e-10	160.771	-1.46882	1.3755e-11	185.251	-1.03308	4.04256e-07	441.058	-1.59233	0.000108014	422.061	-1.38817	4.69152e-07
LMON_0182	Oligo-1,6-glucosidase		+	1661	lmo0184	Carbohydrate transport and metabolism	4	273.357	-1.91341	1.66799e-20	306.793	-1.21546	1.24232e-10	422.894	-1.05871	1.14915e-09	739.605	-1.04715	0.000551408	559.01	-1.21601	3.96142e-09
LMON_0183	Putative deoxyribonuclease YcfH		+	773	lmo0185	Replication, recombination and repair	6	1310.1	0.125013	0.594302	1330.34	-0.182592	0.13254	1236.8	-0.104261	0.386779	1579.73	-0.662151	0.114412	1092.93	-2.26091	1.48973e-17
LMON_0184	Cell wall-binding protein		+	1226	lmo0186	Function unknown	19	47877	-1.96211	8.25888e-05	32304.5	-0.401239	5.3623e-05	26238.4	-0.518828	6.33483e-05	3134.73	2.49708	1.17803e-17	4339.83	-1.50198	2.72323e-05
LMON_0185	Ribonuclease M5		+	575	lmo0187	Replication, recombination and repair	8	933.863	0.230421	0.470854	1100.69	0.447163	0.000241319	1256.6	0.160248	0.231759	804.983	0.485314	0.116561	478.094	-1.49349	9.9621e-06
LMON_0186	Dimethyladenosine transferase	ksgA	+	887	lmo0188	Translation	18	2561.88	0.20723	0.438167	3121.78	0.351411	0.000115191	3410.51	0.136499	0.211155	2718.83	0.178533	0.692637	1361.56	0.182757	0.511435
LMON_0187	Veg protein		+	257	lmo0189	Function unknown	16/14	5805.97	2.95869	1.07571e-54	5398.3	2.44984	3.06287e-165	6003.82	2.28471	1.46385e-65	8342.91	2.37876	3.14632e-12	14509.3	1.54027	4.66921e-09
LMON_0188	4-diphosphocytidyl-2-C-methyl-D-erythritol kinase	ipk	-	881	lmo0190	Lipid transport and metabolism	6	3498.87	0.293425	0.115069	3360.95	0.238746	0.0399819	3243.07	0.190798	0.0667392	2854.44	0.126218	0.844665	2025.28	-1.8211	3.10358e-13
LMON_0189	Cellobiose phosphotransferase system YdjC-like protein		-	737	lmo0191	Function unknown	6	5490.88	0.209937	0.192227	4907.64	0.155802	0.115226	5318.85	-0.00554174	0.966593	6539.72	-0.44187	0.125237	3662.63	-1.15213	2.8422e-08
LMON_0190	PurR: transcription regulator associated with purine metabolism		-	818	lmo0192	Nucleotide transport and metabolism	6	2454.34	0.853837	5.83731e-08	4119.27	0.510051	3.01577e-08	4239.78	0.410742	0.000322603	3765.06	0.166629	0.640539	3307.62	-0.55591	0.0917144
LMON_0191	possible membrane fusion protein		+	677	lmo0193	Cell wall/membrane biogenesis	8	3055.31	0.205907	0.416204	3125.63	0.232495	0.0436765	3752.91	-0.0168259	0.91172	1309.94	1.714	2.31383e-08	606.759	-0.609985	0.0124695
LMON_0192	ABC transporter ATP-binding protein YvcR		+	692	lmo0194	Defense/virulence mechanisms	19	2423.08	0.26999	0.27877	2433.21	0.206179	0.0662647	2713.71	0.0083881	0.963841	1078.59	1.57631	5.64385e-07	469.451	0.204463	0.371815
LMON_0193	ABC transporter, permease protein		+	1208	lmo0195	Defense/virulence mechanisms	15	4730.96	0.181619	0.504119	4642.04	0.0832241	0.491135	4751.65	0.124502	0.33298	2566.51	1.34093	3.39462e-06	957.942	1.60047	1.40212e-12
LMON_0194	Protein of unknown function identified by role in sporulation (SpoVG)		+	308	lmo0196	Cell wall/membrane biogenesis	9	27768.9	-1.15517	0.00192402	42547.6	0.0804276	0.574515	40668.6	-0.0427753	0.8227	50914.8	-0.748545	0.00534216	18099.1	-0.217745	0.368568
LMON_0195	Protein of unknown function identified by role in sporulation (SpoVG)		+	308	lmo0197	Cell wall/membrane biogenesis	9	12732	-1.10155	0.00515992	20685.6	0.128357	0.377752	20080.1	-0.11592	0.28237	23697.8	-0.743209	0.00694062	8196.34	0.037461	0.851236
LMON_0196	N-acetylglucosamine-1-phosphate uridyltransferase / Glucosamine-1-phosphate N-acetyltransferase	glmU	+	1373	lmo0198	Cell wall/membrane biogenesis	19	13401.1	-0.79161	0.00040948	16848.9	-0.304747	0.000625027	17399.9	-0.38381	0.000133063	9510.78	0.199499	0.547132	8137.2	-0.734071	0.00281129
LMON_0197	Ribose-phosphate pyrophosphokinase		+	956	lmo0199	Amino acid transport and metabolism; Nucleotide transport and metabolism;	15	10563.6	-1.14152	2.20324e-07	13556.5	-0.53083	1.25676e-11	16533.8	-0.867561	2.2289e-26	7954.14	-0.080408	0.836851	4779.56	-0.131845	0.655911
LMON_0198	Virulence regulatory factor PrfA / Transcriptional regulator, CrP/Fnr family	prfA	+	713	lmo0200	Transcription	17	392.657	-2.0365	3.69149e-06	171.872	-0.437859	0.0386946	130.021	1.00821	0.00412912	1061.01	0.0963467	0.905635	1247.58	5.32459	3.02532e-263
LMON_0199	Phosphatidylinositol-specific phospholipase C	plcA	+	953	lmo0201	Defense/virulence mechanisms	12	81.8954	-0.955991	0.00591282	48.7891	-0.930024	0.010699	44.8459	-1.07611	0.000962266	294.685	-2.43899	4.49731e-08	221.645	-1.13996	0.000135865
LMON_0200	Thiol-activated cytolysin	hly	+	1589	lmo0202	Defense/virulence mechanisms	16	269.859	-0.58526	0.0372851	143.85	-0.709826	0.00334248	185.305	-1.28801	3.47161e-12	1480.24	-3.72938	1.36725e-36	5090.85	-2.49221	2.09659e-26
LMON_0201	Zinc metalloproteinase precursor	mpl	+	1532	lmo0203	Amino acid transport and metabolism	16	63.6159	-1.41192	0.000318214	55.9582	-1.96091	2.60763e-06	56.9237	-2.13985	9.1144e-10	361.407	-4.19389	1.31839e-24	212.369	-3.85495	2.39047e-15
LMON_0202	Actin-assembly inducing protein ActA precursor	actA	+	1919	lmo0204	Cell motility	12	96.2177	-1.11977	0.00155885	105.685	-1.83689	3.99432e-12	107.954	-1.98118	2.9946e-15	665.142	-3.64131	1.02838e-18	604.99	-2.51026	7.34611e-18
LMON_0203	Broad-substrate range phospholipase C	plcB	+	869	lmo0205	Defense/virulence mechanisms	10	41.3423	-1.73016	3.79768e-05	35.6264	-1.39659	0.00150832	44.7513	-1.40486	3.63457e-05	289.275	-3.35605	1.26236e-15	213.977	-2.14681	2.08872e-10
LMON_0204	hypothetical protein, orfX	orfX	+	323	lmo0206	Not in COGs	8	31.4556	-1.55673	0.000229986	30.201	-1.50016	0.000321594	27.1456	-1.47113	0.000677576	17.427	-0.803494	0.378288	18.7683	-2.50499	0.0143802
LMON_0205	hypothetical lipoprotein		+	461	lmo0207	Function unknown	4	163.087	-1.70639	2.01092e-08	111.183	0.0475505	0.857644	117.634	-0.629984	0.0160491	54.7005	-0.025429	0.975314	26.5815	-0.788683	0.258802
LMON_0206	virulence cluster protein B VclB		+	332	lmo0208	Function unknown	11	831.05	-0.52502	0.0271422	707.418	-0.107299	0.555973	2156.5	-1.14652	4.82929e-08	3114.98	-1.16489	0.00878177	3934.98	-0.342757	0.102112
LMON_0207	virulence cluster protein A VclA		+	674	lmo0209	Not in COGs	10	536.096	0.978343	3.7013e-06	427.319	1.08853	1.24474e-15	560.53	0.76455	2.90512e-07	876.155	0.25537	0.485315	1202.94	0.355016	0.0633966
LMON_0208	L-lactate dehydrogenase	ldh	+	947	lmo0210	Energy production and conversion	12	10407.6	0.852581	0.00028328	15470.8	0.295559	0.0381838	20044.6	-0.245274	0.203417	54448.2	-1.47846	0.00508804	31830	0.897352	1.34809e-07
LMON_0209	LSU ribosomal protein L25p	ctc	+	623	lmo0211	Translation	10	4622.88	2.15827	1.02219e-23	3070.94	3.42965	6.68986e-288	5615.14	2.71592	4.41901e-32	35666.8	0.874251	0.00519807	74250.7	1.58088	1.84193e-10
LMON_0210	acetyltransferase, GNAT family		+	584	lmo0212	Transcription; General function prediction only;	20	701.742	0.536279	0.0328342	730.448	0.053013	0.695173	1048.63	-0.416055	0.00452054	1407.33	-0.500541	0.136584	1104.99	-0.0411175	0.859944
LMON_0211	Peptidyl-tRNA hydrolase	pth	+	560	lmo0213	Translation	14	2555.02	0.568008	0.00326094	2562.33	0.0976485	0.380932	2257.28	-0.114369	0.521378	1599.52	0.335656	0.399987	1356.45	-0.614568	0.00577111
LMON_0212	Transcription-repair coupling factor	mfd	+	3539	lmo0214	Transcription; Replication, recombination and repair;	2	8813.72	-0.26625	0.234803	7862.96	-0.506515	3.985e-12	7225.07	-0.606724	2.13608e-07	5666.8	-0.111512	0.789276	2751.04	1.35361	5.74637e-10
LMON_0213	Low temperature requirement B protein	ltrB	+	1589	lmo0215	General function prediction only	2	4832.06	0.0260072	0.895605	4074.82	-0.263105	0.000786416	3593.3	-0.250201	0.00658487	3311.21	-0.000429051	0.999255	1892.09	1.78246	6.54872e-11
LMON_0214	Ribosome-associated heat shock protein implicated in the recycling of the 50S subunit (S4 paralog)		+	278	lmo0216	Translation	2	1786.19	0.166037	0.313301	1406.62	-0.105898	0.316082	1391.64	-0.0629889	0.661837	1572.05	-0.160494	0.654229	1084.92	0.980652	0.00686696
LMON_0215	Cell division protein DivIC (FtsB), stabilizes FtsL against RasP cleavage		+	386	lmo0217	Cell cycle control, mitosis and meiosis	6	4817.63	-0.366996	0.0912029	5608.94	-0.558673	1.14516e-07	5292.72	-0.39706	0.000132416	5941.41	-0.378442	0.225649	5177.92	-1.58983	3.48649e-12
LMON_0216	RNA binding protein, contains ribosomal protein S1 domain		+	428	lmo0218	Translation	8	10576.4	-0.440219	0.0673607	11591.2	-0.394725	3.19412e-05	13716.1	-0.756096	8.60624e-12	8318.6	-0.0898119	0.855034	5762.61	-1.14591	1.02961e-09
LMON_0217	tRNA(Ile)-lysidine synthetase / Hypoxanthine-guanine phosphoribosyltransferase		+	1946	lmo0219	Cell cycle control, mitosis and meiosis; Nucleotide transport and metabolism;	8	14928.5	0.0813701	0.677245	17149.7	-0.240476	0.00176277	16023.7	-0.152105	0.0555582	10160.5	0.268471	0.42309	6345.03	-0.967735	6.66949e-09
LMON_0218	Cell division protein FtsH	ftsH	+	2075	lmo0220	Posttranslational modification, protein turnover, chaperones	16	67764	-0.282197	0.137892	52013.1	-0.426049	1.06462e-08	44818.8	-0.35823	8.44194e-05	47905	-0.517849	0.110805	28565.6	-0.64499	7.14309e-05
LMON_0219	Pantothenate kinase type III, CoaX-like		+	779	lmo0221	Transcription	19	4718.45	-0.569462	1.90761e-05	3266.87	-0.0674775	0.526071	2212.61	-0.0801985	0.745433	1485.38	0.288639	0.708739	1494.28	-0.710122	0.00258149
LMON_0220	Chaperonin (heat shock protein 33)	hslO	+	884	lmo0222	Posttranslational modification, protein turnover, chaperones	4	6630.18	-0.547914	0.000120085	4258.26	-0.0108806	0.928819	3002.92	-0.12537	0.620301	1965.53	0.294307	0.576506	1587.05	-0.291317	0.208995
LMON_0221	Cysteine synthase	cysK	+	926	lmo0223	Amino acid transport and metabolism	14	1064.92	1.18327	8.84364e-10	2646.56	-0.0924739	0.717814	25169.9	-1.73651	7.88836e-06	35601.3	-0.361261	0.335174	34134.8	-1.93852	8.56661e-28
LMON_0223	Dihydropteroate synthase	sul	+	785	lmo0224		7	1217.48	-0.24481	0.252242	1168.77	-0.127951	0.287663	1074.88	-0.0472656	0.795331	1099.45	-0.195521	0.722419	1207.39	-0.26508	0.233572
LMON_0224	Dihydroneopterin aldolase	folA	+	374	lmo0225	Coenzyme transport and metabolism	15	654.994	-0.666298	0.000973608	626.43	-0.385407	0.000718256	581.132	-0.272789	0.027658	550.655	-0.346408	0.380443	593.975	-0.171761	0.450663
LMON_0225	2-amino-4-hydroxy-6-hydroxymethyldihydropteridine pyrophosphokinase	folK	+	479	lmo0226	Coenzyme transport and metabolism	17	870.304	-0.582366	0.00413685	833.607	-0.426446	6.24651e-05	765.989	-0.261068	0.0425473	800.1	-0.48546	0.193767	830.826	-0.228354	0.260898
LMON_0226	FIG00775449: hypothetical protein		+	161			1	0.541299	-0.31246	NA	1.59294	-0.446638	NA	1.36493	-0.580332	NA	0	0.325666	NA	0.499387	-0.0180244	NA
LMON_0227	tRNA dihydrouridine synthase B		+	995	lmo0227	Translation	15	9164.38	-1.4781	1.63091e-13	9246.5	-0.573531	1.20544e-08	5429.92	-0.167296	0.106323	2801.85	0.282966	0.450933	2104.27	0.172342	0.40109
LMON_0228	Lysyl-tRNA synthetase (class II)	lysS	+	1496	lmo0228	Translation	11/3	19283.3	-0.528994	0.0108681	23339.7	-0.0286935	0.809859	29268.6	-0.553389	2.34878e-07	20227.6	-0.616082	0.0404036	5066.23	-0.273445	0.0495434
LMON_0229	Transcriptional regulator CtsR		+	458	lmo0229	Transcription	16	153.534	1.89858	2.14868e-12	209.858	0.418011	0.0122941	246.962	0.466178	0.0104542	721.356	-0.54589	0.238076	510.928	0.155972	0.600711
LMON_0230	Nucleotide excision repair protein, with UvrB/UvrC motif		+	518	lmo0230	Function unknown	20	197.038	2.17085	1.3567e-28	261.914	0.981017	2.45233e-16	340.78	0.215491	0.135092	905.459	-0.706895	0.0217405	747.295	0.411655	0.0274477
LMON_0231	Putative ATP:guanido phosphotransferase YacI		+	1022	lmo0231	Amino acid transport and metabolism	20	563.806	2.052	1.0623e-15	616.863	0.931	8.42394e-20	752.13	0.320154	0.0550127	2033.47	-0.667175	0.0441283	2013.9	0.543209	0.000228401
LMON_0232	ATP-dependent Clp protease, ATP-binding subunit ClpC / Negative regulator of genetic competence clcC/mecB	clpC	+	2462	lmo0232	Posttranslational modification, protein turnover, chaperones	12	5466.84	1.49788	1.71585e-13	3462.69	1.13188	1.46134e-44	3851.37	0.503359	0.00170218	8965.02	-0.422763	0.176318	11916.3	1.43846	1.27585e-21
LMON_0233	DNA repair protein RadA		+	1373	lmo0233	Posttranslational modification, protein turnover, chaperones	16	1091.82	0.617439	0.00108197	1764.71	0.481314	0.000202401	1527.29	0.377331	0.0113286	1617.23	0.0192034	0.964493	783.255	0.217061	0.313583
LMON_0234	Membrane-associated protein containing a homolog of PilT-like ATPase N-terminal domain, YACL B.subtilis ortholog		+	305			14	1234.6	0.342945	0.0812502	2105.62	0.133902	0.207074	2593.16	0.0863503	0.496871	2298.65	0.272335	0.393901	1859.87	-0.0342154	0.929733
LMON_0235	Membrane-associated protein containing a homolog of PilT-like ATPase N-terminal domain, YACL B.subtilis ortholog		+	575	lmo0234	General function prediction only	11	2500.16	0.27116	0.11187	3793.56	0.196316	0.0497408	4836.42	0.0374211	0.715872	4812.63	0.00515995	0.989725	3723.24	0.265896	0.242631
LMON_0236	2-C-methyl-D-erythritol 4-phosphate cytidylyltransferase		+	698	lmo0235	Lipid transport and metabolism	11	2097.53	0.353995	0.0367971	3123.74	0.18251	0.0712776	4001.4	-0.0309337	0.840996	3826.01	0.115093	0.792201	2936.34	0.581182	0.00632367
LMON_0237	2-C-methyl-D-erythritol 2,4-cyclodiphosphate synthase	ispF	+	473	lmo0236	Lipid transport and metabolism	2	2423.84	0.268882	0.0654065	3526.59	0.171452	0.0522427	4046.96	0.046602	0.712429	3715.45	0.140893	0.717932	2494.86	0.743414	0.000206235
LMON_0238	Glutamyl-tRNA synthetase @ Glutamyl-tRNA(Gln) synthetase	gltX	+	1475	lmo0237	Translation	2	10705.7	0.0613736	0.719017	13277.2	0.143568	0.109708	15125.3	-0.0375407	0.750877	15767	-0.0746282	0.852922	9177.15	0.88991	8.26539e-07
LMON_0239	Serine acetyltransferase	cysE	+	614	lmo0238	Amino acid transport and metabolism	6	729.448	-0.663285	0.00225438	895.905	-0.152746	0.39716	1161.22	-0.188703	0.404473	2268.19	-0.69898	0.240505	1551.85	-2.04944	7.48796e-18
LMON_0240	Cysteinyl-tRNA synthetase	cysS	+	1415	lmo0239	Translation	7	1718.77	-0.859169	2.52444e-07	1929.49	-0.364985	0.00318179	2417.58	-0.160937	0.470101	6018.1	-0.950895	0.12006	3683.1	-2.11719	1.56752e-28
LMON_0241	COG1939: Ribonuclease III family protein		+	410	lmo0240	Function unknown	7	506.833	-0.815304	5.18738e-06	586.151	-0.353332	0.0139483	717.173	-0.182895	0.465281	1790.19	-0.984575	0.0783654	1085.52	-1.62423	6.71606e-20
LMON_0242	23S rRNA (guanosine-2'-O-)-methyltransferase rlmB ## LSU rRNA Gm2251		+	755	lmo0241	Translation	7	1009.55	-0.782603	0.000152406	1183.41	-0.347831	0.00260991	1441.84	-0.188994	0.385166	3282.67	-0.859551	0.0657135	2153.85	-1.84919	2.26885e-17
LMON_0243	Hypothetical protein DUF901, similar to C-terminal domain of ribosome protection-type Tc-resistance proteins		+	512	lmo0242	General function prediction only	6	1214.09	-0.724218	0.000266562	1400.91	-0.334257	0.00334671	1817.66	-0.181512	0.373351	3610.6	-0.704042	0.0957483	2302.33	-2.36783	4.59921e-40
LMON_0244	RNA polymerase sporulation specific sigma factor SigH	sigH	+	605	lmo0243	Transcription	7	2108.28	-1.28544	1.90251e-12	2165.13	-0.598223	2.26986e-12	2383.56	-0.491863	0.000168066	3376.57	-0.588215	0.123948	2150.36	-2.3461	2.13915e-47
LMON_0245	Preprotein translocase subunit SecE (TC 3.A.5.1.1)	secE	+	179	lmo0245	Intracellular trafficking and secretion	8	4603.15	-0.513758	0.061983	5454.83	-0.198456	0.0154195	6806	-0.565526	2.12122e-06	3286.86	0.151451	0.685228	2483.29	-1.50149	5.95005e-11
LMON_0246	Transcription antitermination protein NusG	nusG	+	533	lmo0246	Transcription	18	10242.7	0.00744788	0.987121	11923.4	0.523842	5.33901e-08	14454.9	-0.363542	0.0287766	4234.09	0.827881	0.0286809	2334.24	-0.532336	0.0485983
LMON_0247	FIG00774375: hypothetical protein		-	470	lmo0247	Not in COGs	8	278.008	0.94652	9.0444e-06	368.894	1.11229	5.49332e-20	294.172	0.96879	1.05662e-05	89.0416	1.94937	2.41808e-06	75.2501	0.241199	0.627269
LMON_0248	LSU ribosomal protein L11p (L12e)	rplK	-	425	lmo0248	Translation	3	92399.2	-0.281623	0.384584	116029	0.245082	0.0189511	129368	-0.54541	0.00329468	49006.6	0.198426	0.656339	11246.7	0.52314	0.157043
LMON_0249	LSU ribosomal protein L1p (L10Ae)	rplA	-	689	lmo0249	Translation	3	98138.3	-0.344679	0.270568	125298	0.206229	0.0535572	133132	-0.512627	0.00452054	52336.2	0.160617	0.706376	10868.1	0.762822	0.0132355
LMON_0250	LSU ribosomal protein L10p (P0)	rplJ	+	500	lmo0250	Translation	3	108967	-1.53136	3.22899e-05	145953	-0.446962	0.000423339	157648	-0.948735	1.51666e-10	89396.9	-0.875753	0.00352364	7441	1.28114	0.000137075
LMON_0251	LSU ribosomal protein L7/L12 (P1/P2)	rplL	-	362	lmo0251	Translation	3	53162.4	-1.59698	1.00973e-05	70564.6	-0.502122	2.01264e-05	79385.1	-1.05774	2.27595e-15	47897.4	-1.01915	0.00105334	3792.36	1.42757	0.000123274
LMON_0252	hypothetical lipoprotein		-	176	lmo0255	Function unknown	19	94.1339	0.0600189	0.87886	96.3936	0.184361	0.505187	51.7664	1.57095	7.67393e-10	57.0847	1.25677	0.0102706	39.3218	0.069499	0.94739
LMON_0253	Ribosomal RNA small subunit methyltransferase C		-	605	lmo0256	Translation	7	1267.24	-0.452783	0.0393994	1938.56	-0.216617	0.0928523	1631.52	-0.0200881	0.911269	1162.26	-0.166681	0.648923	815.235	-0.511197	0.00667391
LMON_0254	RNA-2',3'-PO4:RNA-5'-OH ligase		+	1178	lmo0257	Function unknown	15	1214.9	-1.26663	3.56752e-12	1211.12	-0.268808	0.067938	1068.12	-0.588238	0.000924646	386.075	-0.134045	0.779725	273.955	0.107159	0.719404
LMON_0255	DNA-directed RNA polymerase beta subunit	rpoB	-	3554	lmo0258	Transcription	4	91140.8	-0.921745	4.17939e-08	83868.1	-0.227734	0.0169997	84849.8	-0.508613	0.00134436	45990.4	0.109642	0.800971	40156.4	-0.49616	0.00332489
LMON_0256	DNA-directed RNA polymerase beta' subunit	rpoC	+	3605	lmo0259	Transcription	15	113773	-0.882854	4.12751e-05	95980.4	-0.240245	0.0060866	89422.2	-0.347317	0.0256424	60594.2	0.0222578	0.964493	41174.6	0.75329	4.21383e-05
LMON_0257	FIG00774418: hypothetical protein		+	545	lmo0260	General function prediction only	10	359.614	0.239308	0.310999	259.835	0.860552	2.53452e-12	326.969	0.888197	3.35387e-09	1026.1	-0.512481	0.123775	1658.84	0.0303277	0.915295
LMON_0258	glycosyl hydrolase, family 1		-	1460	lmo0261	Carbohydrate transport and metabolism	12	966.208	0.227404	0.236553	1672.55	0.0532526	0.702891	1983.26	0.449578	0.0425516	5545.01	-1.1322	0.000694092	10275.3	0.342954	0.232713
LMON_0259	Internalin G (LPXTG motif)	inlG	-	1472	lmo0262	Cell wall/membrane biogenesis	1	130.225	-0.779396	0.00137771	97.3872	-0.997616	9.78836e-05	125.322	-0.888231	5.14678e-05	94.6058	-0.518178	0.299664	76.7483	-0.718645	0.183827
LMON_0260	Internalin H (LPXTG motif)	inlH	-	1646	lmo0263	Cell wall/membrane biogenesis	12	157.441	2.20966	6.58003e-07	91.0274	3.67419	1.58649e-108	424.215	2.11115	1.02479e-17	13118.6	-1.54449	0.00560309	22374.8	1.56961	8.95724e-14
LMON_0261	Internalin D (LPXTG motif)	inlD	-	1703	lmo0263	Cell wall/membrane biogenesis	9	116.265	1.86073	1.49408e-05	66.4496	2.79338	1.64174e-42	176.887	2.17648	3.66483e-20	786.331	1.22851	0.00130498	3330.57	2.70358	8.2015e-34
LMON_0262	Internalin E (LPXTG motif)	inlE	-	1499	lmo0264	Cell wall/membrane biogenesis	2	56.8854	-0.186343	0.668507	38.2714	-0.199333	0.621509	65.2329	-0.471067	0.0819456	32.4523	0.858406	0.128857	23.4437	2.14922	1.73443e-08
LMON_0263	Acetylornithine deacetylase		+	1139	lmo0265	Amino acid transport and metabolism	12	37.4573	2.98212	8.13855e-11	25.8725	4.68186	4.68223e-109	197.67	2.60156	3.28872e-19	4815.23	-0.0762848	0.92604	22737.6	2.87252	1.89906e-15
LMON_0264	Transcriptional regulator, MarR family		+	416	lmo0266	Transcription	5	153.257	2.34349	1.39163e-21	279.542	0.491971	0.000354092	137.173	0.993785	5.68898e-08	287.387	0.382665	0.445216	425.029	3.7487	1.6731e-55
LMON_0265	Glyoxalase family protein		+	959	lmo0267	Amino acid transport and metabolism	5	387.515	2.31226	1.85377e-23	663.259	0.358468	0.00439562	339.072	0.89521	2.66786e-09	741.56	0.17892	0.685228	1168.01	3.40924	4.66967e-32
LMON_0266	Hypothetical, related to broad specificity phosphatases COG0406		+	635	lmo0268	Carbohydrate transport and metabolism	2	1657.17	0.643783	0.000185177	2375.22	-0.127817	0.273762	2550.61	-0.532724	3.56655e-07	1607.38	-0.0503994	0.908909	1271.8	2.79942	4.49537e-18
LMON_0267	Oligopeptide transport system permease protein OppC (TC 3.A.1.5.1)		+	1886	lmo0269	Amino acid transport and metabolism; Inorganic ion transport and metabolism;	20	385.471	2.32894	1.6643e-37	887.785	1.05213	6.75807e-36	1313.82	0.768413	9.61884e-11	1271.91	0.577898	0.159381	462.456	2.65648	4.55213e-28
LMON_0268	FIG00774432: hypothetical protein		+	629	lmo0270	Carbohydrate transport and metabolism	17	743.271	0.350397	0.101121	1483.41	-0.132876	0.258247	1267.37	0.901702	3.31802e-16	1219.92	0.307724	0.418605	1412.65	1.85299	4.60538e-38
LMON_0269	Beta-glucosidase ; 6-phospho-beta-glucosidase		+	1436	lmo0271	Carbohydrate transport and metabolism	17	2076.79	0.235928	0.263738	4229.82	-0.0807991	0.597946	3537.76	0.944995	4.17476e-15	3506.27	0.269656	0.479721	3886.41	1.52277	1.78533e-13
LMON_0270	Phosphatase YidA		+	812	lmo0272	General function prediction only	14	3301.59	0.413011	0.0442697	5272.59	0.0243114	0.861208	6389.35	-0.262899	0.0238762	2436.53	0.839912	0.00585283	696.46	-0.844124	0.00037431
LMON_0271	acetyltransferase, GNAT family		-	539	lmo0273	Transcription; General function prediction only;	1	2217.2	-0.0293934	0.950609	2943.82	-0.0112352	0.950094	3839.18	-0.258837	0.13224	2077.32	0.861872	0.00159109	1769	0.382588	0.193297
LMON_0272	FIG00774862: hypothetical protein		+	662	lmo0274	Signal transduction mechanisms	10	187.07	-0.492179	0.0890462	204.565	0.377037	0.101964	296.721	0.648823	0.00241103	1445.49	-1.94209	6.58273e-07	2009.44	-0.991105	3.2196e-09
LMON_0273	Late competence protein ComEC, DNA transport		+	842	lmo0275	General function prediction only	10	2090.64	0.167013	0.297399	2369.46	0.902449	1.03496e-28	3953.64	0.752046	9.61905e-07	4816.84	-0.501486	0.1663	2282.7	-0.349918	0.15598
LMON_0274	FIG002540: Haloacid dehalogenase-like hydrolase		-	821	lmo0276	General function prediction only	6	984.942	0.45139	0.00713496	1321.75	0.377582	3.26278e-05	1619.27	0.507041	6.43364e-06	1888.11	-0.0686621	0.870215	1411.36	-0.628883	0.0438647
LMON_0275	oxidoreductase, Gfo/Idh/MocA family		-	974	lmo0277	General function prediction only	7	1497.64	-0.626133	0.00480154	1777.47	-0.0155256	0.906645	2684.48	-0.120491	0.584816	2685.37	-0.0147967	0.970681	1174.11	-1.16613	4.12373e-05
LMON_0276	Multiple sugar ABC transporter, ATP-binding protein		-	1100	lmo0278	Carbohydrate transport and metabolism	5	120.631	-0.886536	0.00541429	1910.38	-1.97075	1.11368e-06	1774.66	0.110368	0.65322	12735.8	-2.65838	4.25205e-05	2606.44	0.913544	3.90004e-07
LMON_0277	Ribonucleotide reductase of class III (anaerobic), large subunit		-	2150	lmo0279	Nucleotide transport and metabolism	15	4564.5	-1.07657	4.88794e-15	4027.63	-1.13275	1.08734e-16	15220.7	-1.10968	0.0218274	18037.2	-0.0674635	0.888841	22595.8	-0.0762591	0.732022
LMON_0278	Ribonucleotide reductase of class III (anaerobic), activating protein		-	551	lmo0280	Posttranslational modification, protein turnover, chaperones	2	1369.72	-1.0365	1.45753e-09	971.701	-1.14109	2.24588e-12	3818.3	-1.60444	0.000254216	3582.04	-0.00231846	0.995711	3772.74	1.14465	2.47746e-12
LMON_0279	ABC transporter, ATP-binding protein		+	575		Carbohydrate transport and metabolism	7/8	4.36028	1.64183	0.00635299	7.195	1.0677	0.0639819	8.07494	2.6099	4.42514e-08	18.1303	1.91659	0.000362972	9.92088	0.373961	0.761207
LMON_0280	hypothetical protein		+	782			13	18.6395	1.25782	0.000983549	23.7919	0.631486	0.0885319	22.9335	1.93535	1.68878e-09	29.7807	1.96347	0.00122941	9.56306	2.0339	0.00027241
LMON_0281	hypothetical protein		+	245			15	172.705	-0.954259	5.55871e-06	222.881	-0.319126	0.0684874	254.419	-0.19063	0.369706	181.922	0.672718	0.094044	230.677	0.56798	0.0412497
LMON_0282	FIG00775102: hypothetical protein		+	227			9	449.757	-0.414639	0.0334374	388.363	0.327212	0.0104278	372.709	0.232352	0.239724	455.788	-0.308267	0.389886	375.323	0.285277	0.254234
LMON_0283	cyclic nucleotide-binding protein		-	671	lmo0281	Signal transduction mechanisms	13	713.19	-0.768423	8.76257e-06	742.793	-0.181773	0.251087	537.832	0.551562	0.00339742	772.359	-0.288556	0.415984	618.3	0.0725729	0.864521
LMON_0284	Aliphatic amidase amiE		+	779	lmo0282	General function prediction only	7	1375.68	-0.0124459	0.976702	1663.52	0.415485	6.24466e-07	1523.07	0.436404	0.00978823	1138.73	-0.149577	0.704037	497.354	-0.612613	0.0256499
LMON_0285	Methionine ABC transporter permease protein		+	662	lmo0283	Inorganic ion transport and metabolism	9	1184.92	0.598281	0.0303967	2060.14	0.956638	2.45027e-34	1979.16	0.761347	3.0618e-05	1354.66	0.139094	0.793561	334.593	0.862275	0.000881747
LMON_0286	Methionine ABC transporter ATP-binding protein		+	1016	lmo0284	Inorganic ion transport and metabolism	10	1956.91	0.614307	0.0131487	3438.8	0.874491	2.39014e-33	3364.05	0.637547	0.00017178	2265.46	-0.00563126	0.992101	615.795	0.0322381	0.911236
LMON_0287	Methionine ABC transporter substrate-binding protein		+	821	lmo0285	Inorganic ion transport and metabolism	6	1927	0.625349	0.00457471	3209.63	0.908461	8.94765e-36	3219.94	0.691059	0.000185688	1854.49	0.247193	0.595113	583.398	-1.49763	3.12979e-10
LMON_0288	Glutamine-dependent 2-keto-4-methylthiobutyrate transaminase		+	1181	lmo0286	Amino acid transport and metabolism	4	1318.43	-1.2295	0.000323609	1591.25	-0.672457	9.56549e-09	1561.95	-0.743914	6.3198e-11	762.57	-0.522885	0.146459	240.929	-0.962686	0.000991165
LMON_0289	Two-component response regulator SA14-24	yycF	+	713	lmo0287	Transcription; Signal transduction mechanisms;	16	9283.85	2.17263	8.32545e-42	9057.9	0.783686	1.90538e-23	10102	0.468328	1.42119e-06	11748	0.0284224	0.94609	8533.98	-0.326514	0.405439
LMON_0290	Two-component sensor kinase SA14-24		+	1832	lmo0288	Signal transduction mechanisms	8	3005.74	0.267676	0.126039	3261.51	-0.0563041	0.553056	3354.39	0.0951539	0.362068	2816.67	0.307088	0.519584	2239.18	-0.965557	6.69417e-07
LMON_0291	FIG011501: YycH protein		-	1322	lmo0289	Function unknown	1	2351.96	-0.0513795	0.849022	2595.01	-0.461391	1.09736e-05	2500.57	-0.0930137	0.456775	2372.9	-0.04396	0.937445	1337.68	-0.0694331	0.771618
LMON_0292	hypothetical protein SA_21		+	839	lmo0290	Function unknown	2	2245.89	0.0448564	0.84895	2399.59	-0.291206	0.000977715	2670.15	-0.237006	0.0178427	3125.32	-0.382027	0.265237	1548.37	0.661978	4.66737e-05
LMON_0293	Zn-dependent hydrolase YycJ/WalJ, required for cell wall metabolism and coordination of cell division with DNA replication		+	830	lmo0291	General function prediction only	16	1527.35	0.59675	0.000690652	1575.68	0.400918	5.79526e-05	1725.76	0.492322	9.32925e-06	5327.11	-0.842225	0.0912008	7170.29	-0.860762	0.000271809
LMON_0294	Serine protease, DegP/HtrA, do-like		-	1505	lmo0292	Posttranslational modification, protein turnover, chaperones	16	5344.36	0.894637	6.79462e-09	3718.82	0.692832	6.88714e-17	4424.18	0.820464	1.00729e-08	16695.2	0.0895904	0.868109	40148.8	0.172694	0.639205
LMON_0296	LSU m3Psi1915 methyltransferase RlmH ## ybeA		+	479	lmo0293	Function unknown	4	139.557	-1.70309	3.80465e-08	180.356	-0.680909	0.00123517	253.566	-0.941516	4.15032e-10	276.108	-0.879511	0.0614863	344.152	-1.50771	9.39649e-06
LMON_0297	hypothetical protein		+	182			13	24.1185	-1.49281	0.00166228	26.1408	-1.09795	0.0113195	33.6911	-0.594453	0.13358	49.3794	-1.11336	0.154861	52.7738	-0.986929	0.0532878
LMON_0298	hypothetical protein		+	116			9*	41.0601	-1.2273	0.00159041	47.5991	-0.255429	0.481886	69.2786	-0.775392	0.00672778	101.059	-1.0927	0.0515206	100.267	-0.691801	0.184708
LMON_0299	Cassette chromosome recombinase B	int	+	455	lmo2332	Replication, recombination and repair	17/3	189.922	-1.22161	8.21919e-06	211.963	-0.639025	7.69638e-05	279.665	-0.756574	0.000259612	361.151	-0.919431	0.0296459	442.811	-0.575503	0.00615209
LMON_0300	FIG00775175: hypothetical protein		+	554			17	178.132	-1.21286	3.34404e-05	201.067	-0.820663	4.56583e-07	255.468	-0.702792	5.19483e-06	351.964	-1.07999	0.00433141	352.496	-0.334583	0.145029
LMON_0301	Type I restriction-modification system, specificity subunit S		+	1112			2	1948.35	0.744625	0.000298755	2180.36	0.47757	0.000168559	2331.75	0.888407	2.00964e-14	3599.62	0.61009	0.0304961	2749.45	2.1998	3.08347e-27
LMON_0302	Type I restriction-modification system, DNA-methyltransferase subunit M		-	1619			17/2	1898.27	0.780314	0.00133298	2280.91	0.256392	0.0407744	2005.29	1.14634	4.39152e-15	3516.54	0.627343	0.0389743	2783.63	1.51392	3.53683e-10
LMON_0303	putative HsdR		+	3038			5*	4271.28	0.871277	0.000135432	5364.24	0.214366	0.0992505	4910.61	1.08492	6.63503e-17	8647.84	0.395575	0.232615	7928.04	1.25493	6.7984e-16
LMON_0304	hypothetical protein		+	113			17	106.352	-2.26931	1.6103e-13	146.409	-1.69409	7.41899e-13	162.774	-0.739904	0.00176692	207.943	-0.702972	0.100272	128.134	1.24892	0.0309584
LMON_0305	acetyltransferase, GNAT family		+	497			13	48.3368	-1.49183	4.24598e-05	59.039	-1.22894	4.02346e-05	42.7472	-0.0382246	0.937654	46.6726	-0.113053	0.887027	17.3055	-0.0305138	0.977576
LMON_0306	putative transcriptional regulator, LysR family		+	887			15	276.557	-0.481931	0.0235357	273.91	-0.244579	0.164087	316.437	0.313624	0.137488	288.055	0.445633	0.264967	262.009	0.771451	0.0432811
LMON_0307	membrane protein		+	638	lmo0296	Not in COGs	7	676.353	-0.0194545	0.931809	561.433	-0.00509254	0.979202	634.156	0.263408	0.153845	1038.81	0.0305326	0.944416	1640.51	-0.341741	0.0610956
LMON_0308	Transcriptional antiterminator of lichenan operon, BglG family / PTS system, cellobiose-specific IIA component		+	1871	lmo0297	Transcription; Carbohydrate transport and metabolism; Signal transduction mechanisms;	5	163.472	-0.09298	0.73801	369.144	-0.524437	0.000187545	391.658	0.163024	0.408872	695.232	-1.2041	0.00176299	736.022	1.25019	6.02025e-11
LMON_0309	PTS system, cellobiose-specific IIC component		+	1313	lmo0298	Carbohydrate transport and metabolism	9	15.8801	0.44379	0.345169	18.8783	0.145311	0.788526	19.8762	0.782854	0.0242884	265.717	-1.92818	0.0216984	517.149	1.22038	9.91047e-11
LMON_0310	PTS system, cellobiose-specific IIB component		+	290	lmo0299	Carbohydrate transport and metabolism	9	8.4278	-0.71176	0.353356	5.78299	0.078436	0.933558	6.10959	-0.284594	0.725503	132.215	-2.4369	0.0115456	110.714	0.986699	0.00136544
LMON_0311	Beta-glucosidase		-	1391	lmo0300	Carbohydrate transport and metabolism	9	30.9031	-0.121016	0.78347	22.5759	0.225855	0.62991	29.8275	0.31743	0.381865	1311.16	-2.21807	0.0767851	421.459	0.682489	0.0249539
LMON_0312	PTS system, cellobiose-specific IIA component		-	341	lmo0301	Carbohydrate transport and metabolism	9	7.68716	-0.598468	0.422288	3.47536	0.517662	0.534347	8.6075	-0.126545	0.87604	456.029	-2.18378	0.0819322	66.7212	-0.326207	0.50808
LMON_0313	FIG00774746: hypothetical protein		-	287	lmo0302	Not in COGs	6	137.606	0.609102	0.0623771	91.6045	1.33066	8.79218e-10	503.932	0.645311	0.0164747	1107.93	0.44052	0.363334	1318.02	-0.677257	0.0578456
LMON_0314	lipoprotein		-	554	lmo0303	Not in COGs	15	473.755	-0.216563	0.304508	253.116	0.664166	0.000161835	1067.37	0.545555	0.0347316	2192.64	0.52748	0.209023	3086.82	0.777445	0.0104254
LMON_0315	FIG00774034: hypothetical protein		-	1265	lmo0304	Not in COGs	13	230.877	-0.578465	0.00465893	278.524	-0.409394	0.00596572	365.625	0.522236	0.0303017	734.726	0.265874	0.526692	592.182	0.0115297	0.982137
LMON_0316	Low-specificity L-threonine aldolase		-	1082	lmo0305	Amino acid transport and metabolism	17	317.977	-0.335775	0.156463	339.711	0.166684	0.492591	507.231	0.337406	0.079782	1148.35	-0.254681	0.527507	1091.56	0.983157	1.30158e-12
LMON_0317	FIG00774255: hypothetical protein		-	386	lmo0306	Not in COGs	13	63.47	-0.911089	0.0132814	101.906	-0.926638	0.00431204	80.1148	1.70389	8.83165e-06	212.309	1.07649	0.00191094	169.178	0.374311	0.636767
LMON_0318	FIG00774072: hypothetical protein		-	1145	lmo0307	Not in COGs	8	176.194	-1.82703	3.66207e-16	280.258	-1.88537	9.64928e-23	1120.26	-1.42237	0.00176651	829.376	-0.616182	0.0798471	515.135	-4.59002	1.20892e-35
LMON_0319	FIG00775203: hypothetical protein		-	428			8	59.1546	-1.26466	3.06436e-05	115.022	-1.22273	6.351e-08	394.233	-1.05346	0.00841322	288.82	-0.269496	0.582175	144.979	-3.66922	3.26823e-11
LMON_0320	hypothetical protein		-	1661	lmo0309	Function unknown	13	48.1636	-1.35895	0.000296988	75.3797	-1.48591	8.66941e-06	99.2955	-0.193589	0.548934	195.833	-1.14221	0.00315634	91.0653	-0.21019	0.785667
LMON_0321	hypothetical protein		-	827			13*	4.64743	-0.183467	0.846316	14.1718	-1.42635	0.0151085	7.26519	0.426829	0.630916	11.0931	0.406315	0.724296	10.5972	0.382832	0.696012
LMON_0322	Cellobiose phosphotransferase system YdjC-like protein		+	785	lmo0314	Function unknown	5	446.568	-0.0285446	0.931501	438.517	0.353489	0.00368664	564.359	0.0142467	0.934319	680.384	-0.237582	0.544387	478.409	0.622502	0.00617051
LMON_0323	Thiaminase II		+	674	lmo0315	Transcription	4	49.4105	-0.539817	0.156499	23.2252	1.2082	0.000158337	52.0766	0.0121497	0.983995	17.0953	0.571321	0.491506	27.1871	-0.259293	0.728022
LMON_0324	Hydroxyethylthiazole kinase		-	809	lmo0316	Coenzyme transport and metabolism	4	195.524	-1.10462	9.94169e-06	105.961	0.810903	5.1716e-06	185.45	-0.16691	0.770729	61.198	0.507972	0.430783	80.0277	0.468131	0.2851
LMON_0325	Phosphomethylpyrimidine kinase		+	803	lmo0317	Coenzyme transport and metabolism	3	329.345	-0.962408	1.50601e-05	135.308	1.02939	4.09038e-12	297.213	-0.307194	0.575192	98.6794	0.74858	0.140909	165.584	1.48253	1.00909e-06
LMON_0326	Thiamin-phosphate pyrophosphorylase	thiE	+	644	lmo0318	Coenzyme transport and metabolism	3	295.209	-0.987809	0.000298955	134.093	0.813063	1.2883e-06	269.713	-0.39839	0.347528	84.2557	0.727968	0.118692	144.177	1.42587	7.35419e-06
LMON_0327	6-phospho-beta-glucosidase		+	1415	lmo0319	Carbohydrate transport and metabolism	10	1891.97	0.515076	0.00087853	3853.01	0.633485	2.98221e-11	5041.51	1.2877	2.05832e-05	2653.85	-0.875295	0.0840186	1729.38	-0.744744	0.000750371
LMON_0328	membrane protein		+	659	lmo0321	Not in COGs	9/10	256.195	1.45995	0.000228099	129.769	3.81477	3.44977e-204	435.537	2.82861	6.61786e-21	5806.01	0.104432	0.880981	13051.7	2.18229	6.79904e-36
LMON_0329	FIG00774312: hypothetical protein		+	392	lmo0322	Not in COGs	7	6.32923	1.22426	0.115647	7.62208	2.68133	2.18229e-09	14.9743	3.40025	1.51122e-15	56.7972	2.03515	0.00100549	136.521	-0.219901	0.614318
LMON_0330	endonuclease/exonuclease/phosphatase family protein		+	770	lmo0323	General function prediction only	9	196.24	-2.43774	3.12492e-17	155.644	-1.50364	9.70509e-14	116.976	-1.30196	4.79454e-06	433.465	-2.68281	2.76249e-13	704.218	-0.644836	0.0149422
LMON_0331	FIG00774236: hypothetical protein		-	482	lmo0324	Not in COGs	6	2.19509	0.760758	0.423922	0.58293	1.31206	0.115378	5.62112	0.403428	0.650647	7.74043	0.530062	0.63701	15.772	-2.22792	0.0394747
LMON_0332	Transcriptional regulator, MutR family		-	902	lmo0325	Transcription	13	758.171	-2.14803	8.15759e-17	602.253	-0.210749	0.150208	528.963	0.52988	0.00166453	1770.29	-0.868526	0.185288	1435.6	-0.373341	0.0370899
LMON_0333	FIG011400: transcriptional activator of Lmo0327 homolog		-	872	lmo0326	Transcription	7	1.92163	-1.06538	0.34843	2.31149	-0.0896805	0.934222	1.73645	-0.304774	0.795948	3.62254	-0.193704	0.915624	4.74614	-1.58663	0.30277
LMON_0334	Internalin-like protein (LPXTG motif) Lmo0327 homolog / murein-hydrolysing domain		+	3941	lmo0327	Cell wall/membrane biogenesis	11	45.0797	-1.77207	3.73168e-06	46.0108	-1.13242	0.00224173	376.045	-3.18638	3.31802e-16	444.884	-2.78361	2.04672e-09	743.988	-1.50048	2.153e-08
LMON_0335	FIG00774571: hypothetical protein		+	680	lmo0328	Not in COGs	11/12	1.92163	-0.0169752	0.989789	0.313571	0.480588	NA	11.6866	-1.79974	0.00572606	17.9843	-2.11563	0.0358262	22.5157	-0.809102	0.284722
LMON_0336	Internalin-like protein (LPXTG motif) Lmo0331 homolog		+	1901	lmo0331	Cell wall/membrane biogenesis	1	1294.06	-1.53258	2.25619e-24	1104.08	-2.22682	2.43107e-83	1047.06	-2.07455	1.50958e-38	304.518	0.805587	0.0164833	235.813	0.421132	0.139654
LMON_0337	FIG00774436: hypothetical protein		+	335	lmo0332	Not in COGs	13	100.362	-0.339395	0.27877	108.994	-0.968358	3.13938e-05	76.3643	0.519426	0.054591	77.2185	0.346305	0.536301	78.7851	0.0125514	0.979192
LMON_0338	Internalin-like protein (LPXTG motif) Lmo0333 homolog		+	5336	lmo0333	Cell wall/membrane biogenesis	8	670.071	-1.91818	1.2316e-34	576.789	-1.71464	1.34754e-44	648.68	-1.53601	6.43863e-32	589.945	-1.2634	6.23328e-05	510.491	-2.65157	1.16626e-25
LMON_0339	FIG00775087: hypothetical protein		+	524	lmo0334	Not in COGs	5	105.586	1.15569	1.97866e-08	119.105	1.21895	5.95376e-11	155.256	1.23759	1.14295e-08	389.317	0.0928272	0.882624	221.012	2.13008	3.34546e-14
LMON_0340	FIG00774928: hypothetical protein		+	284	lmo0335	Not in COGs	5	8.76789	1.05358	0.0288129	14.5277	0.457677	0.36396	22.6049	0.636052	0.118239	53.1304	-0.11637	0.881008	70.1501	1.59651	1.88259e-09
LMON_0341	FIG00774278: hypothetical protein		-	368	lmo0336	Not in COGs	5	11.8126	1.43214	0.000888348	15.3327	0.753962	0.0861494	27.1203	0.762938	0.0458431	77.3645	-0.0172254	0.979657	108.579	1.77878	2.47161e-12
LMON_0342	FIG00774154: hypothetical protein		+	1448	lmo0337	Not in COGs	5	79.0717	0.585811	0.0137455	98.6454	0.34791	0.102895	143.531	0.385147	0.199696	306.481	-0.222075	0.594947	355.096	1.65847	3.02024e-24
LMON_0343	FIG00774315: hypothetical protein		+	371			13	22.2131	-0.812079	0.0843085	24.6151	-0.629584	0.161521	15.7599	1.00511	0.0164536	46.133	0.157183	0.838403	55.3454	0.23262	0.757322
LMON_0344	hypothetical protein		+	287			19	27.9076	-0.957778	0.034569	38.3146	-0.926433	0.0130666	41.6062	0.174361	0.668911	54.0194	-0.012246	0.987447	61.5858	-0.810001	0.243308
LMON_0345	Inorganic pyrophosphatase		+	371	lmo0339	Energy production and conversion	5	108.161	-0.362729	0.196557	125.477	0.0327723	0.90266	147.145	-0.157413	0.543043	253.307	-0.811594	0.0329711	225.573	0.767275	0.000710251
LMON_0346	FIG00774445: hypothetical protein		-	188	lmo0340	Not in COGs	2	60.8544	-0.45856	0.21926	68.7358	-0.188117	0.546021	86.4936	-0.296516	0.267374	125.05	-0.557233	0.223049	133.588	1.50298	6.69244e-11
LMON_0347	FIG00775150: hypothetical protein		+	113			5	1.0826	-0.494937	0.697375	1.21106	-0.234244	NA	1.55127	-0.583889	NA	1.67635	-0.740044	NA	0.463997	-0.009925	NA
LMON_0348	FIG00775309: hypothetical protein		+	332	lmo0341	Not in COGs	17	236.659	0.498157	0.0229127	152.607	0.771272	5.71451e-05	158.69	1.24025	7.16119e-12	309.109	1.34524	3.87356e-05	1740.58	2.85725	4.23708e-13
LMON_0349	Transketolase		+	1997	lmo0342	Carbohydrate transport and metabolism	5	152.526	0.994486	0.000205935	214.793	1.40416	2.28128e-24	237.502	1.01049	2.83176e-09	462.692	0.422515	0.371383	5305.55	3.79	9.08081e-12
LMON_0350	Transaldolase		+	656	lmo0343	Carbohydrate transport and metabolism	5	14.5496	1.88043	1.72875e-06	27.0824	2.03058	1.99538e-14	36.3527	1.56057	1.07389e-09	120.37	0.274833	0.684257	1061.4	4.15905	1.23812e-17
LMON_0351	3-oxoacyl-[acyl-carrier protein] reductase		+	764	lmo0344	Lipid transport and metabolism; Secondary metabolites biosynthesis, transport and catabolism; General function prediction only;	5	9.86979	2.35267	4.01777e-09	29.0352	1.70795	2.81106e-11	32.5351	1.2952	8.60799e-06	92.3057	0.617861	0.24006	850.794	4.34341	1.95218e-21
LMON_0352	Ribose 5-phosphate isomerase B		-	446	lmo0345	Carbohydrate transport and metabolism	5	4.9103	2.74989	2.36045e-08	12.8261	2.29534	3.44366e-11	26.3132	1.24879	3.42338e-05	78.3552	0.261136	0.742109	462.464	4.61401	2.92204e-26
LMON_0353	Triosephosphate isomerase		+	764	lmo0346	Carbohydrate transport and metabolism	5	8.76478	2.38301	1.45162e-08	24.0573	1.94886	7.81629e-14	27.7399	1.74788	5.03682e-09	102.156	0.449108	0.495857	813.552	4.38187	5.41933e-30
LMON_0354	Phosphoenolpyruvate-dihydroxyacetone phosphotransferase , ADP-binding subunit DhaL		+	650	lmo0347	Carbohydrate transport and metabolism	5	7.64855	2.20689	2.11265e-06	18.7879	2.07731	7.66972e-13	22.1931	1.70407	1.75493e-09	92.4693	0.0332325	0.970856	684.459	4.20721	3.52391e-23
LMON_0355	Phosphoenolpyruvate-dihydroxyacetone phosphotransferase , dihydroxyacetone binding subunit DhaK		+	995	lmo0348	Carbohydrate transport and metabolism	5	11.8319	2.33506	7.48081e-10	35.5819	1.84699	1.65225e-16	48.1087	1.59871	1.0609e-12	170.572	0.261026	0.750263	968.217	4.49597	1.88261e-34
LMON_0356	FIG00774379: hypothetical protein		+	341	lmo0349	Not in COGs	5	3.29699	1.94487	0.00214038	8.54366	2.16876	3.30547e-08	18.0052	1.35421	5.07378e-05	57.1818	-0.158941	0.880038	133.439	5.36731	4.99709e-55
LMON_0357	FIG00774050: hypothetical protein		+	431	lmo0350	Not in COGs	5	2.45421	3.00686	2.87432e-07	15.2232	1.61995	1.31719e-06	22.654	1.4452	1.28209e-06	93.4997	-0.251251	0.814666	154.633	5.55226	7.42781e-82
LMON_0358	Phosphoenolpyruvate-dihydroxyacetone phosphotransferase , subunit DhaM; DHA-specific IIA component		+	377	lmo0351	Function unknown	5	5.74746	2.48662	5.27127e-08	25.4001	1.78985	2.75957e-11	26.6326	1.56992	9.36976e-09	108.092	-0.37176	0.66512	79.3868	5.50354	8.10536e-103
LMON_0359	Transcriptional regulator of rhamnose utilization, DeoR family		-	764	lmo0352	Transcription; Carbohydrate transport and metabolism;	20	411.014	1.68982	2.02095e-28	821.722	1.03077	1.41538e-21	1162.47	0.898912	2.31635e-13	1119.36	0.609345	0.239319	717.933	1.46524	4.76483e-17
LMON_0360	acetyltransferase, GNAT family		+	413	lmo0353	Transcription; General function prediction only;	12	87.9666	1.84784	3.88313e-17	157.492	1.49528	4.80148e-28	210.765	1.22838	6.67741e-20	261.082	0.669282	0.14133	247.837	1.72067	1.50054e-14
LMON_0361	Long-chain-fatty-acid--CoA ligase		+	1526	lmo0354	Lipid transport and metabolism	10	1395.43	-1.23334	5.55156e-11	2801.08	-0.74034	7.45172e-10	10385.8	-1.43074	2.85299e-07	16634.7	-1.86506	1.7815e-07	7498.52	-1.84572	1.83433e-43
LMON_0362	Fumarate reductase flavoprotein subunit		+	1520	lmo0355	Energy production and conversion	20	2218.77	-1.13218	6.46272e-18	5179.48	-1.95227	1.94296e-36	111371	-2.14698	0.00649942	146420	-2.71006	8.91989e-18	35923.4	-1.58055	1.65304e-16
LMON_0363	oxidoreductase, YhhX family		+	1016	lmo0356	General function prediction only	5	4657.56	-0.329439	0.071265	4492.13	-0.235306	0.00392034	3154.62	0.0658241	0.566203	5408.46	-0.851937	0.0231753	4051.52	0.425016	0.0513335
LMON_0364	PTS system, fructose-specific IIA component		+	446	lmo0357	Carbohydrate transport and metabolism; Signal transduction mechanisms;	5	4.0918	-0.194936	0.855111	4.66333	-0.355396	0.687168	6.38526	-0.111112	0.903902	25.6407	-1.28555	0.233031	31.6147	0.767178	0.3068
LMON_0365	PTS system, fructose-specific IIBC component (EIIBC-Fru) (Fructose-permease IIBC component) (Phosphotransferase enzyme II, BC component)		+	1394	lmo0358	Carbohydrate transport and metabolism	5	18.3381	0.634901	0.148351	21.1678	0.122288	0.819819	25.0602	0.179241	0.688356	70.7784	-1.06486	0.155048	61.5111	2.99649	2.86424e-30
LMON_0366	Fructose-bisphosphate aldolase class II homolog		-	860	lmo0359	Carbohydrate transport and metabolism	17	362.751	0.588918	0.000205959	414.77	0.582193	8.41053e-08	430.585	0.880004	9.86895e-12	473.679	0.718642	0.0583012	745.109	1.15953	9.83857e-07
LMON_0367	Transcriptional regulator of rhamnose utilization, DeoR family		+	770	lmo0360	Transcription; Carbohydrate transport and metabolism;	5	210.418	0.601061	0.00465203	239.479	0.750908	1.47231e-09	260.95	0.830533	5.92537e-08	362.092	0.511059	0.389886	546.911	1.11727	1.11704e-09
LMON_0368	FIG00774220: hypothetical protein		+	227	lmo0360a		8	55.6078	-1.35411	0.000385748	50.9406	-0.494257	0.1609	48.8027	-0.349129	0.309372	29.3075	0.0299515	0.973871	36.644	-2.27178	0.0018217
LMON_0369	Twin-arginine translocation protein TatC		+	734	lmo0361	Intracellular trafficking and secretion	13	276.24	-0.0804192	0.910136	1156.01	0.565861	0.000119698	52.0905	4.34788	1.48443e-22	33.881	0.254094	0.768815	30.2227	3.48713	7.66679e-34
LMON_0370	Twin-arginine translocation protein TatA		+	179	lmo0362	Intracellular trafficking and secretion	13	194.007	-0.0642854	0.928907	849.228	0.944878	6.57629e-16	33.8077	5.29725	1.21276e-63	23.5309	0.649561	0.451945	23.656	3.26329	2.71932e-15
LMON_0371	Alpha-aspartyl dipeptidase Peptidase E		+	620	lmo0363	Amino acid transport and metabolism	2	54.7688	-1.30859	0.000106415	58.7215	-1.16799	7.39367e-05	51.1791	-1.16353	0.000362308	54.9084	-1.62854	0.00641282	54.3781	1.90562	8.93723e-06
LMON_0372	Transcriptional regulator, DeoR family		+	944	lmo0364	Transcription	19	143.989	-1.01743	0.000109493	145.514	-0.546398	0.00363041	127.144	-0.368651	0.161105	47.2123	0.847385	0.162433	57.9839	-1.42262	0.062247
LMON_0373	Ferrous iron transport permease EfeU		+	1484	lmo0365	Inorganic ion transport and metabolism	13	326.845	-0.655532	0.228693	1770.48	0.87109	1.00924e-09	101.377	4.79631	2.37342e-35	26.6581	2.03124	2.06069e-05	16.8415	3.72138	8.03904e-17
LMON_0374	Ferrous iron transport periplasmic protein EfeO, contains peptidase-M75 domain and (frequently) cupredoxin-like domain		+	1154	lmo0366	Inorganic ion transport and metabolism	13	458.406	-1.18439	0.0157884	2568.85	0.865985	8.6446e-08	156.767	4.60074	4.54021e-39	62.6091	1.1182	0.00694062	25.0126	3.73683	1.43772e-29
LMON_0375	Ferrous iron transport peroxidase EfeB		+	1265	lmo0367	Inorganic ion transport and metabolism	13	579.478	-1.08132	0.0128652	3010.22	1.03539	2.78846e-12	210.603	4.55209	9.79707e-48	86.4098	1.3267	0.000209786	43.2815	3.74385	1.19171e-26
LMON_0376	Putative Nudix hydrolase YfcD		+	509	lmo0368	Replication, recombination and repair; General function prediction only;	7	350.349	-1.24278	4.73003e-07	309.2	-0.744051	6.2716e-08	518.492	-0.605136	0.00261849	871.466	-1.22469	0.000988515	1189.3	-1.7701	1.2959e-13
LMON_0377	FIG007491: hypothetical protein YeeN		+	719	lmo0369	Function unknown	5	5149.68	-1.06293	5.01243e-06	8283.76	-0.956888	6.81898e-25	9752.06	-1.13113	1.84257e-26	9963.34	-1.60099	4.27601e-08	5572.41	-0.534302	0.0180445
LMON_0378	Alkylphosphonate utilization operon protein PhnA		+	335	lmo0370	Inorganic ion transport and metabolism	5	2020.6	-1.02125	6.93936e-06	3187.86	-0.987872	8.23801e-20	3662.84	-1.16927	7.51242e-40	3870.09	-1.71459	6.45505e-08	1965.74	-0.334676	0.160871
LMON_0379	Transcriptional regulator, GntR family		+	713	lmo0371	Transcription	20	457.04	1.38865	6.30046e-14	757.127	0.722237	8.05165e-11	890.405	0.425338	6.21251e-05	771.795	0.0667231	0.923231	332.261	0.954333	1.27515e-05
LMON_0380	Beta-glucosidase		-	1442	lmo0372	Carbohydrate transport and metabolism	5	18.1107	0.836355	0.0392376	54.7871	0.0831083	0.830624	29.3651	0.450881	0.186807	91.8456	-1.66082	0.0221041	53.4108	6.29783	8.68584e-37
LMON_0381	PTS system, cellobiose-specific IIC component		-	1334	lmo0373	Carbohydrate transport and metabolism	2/5	40.7113	-0.506337	0.179765	64.5258	-0.0249149	0.951707	52.827	-0.391037	0.252494	121.051	-1.91208	0.000598604	77.2831	6.58519	3.3823e-62
LMON_0382	PTS system, cellobiose-specific IIB component		+	302	lmo0374	Carbohydrate transport and metabolism	2	9.01145	-1.03661	0.138172	16.3428	0.00217991	0.99839	10.4601	-0.0967966	0.887277	29.0774	-1.40126	0.11508	15.2726	6.92541	1.28798e-62
LMON_0383	FIG00774374: hypothetical protein		+	194	lmo0375	Not in COGs	20	266.49	1.14232	3.22895e-11	307.764	0.353969	0.0354406	258.712	0.826385	6.11723e-10	442.399	0.380262	0.281082	631.547	1.20343	8.75662e-11
LMON_0384	Transcriptional regulator, DeoR family		+	920	lmo0376	Transcription	9	403.798	-0.792145	0.000156118	376.816	-0.129392	0.424526	430.164	-0.435553	0.00180227	388.861	-0.673612	0.141226	428.557	-0.304639	0.362288
LMON_0385	FIG00774253: hypothetical protein		+	419	lmo0377	Not in COGs	12	1819.52	1.30996	5.15599e-10	1286.37	1.51775	2.72338e-17	1886.56	0.0525106	0.845361	7030.95	-1.4925	3.23649e-06	5454.82	1.89432	3.64229e-08
LMON_0386	FIG00774829: hypothetical protein		+	446	lmo0378	Not in COGs	13	48.8949	0.536386	0.173763	49.1835	0.533335	0.19743	20.342	2.15895	1.94966e-09	83.7427	0.388553	0.499203	52.6715	1.63889	0.0017182
LMON_0387	FIG00774463: hypothetical protein		-	455	lmo0379	Not in COGs	5	78.9148	0.963572	0.000481536	84.9556	0.612024	0.00562748	63.0325	0.890835	0.000711848	124.329	0.113687	0.844665	86.7439	1.53633	6.14658e-09
LMON_0389	FIG00774330: hypothetical protein		-	629	lmo0380	Not in COGs	17	59.0593	0.48909	0.18738	59.1294	0.246174	0.492248	32.3024	1.1275	0.00116951	74.4719	0.166318	0.841101	48.6017	1.51947	0.000143213
LMON_0390	FIG00774936: hypothetical protein		-	386	lmo0381	Not in COGs	5	48.7684	1.15643	2.20105e-05	44.417	0.948794	0.000736362	29.9153	0.907031	0.00330595	61.7598	-0.0315542	0.964724	40.0335	2.20343	1.53529e-10
LMON_0391	Transcriptional repressor of the myo-inositol catabolic operon DeoR family		-	761	lmo0382	Transcription; Carbohydrate transport and metabolism;	13/15	31.1753	-3.19264	1.45384e-08	39.369	-1.81538	4.52551e-06	50.885	-0.828846	0.0169446	47.6236	-1.35934	0.02346	22.4449	-0.58142	0.493812
LMON_0392	Methylmalonate-semialdehyde dehydrogenase [inositol]		-	1466	lmo0383	Energy production and conversion	5	16.4332	0.320194	0.581542	35.2664	-0.549297	0.13784	41.952	0.398051	0.196694	110.909	-0.922821	0.127618	106.582	2.32446	4.20116e-28
LMON_0393	5-deoxy-glucuronate isomerase		-	821	lmo0384	Carbohydrate transport and metabolism	5	6.25576	0.0241445	0.98289	8.51759	0.472483	0.498022	14.3697	0.654289	0.121859	61.9234	-1.2303	0.0412454	56.3403	2.45976	1.42126e-23
LMON_0394	5-keto-2-deoxygluconokinase		+	977	lmo0385	Carbohydrate transport and metabolism	5	9.0569	-0.119459	0.877344	16.2966	-0.0245074	0.970215	17.8123	0.649034	0.266522	73.2864	-1.05262	0.0608872	101.796	2.15848	6.58007e-21
LMON_0395	Epi-inositol hydrolase		+	1919	lmo0386	Amino acid transport and metabolism	17	44.6137	-0.58701	0.094741	60.9799	-0.492422	0.0967284	86.4521	0.332046	0.258159	281.225	-0.820673	0.0688002	494.849	2.10978	6.21837e-18
LMON_0396	FIG00774639: hypothetical protein		+	371	lmo0387	Function unknown	7	1069.58	-0.745718	0.00591282	1022.65	-0.527377	4.02659e-07	1035.62	-0.360267	0.0272977	1553.66	-0.778054	0.0067592	1673.51	-1.31232	8.99804e-06
LMON_0397	FIG00774531: hypothetical protein		+	368	lmo0388	Not in COGs	7	1521.59	-0.788192	3.18674e-06	1626.26	0.39019	0.000549212	1156.89	0.894983	6.87467e-08	1312.47	0.34174	0.27143	1679.22	-0.702908	2.36423e-05
LMON_0398	Low temperature requirement protein A	ltrA	+	1115	lmo0389	Function unknown	12*	343.037	0.426947	0.0237549	321.797	-0.228717	0.165755	183.78	0.611338	0.000147503	410.487	-0.633152	0.27349	398.157	0.077741	0.776003
LMON_0399	Uracil-DNA glycosylase, family 1		-	665	lmo0390	Replication, recombination and repair	8	634.743	-0.326485	0.164328	744.901	-0.442817	7.7872e-05	925.239	-0.465028	0.00766678	942.993	-0.0113827	0.978835	1076.25	-2.31562	3.74898e-23
LMON_0400	FIG00774566: hypothetical protein		+	299	lmo0391	Posttranslational modification, protein turnover, chaperones	5	622.851	2.21505	3.0337e-52	746.587	1.87356	9.82204e-77	1235.69	1.62609	2.95497e-88	2347.62	0.362098	0.476037	1793.98	3.05945	8.57784e-53
LMON_0401	DUF1432 domain-containing protein		+	944	lmo0392	Function unknown	5	2728.43	2.12286	5.32943e-61	3379	1.85097	2.42193e-93	5859.67	1.43304	3.72263e-49	11247.8	0.209118	0.700779	9723.53	2.91343	2.44588e-33
LMON_0402	FIG00774100: hypothetical protein		+	449	lmo0393	Not in COGs	5	1413.13	2.22426	1.97583e-52	1685.82	1.93566	5.78666e-128	2822.33	1.51439	3.03064e-53	5487.67	0.354537	0.434069	4969.82	3.58036	1.85886e-42
LMON_0403	peptidoglycan lytic protein P45		+	632	lmo0394	Cell wall/membrane biogenesis	8	2954.02	-1.71607	4.07938e-05	2277.65	-0.920869	1.41656e-20	2935.5	-1.64643	6.07532e-17	900.247	0.0830275	0.884129	735.031	-2.68308	2.98761e-09
LMON_0404	acetyltransferase, GNAT family		-	425	lmo0395	Transcription; General function prediction only;	4/19	150.369	-0.789664	0.0608662	153.065	0.0706362	0.8018	144.383	-0.789399	0.00223264	27.4852	1.01527	0.0817433	18.9099	-0.732433	0.38009
LMON_0405	Pyrroline-5-carboxylate reductase	proC	-	800	lmo0396	Amino acid transport and metabolism	10	794.63	0.115057	0.606059	891.05	0.365693	0.00196724	1319.43	0.0316712	0.886557	1511.63	-0.079859	0.872828	1463.25	-0.0916547	0.782923
LMON_0406	FIG00774136: hypothetical protein		+	482	lmo0397	Function unknown	4/15	2142.73	-1.39187	1.11593e-05	1120.31	0.339117	0.00069356	1085.61	-0.0121124	0.931241	1136.15	-0.256882	0.464958	1149.2	0.340136	0.232016
LMON_0407	PTS system, IIA component		+	458	lmo0398	Carbohydrate transport and metabolism; Signal transduction mechanisms;	17	25.2298	-1.73182	0.00069695	20.3589	-0.932116	0.0723781	12.0317	-0.450853	0.512935	852.253	-1.56169	0.238927	3405.66	2.38726	0.0220132
LMON_0408	PTS system, IIB component		-	332	lmo0399	Carbohydrate transport and metabolism	17	34.7433	-1.30812	0.00644496	20.7379	-0.926051	0.0942788	8.65311	0.154756	0.832784	702.019	-1.59302	0.226787	7588.66	1.70653	0.106275
LMON_0409	PTS system, fructose-specific, IIC component		+	1112	lmo0400	Carbohydrate transport and metabolism	5	118.323	-0.684407	0.0559288	64.342	-0.923215	0.00279718	42.7797	-0.668577	0.0856401	1226.31	-1.36709	0.306089	28981.1	1.37442	0.214542
LMON_0410	Alpha-mannosidase		-	2633	lmo0401	Carbohydrate transport and metabolism	5	1014.42	-0.16928	0.540752	785.521	-0.592067	1.05256e-08	650.676	-0.359396	0.00323063	2404.29	-1.33808	0.0082523	134400	0.517909	0.656414
LMON_0411	PRD/PTS system IIA 2 domain protein		+	1934	lmo0402	Transcription; Carbohydrate transport and metabolism;	5	1133.85	-0.403537	0.0298827	1211.73	-0.895812	4.72777e-23	1057.8	-0.517337	5.87481e-06	2143.27	-1.46149	4.76064e-07	39511.4	0.190405	0.810379
LMON_0412	FIG00774247: hypothetical protein		+	416	lmo0403	Not in COGs	19	1300.02	0.0256314	0.932234	1696.21	-0.263882	0.152973	1592.46	0.534641	0.000160488	1108.29	1.0098	0.00044513	938.01	-0.863252	3.5067e-05
LMON_0413	FIG00774624: hypothetical protein		+	398	lmo0404	Not in COGs	19	1347.52	-0.0956667	0.77129	1734.46	-0.245248	0.198459	1655.88	0.56328	4.84234e-05	1347.05	0.842006	0.0128635	903.285	0.409251	0.410197
LMON_0414	Probable low-affinity inorganic phosphate transporter		+	1007	lmo0405	Inorganic ion transport and metabolism	16	155.2	2.45068	5.27406e-37	180.7	2.02967	4.07727e-30	264.195	2.12497	1.035e-38	2136.58	-0.55186	0.346402	3129.85	-0.71679	3.46197e-06
LMON_0415	Possible glyoxylase family protein (Lactoylglutathione lyase)		+	380	lmo0406	Amino acid transport and metabolism	6	280.875	0.938882	4.38511e-07	377.528	0.726814	1.58134e-08	418.831	0.879641	2.37961e-07	906.795	-0.242625	0.552429	1382.03	-1.42735	6.98697e-09
LMON_0416	FIG00774041: hypothetical protein		+	392	lmo0407	Function unknown	7	829.937	-0.125122	0.483945	703.867	0.2933	0.0172389	628.308	0.545992	0.000266587	907.276	0.115835	0.774866	1183.12	-0.604642	0.00288687
LMON_0417	FIG00774518: hypothetical protein		+	422	lmo0408	Function unknown	7	1534.57	0.0302136	0.90606	1200.27	0.455032	4.72125e-06	1293.72	0.318197	0.00234354	1561.07	0.166195	0.670713	3019.92	-0.503989	0.00100937
LMON_0418	Internalin-like protein (LPXTG motif) Lmo0409 homolog		+	2465	lmo0409	Cell wall/membrane biogenesis	17	171.617	-0.319227	0.129244	137.963	-0.10457	0.654435	86.2206	0.140362	0.612104	109.37	-0.188198	0.825933	156.532	0.980394	1.45252e-05
LMON_0419	Phosphoenolpyruvate synthase		-	2603	lmo0411	Carbohydrate transport and metabolism	15	1360.58	-1.63842	3.64518e-27	791.269	-0.986376	3.15679e-13	1185.72	-1.259	4.14372e-20	770.539	-0.540357	0.236743	833.146	-0.65487	0.00112302
LMON_0420	FIG00774089: hypothetical protein		-	875	lmo0412	Not in COGs	3	202.226	-2.0109	1.17176e-11	273.556	-1.23324	1.2245e-12	3829.26	-1.94762	0.000373701	4504.24	-1.54519	4.08505e-08	1623.11	-0.468151	0.237282
LMON_0421	FIG00774444: hypothetical protein		-	191	lmo0413	Not in COGs	3	391.724	-0.468026	0.0768408	396.85	0.327685	0.0116019	575.66	-0.0259109	0.912745	566.294	0.00495222	0.99286	596.909	1.47433	2.73275e-22
LMON_0422	Metal transporter, ZIP family		-	809	lmo0414	Inorganic ion transport and metabolism	3	1039.58	-0.164511	0.4266	1109.65	0.236436	0.024523	1585.63	-0.0975893	0.618948	1366.98	0.242497	0.64384	1540.82	1.62674	3.28233e-34
LMON_0423	Peptidoglycan N-acetylglucosamine deacetylase		-	1400	lmo0415	Cell wall/membrane biogenesis	17	37966.6	-2.49155	9.71319e-24	19294.7	-1.33346	5.44673e-43	32535	-1.46995	6.10088e-16	44542.3	-1.03337	0.000502769	29109.5	1.16771	4.00895e-11
LMON_0424	DNA-binding protein		+	203	lmo0416	Transcription	17	177.611	-1.15658	6.08416e-06	241.715	-0.853919	5.12233e-07	253.69	-0.370587	0.059082	254.647	-0.129854	0.831474	195.787	0.831354	0.000699169
LMON_0425	FIG00774627: hypothetical protein		+	410	lmo0417	Not in COGs	15	77.8564	-1.84017	8.24157e-06	123.931	-2.022	1.18956e-13	77.0341	0.257058	0.369353	88.4355	0.457394	0.46393	83.9638	0.52592	0.383718
LMON_0426	FIG00774772: hypothetical protein		+	299	lmo0418	Replication, recombination and repair	8	240.538	-1.80156	4.28108e-13	180.788	-0.964203	3.04869e-07	219.8	-1.65258	3.11339e-08	100.613	-0.630765	0.281569	94.911	-2.29849	3.32867e-05
LMON_0427	membrane protein		+	554	lmo0419	Function unknown	19	290.688	-0.224317	0.260383	324.687	-0.0938683	0.585725	267.926	0.3867	0.0161778	179.919	0.712534	0.0419252	165.317	-0.646544	0.0607025
LMON_0428	Cof-like hydrolase		+	812	lmo0420		7	198.512	-1.52477	4.31898e-11	223.323	-1.42759	3.51201e-14	225.51	-1.16996	1.27676e-11	253.784	-1.54449	6.54044e-05	230.394	-1.59194	1.64417e-07
LMON_0429	Cell division protein FtsW		+	1250	lmo0421	Cell cycle control, mitosis and meiosis	17	407.783	-1.59003	3.71537e-18	422.124	-1.124	1.40575e-14	471.98	-0.955411	2.60469e-13	438.104	-1.09482	0.00234046	283.53	0.208233	0.422218
LMON_0430	Transcriptional regulator, PadR family	lstR	+	431	lmo0422	Transcription	15	123.185	-1.89209	8.65084e-12	123.501	-1.49208	8.82358e-11	127.025	-0.780701	0.00339742	95.9504	-0.637792	0.205669	72.5802	0.0924102	0.869149
LMON_0431	RNA polymerase sigma-70 factor, ECF subfamily		-	548	lmo0423	Transcription	13	114.185	-2.0261	7.35801e-15	126.99	-1.4766	7.55355e-12	121.033	-0.591922	0.0536497	97.8125	-0.616785	0.216488	69.6153	-0.965383	0.027851
LMON_0432	sugar transporter		+	857	lmo0424	Carbohydrate transport and metabolism	2	61.7528	-1.20606	0.00487519	82.8905	-1.94011	1.08735e-10	44.1083	-1.05825	0.00179962	61.8791	-2.52199	0.00081377	13.5935	4.18961	2.36686e-12
LMON_0433	Transcription antiterminator, BglG family		+	1961	lmo0425	Transcription; Carbohydrate transport and metabolism; Signal transduction mechanisms;	2	180.582	-0.702211	0.0004817	306.738	-1.40575	7.74635e-12	138.535	-0.946666	7.38537e-06	1749.71	-2.40006	0.0433611	318.514	5.83839	1.27811e-41
LMON_0434	PTS system, fructose-specific IIA component		+	464	lmo0426	Carbohydrate transport and metabolism; Signal transduction mechanisms;	2	40.7617	-0.704906	0.0849057	48.8293	-1.01371	0.00231025	31.1231	-1.04615	0.00435233	123.342	-2.27312	0.00306007	52.7345	6.19928	2.48229e-52
LMON_0435	PTS system, fructose-specific IIB component		+	320	lmo0427	Carbohydrate transport and metabolism	2	35.0803	-0.818727	0.0285949	41.0072	-1.43844	0.000375576	22.3783	-1.34901	0.00394737	74.5026	-1.92996	0.0153146	42.208	5.9616	1.19151e-36
LMON_0436	PTS system, IIC component		+	1106	lmo0428	Carbohydrate transport and metabolism	2	107.78	-0.362691	0.171213	171.083	-1.31229	3.45779e-09	84.2222	-0.812358	0.00122663	201.623	-1.42716	0.00619198	366.228	4.83676	7.97701e-28
LMON_0437	Alpha-mannosidase		+	2582	lmo0429	Carbohydrate transport and metabolism	2	364.258	-0.490404	0.0398782	558.574	-1.15307	4.77098e-13	266.907	-0.727478	0.000422743	531.462	-1.32114	0.00218002	1269.49	4.38876	8.5995e-22
LMON_0438	transcriptional regulator, LysR family		+	875	lmo0430	Transcription	6	887.806	1.2087	2.44525e-15	755.247	0.707479	8.16177e-13	586.363	0.853524	1.45416e-08	620.248	0.361763	0.431815	426.669	-0.370799	0.275772
LMON_0439	Maltose O-acetyltransferase		+	569	lmo0431	General function prediction only	5/17	52.3687	-1.47959	5.79745e-06	73.8281	-1.22974	5.12857e-06	106.288	-0.938211	0.00182905	165.181	-1.70561	0.000347846	119.928	-0.316508	0.385262
LMON_0440	oxidoreductase, short-chain dehydrogenase/reductase family		+	746	lmo0432	General function prediction only	5	80.8942	-1.60547	1.61205e-07	119.167	-1.37936	4.2796e-09	145.92	-1.26209	5.89379e-08	240.723	-2.1701	3.70929e-09	153.39	0.0971612	0.779353
LMON_0441	Internalin A (LPXTG motif)	inlA	+	2402	lmo0433	Cell wall/membrane biogenesis	5	1327.91	2.01059	6.12761e-08	362.131	1.81716	1.84171e-34	1400.1	1.91941	0.0001625	11737	1.62118	1.89874e-05	251074	2.30354	2.16348e-18
LMON_0442	Internalin B (GW modules)	inlB	+	1892	lmo0434	Cell wall/membrane biogenesis	2	100.093	-0.0666693	0.876416	73.0705	-0.0034233	0.993645	149.255	0.0667116	0.903231	489.598	0.32736	0.492369	3467.03	1.69025	1.80034e-15
LMON_0443	Rrf2 family transcriptional regulator, group III		-	485	lmo0436	Transcription	8	443.853	-0.80524	0.00457331	294.814	-0.517931	0.00786244	478.791	-0.989262	4.10589e-07	223.433	0.430442	0.464958	335.58	-1.78811	1.54877e-12
LMON_0444	NADPH:quinone oxidoreductase 2 ## possible protective/detoxification role		+	845	lmo0437	Cell wall/membrane biogenesis; Carbohydrate transport and metabolism;	17	104.351	-2.63034	8.54116e-19	132.434	-0.564158	0.0063888	204.621	-0.470731	0.0767048	188.65	-0.354086	0.46316	135.983	2.92981	5.33503e-50
LMON_0445	FIG00775048: hypothetical protein		+	635	lmo0438	Not in COGs	3	8.24589	-1.28623	0.0751325	7.84623	-0.727827	0.346625	23.0255	-1.70551	0.00083879	16.2063	0.0242699	0.982674	17.0578	0.446413	0.592031
LMON_0446	Siderophore/Surfactin synthetase related protein		+	1268	lmo0439	General function prediction only	12	60.1917	1.47586	0.000258833	40.8976	2.22676	1.96457e-23	183.568	0.847049	0.00977673	5086.81	-3.11124	2.53204e-09	5111.29	-0.289754	0.3083
LMON_0447	FIG00774042: hypothetical protein		-	503	lmo0440	Not in COGs	4	596.781	-2.03991	1.24784e-27	398.037	-1.07329	8.70246e-12	443.338	-1.0653	3.16113e-12	536.633	-0.918055	0.0021689	411.542	-1.37017	9.52646e-05
LMON_0448	Cell division protein FtsI [Peptidoglycan synthetase]		-	2036	lmo0441	Cell wall/membrane biogenesis	20/14/16	4612.86	0.338741	0.150125	3599.59	-1.48309	9.07053e-55	2601.33	-0.514665	0.000914433	3835.33	-1.06123	0.00338381	4874.96	-1.11049	5.09665e-05
LMON_0449	FIG00774675: hypothetical protein		+	314	lmo0442	Not in COGs	1/15	23.2608	-0.629134	0.163541	16.8181	-0.953858	0.0867295	15.5533	-0.61175	0.415807	4.90522	-0.0842671	0.958257	6.81447	0.00789462	0.995752
LMON_0450	Cell envelope-associated transcriptional attenuator LytR-CpsA-Psr, subfamily F1 (as in PMID19099556)		+	929	lmo0443	Transcription	14	6231.39	0.660106	0.00614476	4164.88	-1.13068	7.59393e-33	3604.48	-0.604775	2.07043e-08	3772.5	-0.185318	0.657527	4157.46	-1.07813	0.0101372
LMON_0451	FIG00776024: hypothetical protein		+	2780	lmo0444	Function unknown	20/14/1	659.804	1.44097	1.67687e-10	472.395	-1.25529	6.66344e-23	318.794	-0.395272	0.0166772	268.252	0.0888045	0.878989	266.759	-0.0347105	0.939526
LMON_0452	FIG00775532: hypothetical protein		-	1487	lmo0445	Transcription	12	169.691	-0.0904596	0.799926	117.577	-0.207714	0.364474	133.334	-0.266859	0.229127	2300.51	-3.43395	2.39736e-12	2983.29	-0.596176	0.000577946
LMON_0453	hypothetical protein		+	989	lmo0446	Cell wall/membrane biogenesis	8	21.0514	-1.7762	0.000385309	16.4553	-0.962928	0.0811629	16.4324	-1.36085	0.017964	13.433	-0.877108	0.407512	12.4532	-2.3082	0.0489335
LMON_0454	Glutamate decarboxylase		+	1388	lmo0447	Amino acid transport and metabolism	9	11.4937	-1.2112	0.0551216	4.88748	0.0290142	0.97479	3.58485	0.301729	0.752241	8.1341	-0.844662	0.492389	9.09906	-0.205358	0.871399
LMON_0455	Probable glutamate/gamma-aminobutyrate antiporter		+	1451	lmo0448	Amino acid transport and metabolism	7	16.7266	-1.39254	0.00928599	12.6482	-0.834008	0.167549	9.8781	-0.211213	0.774614	9.16911	-0.325648	0.804596	14.8086	-2.53256	0.025692
LMON_0456	hypothetical protein		+	155	lmo0448a		4	3.28453	-2.05661	0.0434727	1.793	-0.226653	0.827955	3.21601	-1.16381	0.231197	2.19386	-0.114274	NA	3.35415	-0.73673	NA
LMON_0457	membrane protein		+	725	lmo0449	Not in COGs	6	1146.46	-0.200363	0.478339	1459.12	0.311663	0.021939	2364.31	0.105585	0.439733	2420.31	-0.224246	0.512	1687.89	-2.54892	6.21837e-18
LMON_0458	FIG00774755: hypothetical protein		+	665	lmo0450	Function unknown	10	312.275	-0.449109	0.0136649	263.283	-0.363412	0.0212307	328.285	-0.300858	0.0593852	583.938	-0.610861	0.063507	666.807	-0.552844	0.00869363
LMON_0459	FIG00774112: hypothetical protein		+	755	lmo0451	Signal transduction mechanisms	6	472.581	-0.39091	0.0230974	415.367	-0.322886	0.0278304	585.659	-0.366772	0.0454804	1028.7	-0.957991	0.000859204	1153.14	-1.28191	1.5458e-07
LMON_0460	FIG001454: Transglutaminase-like enzymes, putative cysteine proteases		+	2159	lmo0452	Amino acid transport and metabolism	2	3997.93	0.710942	4.45641e-05	2152.8	0.557671	3.14463e-06	2062.78	0.527017	1.49379e-08	2605.34	0.84889	0.00114341	2622.1	1.45271	2.9808e-14
LMON_0461	FIG002343: hypothetical protein		+	1148	lmo0453	General function prediction only	8	1753.48	0.730172	2.65375e-07	1070.17	0.572982	9.18004e-07	991.298	0.741455	1.12299e-16	1168.73	0.961957	0.000374344	1412.22	0.283921	0.118869
LMON_0462	FIG022979: MoxR-like ATPases		+	947	lmo0454	General function prediction only	8	2367.88	0.785567	5.18644e-06	1671.63	0.910716	8.6634e-26	1873.51	0.866188	4.30196e-15	2071.93	1.01933	0.000287936	2699.2	-0.877699	0.000325371
LMON_0463	Regulator of polyketide synthase expression		+	1595	lmo0455	Signal transduction mechanisms; Secondary metabolites biosynthesis, transport and catabolism;	6	837.508	0.203293	0.373497	1090.32	-0.0582331	0.622653	1065.61	0.258124	0.0144379	1087.94	-0.253287	0.61937	534.198	-0.702082	0.00204098
LMON_0464	Cytosine/purine/uracil/thiamine/allantoin permease family protein		+	1283	lmo0456	Nucleotide transport and metabolism	1	30.7424	0.645263	0.0700115	24.1881	0.32203	0.463501	30.6158	0.140143	0.750117	20.5099	0.44789	0.604106	9.09906	0.693243	0.414941
LMON_0465	Conservative hypothetical protein probably involved in hydantoin, pyrimidine utilization		+	1100	lmo0457	Function unknown	1	49.613	0.653628	0.0299526	33.4513	0.504627	0.140123	33.2713	0.216781	0.559312	26.2644	0.674585	0.332436	14.5215	0.893451	0.160823
LMON_0466	N-methylhydantoinase (ATP-hydrolyzing)		+	1550	lmo0458	Amino acid transport and metabolism; Secondary metabolites biosynthesis, transport and catabolism;	2	90.3311	0.587397	0.0232785	61.5226	0.463539	0.0754593	66.1381	0.421502	0.0869223	66.9127	0.334885	0.543795	27.0455	1.42208	0.00060122
LMON_0467	hypothetical protein		-	209			7	21.3803	-1.76754	0.000960246	54.1007	-1.47402	9.0359e-05	129.119	-0.692275	0.00341531	225.883	-1.20218	0.00156119	63.7288	-2.0921	0.000126348
LMON_0468	hypothetical protein		-	545			6	759.729	-0.562744	0.040521	2299.97	-0.194028	0.0274051	4499.99	-0.275387	0.111911	7354.26	-0.936689	0.00241833	2535.65	-1.97966	4.06118e-10
LMON_0469	FIG00775752: hypothetical protein		+	338			7	268.679	-0.822702	1.38711e-05	779.256	-0.622702	0.000116362	1173.53	0.0922532	0.739512	2116.45	-0.771426	0.0224572	768.446	-2.07446	1.26345e-06
LMON_0470	hypothetical protein		+	176			12	1.09131	-0.876389	NA	1.90651	-1.13364	NA	8.77006	-0.972873	0.192105	314.26	-2.89738	0.0132619	657.248	-1.87118	0.0129776
LMON_0471	FIG00776029: hypothetical protein		-	344			16	45.1893	0.952269	0.00114251	50.782	0.598107	0.0164375	96.5968	0.24958	0.484012	1786.06	-2.46831	0.0323531	3277.77	-2.06934	1.30768e-06
LMON_0473	FIG00775121: hypothetical protein		-	347	lmo0474	Not in COGs	16	15.5624	1.06061	0.0122448	15.2059	0.471233	0.421871	25.0852	1.03007	0.000841888	166.406	-0.890287	0.326291	454.623	-1.36026	0.0388379
LMON_0474	hypothetical protein		-	242	lmo0475	Not in COGs	7/13	2.70462	0.349576	0.748388	5.47129	-0.691036	0.429996	0.74036	2.81836	0.000248825	19.9703	0.330171	0.799987	72.3324	-1.146	0.165286
LMON_0475	Putative dNTP triphosphohydrolase, Firmicutes subgroup		+	977	lmo0476	General function prediction only	7	226.73	-1.01278	0.00375583	493.074	-0.645186	2.17909e-06	481.908	-0.287876	0.168878	619.734	-0.75943	0.0448184	288.842	-1.05972	1.36088e-05
LMON_0476	FIG00774325: hypothetical protein - present in Lm1		+	149				0	0.156	NA	0	NA	NA	0	0.110799	NA	0	NA	NA	0	NA	NA
LMON_0477	putative secreted protein		-	377	lmo0477	Not in COGs	14	222.934	1.41053	8.76506e-07	236.903	0.0682812	0.858123	2475.64	-0.634005	0.131215	1282.24	0.772232	0.00436668	1452.12	-0.63115	0.0221734
LMON_0478	putative secreted protein		+	377	lmo0478	Not in COGs	14	74.1789	1.36208	1.3797e-05	85.4371	0.207217	0.667824	793.917	-0.233933	0.656626	447.733	1.20805	4.37446e-05	501.628	0.107828	0.84968
LMON_0479	putative secreted protein		+	359	lmo0479	Not in COGs	18	121.149	1.7005	5.62301e-15	103.459	1.16821	3.26911e-06	1141.34	-0.316728	0.45302	780.373	0.642851	0.0510727	684.707	0.192441	0.669926
LMON_0480	Transcriptional regulator, TetR family		-	560	lmo0480	Transcription	18	146.079	1.05593	2.86808e-07	130.027	1.01344	9.59667e-11	268.408	0.397882	0.0625283	237.609	0.894169	0.0883279	456.727	0.310309	0.12443
LMON_0481	antigen, putative		+	1700	lmo0481	Function unknown	20	824.767	2.49486	2.7683e-18	394.285	1.03055	8.3778e-20	670.289	0.469786	0.00078605	683.042	0.900214	0.0152977	1446.3	1.23591	6.38929e-16
LMON_0482	Ribosomal RNA large subunit methyltransferase N		-	1103	lmo0482	General function prediction only	4	6267.35	-0.927191	0.00159095	6527.53	-0.12882	0.215209	8707.86	-0.38892	0.0111477	4319.6	0.553667	0.0435674	1824.95	-0.353612	0.150876
LMON_0483	Transcriptional regulator, AraC family		+	479	lmo0483	Function unknown	3	654.233	-0.195748	0.476767	551.683	0.527416	4.08121e-06	1472.93	-0.0876971	0.774614	2822.48	-0.347335	0.56428	4098.34	0.749274	5.86634e-05
LMON_0484	conserved hypothetical protein		+	365	lmo0484	General function prediction only	13	979.934	-0.751445	0.0561458	2248.05	0.752827	3.98079e-11	185.495	3.82434	1.28354e-29	192.936	1.11134	0.000469059	274.568	0.63854	0.0100818
LMON_0485	Putative nitroreductase family protein SACOL0874		+	575	lmo0485	Energy production and conversion	13	3555.58	0.150836	0.757352	4426.42	0.720464	3.95573e-11	280.696	3.34745	1.30889e-21	320.579	0.0302712	0.972297	113.782	1.59803	1.28773e-08
LMON_0486	LSU ribosomal protein L32p	rpmF	+	170	lmo0486	Translation	19	2130.94	1.43176	7.07472e-08	2210.97	1.46451	1.02774e-56	1165.98	1.76146	1.07089e-40	1152.53	1.74625	3.57609e-06	783.951	1.22458	9.59663e-09
LMON_0487	ADP-ribose pyrophosphatase		+	728	lmo0487	Nucleotide transport and metabolism	10	698.949	0.427113	0.0613836	850.799	1.3636	5.81e-46	1087.68	0.697353	1.94892e-07	1655.83	-0.0968213	0.840197	991.208	-0.879054	1.55842e-06
LMON_0488	transcriptional regulator, LysR family		+	893	lmo0488	Transcription	12	47.1632	2.82534	3.77546e-35	333.216	1.25101	1.52379e-30	424.361	0.892397	4.35692e-15	1039.16	-1.05603	0.0833821	442.264	2.57089	5.33329e-53
LMON_0489	2,4-dienoyl-CoA reductase [NADPH]		+	1994	lmo0489	Energy production and conversion; General function prediction only;	5	222.25	0.72323	6.07636e-05	195.798	0.959499	3.37355e-10	219.656	0.652094	0.000399947	213.862	0.356988	0.343034	117.285	1.69268	2.10295e-12
LMON_0490	Shikimate/quinate 5-dehydrogenase I beta		+	875	lmo0490	Amino acid transport and metabolism	12/16	365.054	0.767892	0.000209347	330.322	0.845327	2.44932e-11	1515.75	-0.00581435	0.990534	2279.09	-0.31535	0.511503	1132.19	0.14718	0.75239
LMON_0491	3-dehydroquinate dehydratase I	aroD	-	758	lmo0491	Amino acid transport and metabolism	11	611.706	-0.15016	0.442791	468.675	0.372487	0.000892582	1479.62	-0.382058	0.358605	1809.18	-0.483872	0.200099	958.893	0.39818	0.100184
LMON_0492	transcriptional regulator, LysR family		+	908	lmo0492	Transcription	19	1539.73	-0.612935	3.86462e-05	1090.32	-0.0273905	0.887001	930.575	0.504637	0.000715209	805.452	1.15091	3.08972e-05	1151.3	-1.20611	2.20168e-11
LMON_0493	hydrolase, CocE/NonD family		+	1760	lmo0493	General function prediction only	17	184.022	-1.68536	1.34183e-10	205.949	-1.01757	3.72614e-08	216.792	-0.664437	0.000233307	276.201	-1.22842	0.000219968	208.7	0.251557	0.383907
LMON_0494	lipase/acylhydrolase family protein		+	593	lmo0494	Amino acid transport and metabolism	6	625.709	-0.211272	0.441152	741.696	0.122405	0.439952	1070.24	-0.194656	0.202708	1037.6	-0.127474	0.780672	878.044	-0.702253	3.24575e-05
LMON_0495	Permease of the drug/metabolite transporter (DMT) superfamily		-	959	lmo0495	Carbohydrate transport and metabolism; Amino acid transport and metabolism; General function prediction only;	4	421.684	0.348386	0.0997275	420.04	1.4437	4.65489e-27	391.663	1.04717	5.72221e-11	191.671	1.57584	4.24918e-06	129.168	0.321023	0.298456
LMON_0496	FIG00774392: hypothetical protein		+	224	lmo0496	Function unknown	5	98.7228	0.718123	0.00755814	215.177	0.11583	0.590534	198.274	0.365212	0.0764843	211.119	-0.381546	0.533304	51.7396	2.55213	6.09322e-11
LMON_0497	glycosyl transferase		-	1508	lmo0497	Cell wall/membrane biogenesis	4	1779.92	-1.61758	3.25816e-14	1502.02	-0.436528	1.12757e-05	1863.11	-0.0838362	0.660155	1524.44	0.22994	0.523227	1207.57	-1.19726	5.63377e-10
LMON_0498	Ribose 5-phosphate isomerase B		-	449	lmo0498	Carbohydrate transport and metabolism	10	3.56296	0.375502	0.687983	5.71755	0.463976	0.534347	6.15599	1.08961	0.0648447	35.0796	-1.11369	0.157096	84.2115	-1.15321	0.0102524
LMON_0499	Ribulose-phosphate 3-epimerase		-	668	lmo0499	Carbohydrate transport and metabolism	10	4.36713	0.0411776	0.971899	4.50748	0.78198	0.267247	5.55557	0.506774	0.530934	25.1453	-0.376357	0.724296	89.3863	-0.50142	0.281524
LMON_0500	Transaldolase		-	650	lmo0500	Carbohydrate transport and metabolism	10	3.586	0.369034	0.702457	6.74879	0.540461	0.426089	8.11787	0.521606	0.481991	32.2444	-1.05011	0.179205	90.1649	-0.900417	0.0267237
LMON_0501	Predicted galactitol operon regulator (Transcriptional antiterminator), BglG family / PTS system, mannitol/fructose-specific IIA component		-	2060	lmo0501	Transcription; Carbohydrate transport and metabolism; Signal transduction mechanisms;	12	39.2125	-0.66625	0.0588767	59.7798	-0.925995	0.00192409	64.7183	-0.509797	0.12368	383.084	-2.72856	6.23879e-05	971.071	-1.41202	4.08e-12
LMON_0502	Polysialic acid capsule expression protein KpsF		-	602	lmo0502	Cell wall/membrane biogenesis	9	9.89781	-1.6957	0.0293398	8.92168	-0.673171	0.34028	9.74084	-0.372399	0.591042	40.8517	-2.12573	0.0187905	173.846	-1.19455	0.000377145
LMON_0503	PTS system, galactitol-specific IIA component		-	467	lmo0503	Carbohydrate transport and metabolism; Signal transduction mechanisms;	12	6.29998	-0.48635	0.573036	5.24526	-0.920101	0.256117	8.53847	-0.56656	0.408319	32.9255	-2.62965	0.00947853	141.016	-1.27358	0.000366461
LMON_0504	FIG00774044: hypothetical protein		+	398	lmo0504	Not in COGs	12/16	5.46405	-0.531531	0.565662	7.73371	-1.72169	0.0174266	8.42152	-0.584522	0.448764	28.5599	-2.50751	0.00427254	158.07	-1.42816	1.29888e-05
LMON_0505	Ribulose-phosphate 3-epimerase		+	650	lmo0505	Carbohydrate transport and metabolism	9	5.23979	-1.47324	0.111652	5.60404	-0.756746	0.345423	8.58256	-0.414901	0.644525	25.6009	-1.64274	0.0549916	143.19	-1.08395	0.00225735
LMON_0506	Galactitol-1-phosphate 5-dehydrogenase		+	1046	lmo0506	Amino acid transport and metabolism; General function prediction only;	10	15.0728	-1.14223	0.0372782	14.7748	-0.35186	0.565459	14.3709	-0.46086	0.425764	33.589	-1.82587	0.0269076	199.039	-1.31816	6.80081e-05
LMON_0507	PTS system, galactitol-specific IIB component		+	293	lmo0507	Carbohydrate transport and metabolism	10/16	4.66363	-0.628104	0.5442	5.55983	-0.993048	0.209699	3.77271	0.0587038	0.958198	14.0522	-1.43015	0.185921	56.5211	-1.10282	0.0279801
LMON_0508	PTS system, galactitol-specific IIC component		+	1271	lmo0508	Carbohydrate transport and metabolism	9	35.3294	-1.26643	0.0010821	34.393	-0.645428	0.0821882	32.1656	-0.755215	0.0384265	72.6848	-2.2511	0.000563555	315.109	-0.531961	0.061616
LMON_0509	Ribose-phosphate pyrophosphokinase	prs	-	935	lmo0509	Amino acid transport and metabolism; Nucleotide transport and metabolism;	6	4352.87	-0.399703	0.132128	6412.26	-0.17157	0.0669011	7177.54	-0.36544	8.13403e-05	5617.07	-0.308752	0.303587	2738.37	-0.835092	0.00148478
LMON_0510	FIG00774638: hypothetical protein		+	578	lmo0510	Not in COGs	13	142.752	-1.28205	1.05822e-07	164.011	-0.669264	0.00203867	169.395	-0.416463	0.0780121	207.709	-0.991573	0.0211413	174.514	-0.911296	0.00212509
LMON_0511	glutamine amidotransferase, class I		+	680	lmo0511	Nucleotide transport and metabolism	4	473.106	-1.06475	0.000266562	484.685	0.0407729	0.793343	574.922	-0.055046	0.818499	428.209	0.0825688	0.881008	270.935	-0.450335	0.105288
LMON_0512	FIG00774661: hypothetical protein		+	362	lmo0512	Not in COGs	16	965.667	0.372772	0.0924944	1064.49	0.274178	0.00628422	1010.68	0.108856	0.380735	1310.5	-0.244235	0.470598	1070.2	-0.610399	0.00738965
LMON_0513	Transcriptional regulator, MarR family		+	458	lmo0513	Transcription	6	934.558	0.10163	0.680577	1080.45	0.034068	0.793706	900.007	0.239285	0.012585	1107.31	0.0198181	0.973871	1113.81	-1.20134	3.67812e-11
LMON_0514	Internalin-like protein (LPXTG motif) Lmo0514 homolog		-	1835	lmo0514	Cell wall/membrane biogenesis	15	594.562	-2.73652	4.05336e-47	592.271	-1.47243	2.06516e-27	473.989	-1.34	1.61249e-14	63.5203	1.66027	7.01723e-05	26.0822	1.3173	0.040929
LMON_0515	universal stress protein family		+	434	lmo0515	Signal transduction mechanisms	12	206.417	1.33969	0.000660174	134.771	1.75543	1.16113e-33	246.072	1.1212	7.35804e-06	5743.57	-2.06276	3.7033e-08	12532.3	1.97531	4.6425e-07
LMON_0516	Capsule biosynthesis protein capA		-	1430	lmo0516	Cell wall/membrane biogenesis	5	1010.47	-1.5212	9.15328e-20	1018.06	-1.41182	1.16714e-41	1406.49	-1.62189	1.12631e-36	1408.15	-1.95113	1.33451e-07	678.38	-1.26411	1.71811e-07
LMON_0517	Hypothetical, related to broad specificity phosphatases COG0406		-	815	lmo0517	Carbohydrate transport and metabolism	16	55.8513	-0.0102462	0.983593	133.584	-0.894178	1.23657e-05	446.369	-1.5961	9.53423e-09	517.033	-4.26377	1.70376e-08	187.215	-3.46662	4.74323e-15
LMON_0518	FIG00774559: hypothetical protein		-	368	lmo0518	Function unknown	9	341.219	0.42499	0.146117	280.569	1.1537	1.64027e-19	158.267	1.45455	5.64221e-13	296.662	0.350399	0.51551	223.686	1.26478	3.1844e-09
LMON_0519	drug resistance transporter, EmrB/QacA family		-	1415	lmo0519	Carbohydrate transport and metabolism; Amino acid transport and metabolism; Inorganic ion transport and metabolism; General function prediction only;	13	14451.1	-0.332406	0.171841	19564.2	0.806434	1.70634e-15	4847.33	2.31968	3.86292e-17	1088.61	1.87611	2.6198e-06	264.003	2.08508	1.67523e-17
LMON_0520	N-acetylglucosamine kinase bacterial type predicted homolog / Transcriptional regulator		-	1007	lmo0520	Transcription; Carbohydrate transport and metabolism;	10	214.519	-0.364989	0.126505	312.354	0.0317199	0.890035	351.659	0.0710968	0.755814	418.186	-0.827417	0.0673895	299.829	-1.18075	9.02673e-06
LMON_0521	6-phospho-beta-glucosidase		-	1316	lmo0521	Carbohydrate transport and metabolism	17	1675.97	-1.42186	2.60293e-08	1727.29	-0.826768	2.52253e-15	1143.13	-0.236427	0.408319	3823.99	-1.12067	0.00711547	6485.95	0.699	0.00591852
LMON_0522	Phosphosugar-binding transcriptional regulator, RpiR family		-	752	lmo0522	Transcription	8	293.92	0.964245	7.79153e-07	412.783	0.643721	1.78616e-08	465.082	0.7217	3.10193e-11	422.402	1.10156	0.000587451	497.106	0.106328	0.719754
LMON_0523	Permeases of the major facilitator superfamily		-	443	lmo0523	Not in COGs	15	142.681	-2.28814	2.40047e-13	353.287	-0.962611	5.59676e-12	200.074	-0.174192	0.526122	46.3187	0.908015	0.0986357	3.85354	1.66899	0.0813253
LMON_0524	Sulfate permease		-	1661	lmo0524	Inorganic ion transport and metabolism	10	1804.66	-0.0277376	0.900941	1888.78	0.634493	1.69414e-16	2773.97	0.728053	6.98789e-06	9061.28	-0.458505	0.391397	13923.7	-0.859089	2.88702e-06
LMON_0525	putative exported protein		-	1331	lmo0525	Function unknown	7	1296.32	1.07546	2.0257e-09	1259.83	1.94282	2.42878e-84	1611.65	1.84371	1.40209e-56	2162.78	1.52941	1.11196e-08	1866.33	-0.20682	0.366106
LMON_0526	Transcriptional regulator, MerR family		+	740	lmo0526	Transcription	4	416.598	-1.03169	5.10675e-05	353.507	-0.364219	0.00748265	343.377	-0.222978	0.177491	353.247	-0.206857	0.675067	297.112	-0.368631	0.210347
LMON_0527	membrane protein		-	1475	lmo0527	Not in COGs	7	1000.1	-0.856647	1.71915e-09	1489.94	-0.397375	0.000219988	904.478	0.884519	7.34685e-13	690.522	0.455713	0.166804	580.028	-1.55698	2.36265e-06
LMON_0528	hypothetical secreted protein		+	1496	lmo0528	Function unknown	7	1234.74	-1.13873	1.28527e-13	1813.97	-0.601207	1.24074e-11	1551.69	-0.330838	0.000876648	1279.18	-0.234671	0.492022	956.416	-1.69576	4.5962e-08
LMON_0529	glycosyl transferase, group 2 family protein		-	1250	lmo0529	Cell wall/membrane biogenesis	17	1133.44	-1.25016	1.54655e-11	1637.27	-0.450741	6.5293e-07	1347.37	-0.0880733	0.495322	1589.91	-0.392239	0.215347	1271.97	0.154797	0.682355
LMON_0530	FIG00774209: hypothetical protein		+	2051	lmo0530	Not in COGs	17	3874.98	-1.36074	7.36236e-14	5751.73	-0.56732	8.11185e-14	4858.03	-0.202569	0.0273831	5592.69	-0.407347	0.15769	4658.75	0.664398	0.0848201
LMON_0531	FIG00775065: hypothetical protein		+	854	lmo0531	Signal transduction mechanisms	17	1370.55	-1.40954	3.25816e-14	2004.39	-0.506321	3.203e-09	1763.55	-0.290892	0.00293768	1851.33	-0.381163	0.203135	1490.14	1.30665	1.55447e-06
LMON_0532	FIG00774364: hypothetical protein		+	830	lmo0532	Secondary metabolites biosynthesis, transport and catabolism; General function prediction only;	7	408.405	-0.829383	4.4468e-05	556.562	0.280024	0.0238478	772.223	0.116327	0.54431	908.612	0.299206	0.417135	578.644	-1.19135	2.84995e-07
LMON_0533	ACT domain protein		-	269	lmo0533	Signal transduction mechanisms	6	294.026	-0.162072	0.626364	528.672	0.11312	0.469501	1000.15	-0.236916	0.296688	1108.86	-0.414084	0.267109	465.468	-1.69214	1.60254e-05
LMON_0534	FIG00774743: hypothetical protein		-	1355	lmo0534	Function unknown	11	1772.24	0.282549	0.229859	3033.71	0.525026	1.47242e-12	5289.18	-0.263371	0.184463	6073.64	-0.380908	0.328534	2572.22	0.368267	0.132
LMON_0535	transcriptional regulator, LacI family		+	968	lmo0535	Transcription	20	1985.93	1.07203	2.65597e-10	1917.66	0.25471	0.0027695	1619.37	0.384458	9.63438e-05	2534.37	-0.48057	0.182969	2142.13	0.845809	1.9225e-08
LMON_0536	6-phospho-beta-glucosidase		+	1322	lmo0536	Carbohydrate transport and metabolism	12	237.069	-0.0364831	0.915661	498.488	-0.159736	0.335186	629.406	-0.105298	0.718022	2292.42	-2.36742	4.74911e-09	2773.3	-0.317492	0.401782
LMON_0537	N-carbamoyl-L-amino acid hydrolase		-	1271	lmo0537	Amino acid transport and metabolism	7	3258.42	0.0231751	0.926044	2091.57	0.605917	6.83609e-11	1396.71	1.13853	2.33213e-30	2385.74	0.601111	0.146533	2425.33	-1.11271	1.43495e-06
LMON_0538	Catalyzes the cleavage of p-aminobenzoyl-glutamate to p-aminobenzoate and glutamate, subunit A		-	1175	lmo0538	General function prediction only	7	3286.47	0.221246	0.190552	1921.05	0.843897	2.07841e-14	1216.04	1.33275	1.68125e-41	2089.62	0.791938	0.00758503	2242.57	0.377365	0.11813
LMON_0539	Tagatose 1,6-diphosphate aldolase		+	1016	lmo0539	Carbohydrate transport and metabolism	10	1694.08	0.903083	1.96449e-05	2088.04	2.05496	3.01049e-122	5320.27	1.16819	9.33461e-08	36399.4	-0.766938	0.0839309	57935.6	-0.339901	0.148419
LMON_0540	penicillin-binding protein, putative		+	1193	lmo0540	Defense/virulence mechanisms	15	24406.4	-2.22411	1.44574e-13	14173.4	0.0504083	0.675315	9884.04	0.934294	3.36299e-23	9691.4	1.31978	4.50186e-07	8319.46	2.852	8.49572e-25
LMON_0541	ABC transporter, substrate-binding protein		+	920	lmo0541	Inorganic ion transport and metabolism	13	4345.62	-0.945	0.0262803	17361.8	-0.0838713	0.564039	530.609	4.34198	1.59035e-55	365.469	0.947892	0.072582	137.123	2.00132	1.34041e-13
LMON_0542	PTS system, glucitol/sorbitol-specific IIA component		+	350	lmo0542	Carbohydrate transport and metabolism	10	4.35531	-0.466267	0.643635	6.92663	-0.409065	0.614458	3.3318	-0.00288792	0.99771	28.1265	-2.45829	0.00530216	38.0399	-1.79739	0.0148534
LMON_0543	PTS system, glucitol/sorbitol-specific IIB component and second of two IIC components		+	986	lmo0543	Carbohydrate transport and metabolism	10	5.4902	-0.45198	0.614932	6.7016	0.00223573	0.998871	4.76728	0.429462	0.582111	81.2745	-3.2467	7.61502e-08	83.8144	-1.35557	0.00256683
LMON_0544	PTS system, glucitol/sorbitol-specific IIC component		+	521	lmo0544	Carbohydrate transport and metabolism	12	0	0.156	NA	3.1839	-0.522319	0.585171	1.6659	-0.294182	0.798587	41.9708	-3.61921	1.91704e-05	35.6845	-0.492186	0.464071
LMON_0545	Glucitol operon activator protein		+	380	lmo0545	Transcription	12	0.811013	-0.737262	NA	1.88341	0.310641	0.761697	2.26785	-0.777072	0.465318	26.8836	-2.57082	0.00404741	25.3704	-0.725876	0.30233
LMON_0546	Sorbitol-6-phosphate 2-dehydrogenase		+	1250	lmo0546	Amino acid transport and metabolism	10	12.0574	-0.725843	0.23129	43.9449	-0.289167	0.449642	36.5153	-0.408226	0.292312	193.949	-2.40455	8.77841e-10	248.592	-1.23374	2.81773e-06
LMON_0547	Sorbitol operon transcription regulator		+	947	lmo0547	Transcription	7	709.72	-1.59371	4.12816e-14	1415.69	-0.522592	7.75582e-07	1547.69	-0.0961848	0.631312	1381.39	-0.624181	0.0801261	954.344	-1.71743	6.9647e-17
LMON_0548	FIG00774388: hypothetical protein - present in Lm1		+	665	lmo0548	Signal transduction mechanisms	13	0.809142	-0.241516	NA	3.42916	-1.43514	0.0816136	0.323595	1.28529	NA	0.517506	0.348962	NA	0.927993	-0.0156845	NA
LMON_0549	Internalin-like protein Lmo0549 homolog		+	2021	lmo0549	Cell wall/membrane biogenesis	7	15.5687	-0.938094	0.100421	21.3266	-0.291516	0.580786	19.0212	-0.21164	0.684601	24.1325	-0.597618	0.485787	21.8354	-2.10873	0.0212741
LMON_0550	Putative peptidoglycan bound protein (LPXTG motif) Lmo0550 homolog		-	296	lmo0550	Not in COGs	11/18	4.91527	-0.514085	0.573014	5.42708	0.146419	0.865847	5.34508	-1.12841	0.202188	4.90522	-0.469914	0.74917	3.38954	-0.356501	0.82847
LMON_0551	extracellular protein		-	842	lmo0551	Not in COGs	4	62.5805	-1.38088	0.000323063	77.6712	0.406288	0.0858844	81.6166	-0.097176	0.753659	69.1907	-0.10888	0.882624	52.9153	-0.515287	0.286948
LMON_0552	cell surface protein precursor		+	1031	lmo0552	Not in COGs	4	63.8979	-1.99871	2.49821e-09	30.5809	0.31965	0.400522	24.6688	0.418686	0.366585	24.9817	-0.16808	0.861205	45.9554	-0.778052	0.236753
LMON_0553	CBS domain protein		-	635	lmo0553	General function prediction only	5/17/2	3001.67	0.408059	0.0937132	3384.78	0.919255	5.32654e-35	5066.19	0.701932	1.42895e-05	9719.43	0.0532871	0.926986	10716	3.20246	5.10601e-89
LMON_0554	NADH-dependent butanol dehydrogenase A		+	1181	lmo0554	Energy production and conversion	10	699.581	-1.37914	2.03788e-15	933.63	0.331045	0.000434868	1291.47	0.481917	0.0145035	9027.28	-1.81763	0.00019332	9545.55	-2.09016	4.49821e-18
LMON_0555	Di/tripeptide permease DtpT		+	1478	lmo0555	Amino acid transport and metabolism	4	1905.84	-1.82977	4.10492e-31	2322.15	-0.631114	6.11459e-15	3585.43	-0.626818	0.000953155	7071.53	-0.979965	0.00176299	16128.3	-1.18339	7.48439e-08
LMON_0556	Phosphoglycerate mutase family, Lmo0556 homolog		+	707	lmo0556	Carbohydrate transport and metabolism	10	514.195	0.184796	0.388646	618.227	0.753592	4.61513e-12	950.345	0.376236	0.00159766	1879.67	-0.866197	0.00415656	1433.33	-0.10311	0.650355
LMON_0557	Phosphoglycerate mutase family 1		+	695	lmo0557	Carbohydrate transport and metabolism	10	740.915	0.284851	0.115069	845.936	0.775424	5.35002e-13	1241.72	0.402643	6.66203e-05	2326.36	-0.806005	0.0118558	1730.19	-0.0566505	0.833059
LMON_0558	6-phosphogluconolactonase		-	1040	lmo0558	Carbohydrate transport and metabolism	10	12211.1	0.0658542	0.792448	10590.6	0.58732	2.98637e-15	12906.1	0.41656	0.000514619	22534	-0.479663	0.106302	15945.9	-0.422727	0.0267646
LMON_0559	Magnesium and cobalt transport protein CorA		-	905	lmo0559	Inorganic ion transport and metabolism	19	545.015	-1.24764	3.25444e-07	747.156	-1.15656	1.27916e-14	521.255	-0.216121	0.250945	155.459	1.19148	0.00117206	105.544	-0.172983	0.738134
LMON_0560	NADP-specific glutamate dehydrogenase		-	1376	lmo0560	Amino acid transport and metabolism	7	3813.54	0.165869	0.538072	3817.83	0.716123	8.52738e-20	3854.46	1.0348	9.02305e-29	6415.37	0.0139537	0.972322	3162.89	-0.647214	0.000319771
LMON_0561	Phosphoribosyl-ATP pyrophosphatase	hisE	+	311	lmo0561	Amino acid transport and metabolism	2	140.596	1.7042	1.56655e-18	80.426	1.63999	8.51278e-15	109.168	1.01174	7.02119e-05	121.096	1.5339	9.35652e-06	295.755	2.9832	1.55575e-67
LMON_0562	Phosphoribosyl-AMP cyclohydrolase	hisI	+	317	lmo0562	Amino acid transport and metabolism	2	100.736	1.79684	8.03137e-18	61.03	1.42422	7.73784e-10	78.4539	0.972134	7.43303e-05	106.256	1.26748	0.000670092	219.718	3.00623	6.77826e-59
LMON_0563	Imidazole glycerol phosphate synthase cyclase subunit	hisF	+	755	lmo0563	Amino acid transport and metabolism	2	247.423	1.59594	2.23119e-14	147.982	1.57185	2.35674e-18	190.771	0.900656	7.08927e-08	235.075	1.35711	1.94644e-05	548.468	2.88829	8.13128e-34
LMON_0564	Phosphoribosylformimino-5-aminoimidazole carboxamide ribotide isomerase	hisA	+	722	lmo0564	Amino acid transport and metabolism	2	229.299	1.48515	1.32508e-09	132.943	1.08765	3.28155e-08	152.645	0.88575	7.59671e-06	188.34	1.26472	7.72436e-05	476.368	2.83799	9.77823e-60
LMON_0565	Imidazole glycerol phosphate synthase amidotransferase subunit	hisH	-	626	lmo0565	Amino acid transport and metabolism	2	193.491	1.54644	1.11782e-10	110.344	1.05099	1.77022e-07	131.624	0.926891	7.59671e-06	160.833	1.28818	0.000225705	407.256	2.64516	2.28458e-45
LMON_0566	Imidazoleglycerol-phosphate dehydratase	hisB	-	584	lmo0566	Amino acid transport and metabolism	2	171.004	1.54811	4.15461e-09	98.0712	1.119	5.60571e-10	112.666	0.955366	4.84234e-05	162.492	1.11998	0.000466481	377.643	2.49521	1.70542e-40
LMON_0567	Histidinol dehydrogenase	hisD	+	1283	lmo0567	Amino acid transport and metabolism	2	388.677	1.5001	2.30538e-09	239.441	0.917014	4.1725e-08	280.371	0.801156	1.74548e-05	328.911	1.26207	8.05849e-05	795.413	2.02245	2.25683e-24
LMON_0568	ATP phosphoribosyltransferase catalytic subunit	hisG	+	641	lmo0568	Amino acid transport and metabolism	2	135.638	1.51114	2.95704e-07	90.5002	0.916667	1.75136e-05	95.1133	0.940218	2.06056e-05	129.539	1.07136	0.00487126	280.624	1.77294	2.4615e-12
LMON_0569	ATP phosphoribosyltransferase regulatory subunit	hisZ	+	1181	lmo0569	Amino acid transport and metabolism	14	415.748	1.13344	5.00286e-08	272.801	0.89067	3.15387e-08	317.324	0.668414	0.000254055	366.543	1.04245	0.000402272	670.688	0.661102	0.000530698
LMON_0570	Histidinol-phosphatase	hisJ	-	827	lmo0570	Amino acid transport and metabolism; General function prediction only;	12	483.257	0.850014	2.03812e-07	715.301	0.279903	0.00647758	832.731	0.268401	0.0262716	1557.22	-0.673919	0.0786137	1215.42	0.622758	0.000769086
LMON_0571	methylated-DNA--protein-cysteine methyltransferase		+	296	lmo0571	Replication, recombination and repair	6	270.643	-1.54509	4.90693e-06	226.004	-1.22394	3.65624e-13	211.065	-1.54199	3.49857e-14	209.492	-1.54129	0.0252665	151.998	-3.08114	2.90989e-11
LMON_0572	FIG00774174: hypothetical protein		-	1031	lmo0572	Not in COGs	5	650.169	0.759862	9.82311e-06	890.549	0.0897516	0.442784	957.93	0.223101	0.0493781	1672.6	-0.593996	0.111933	1330.98	1.12591	5.43379e-05
LMON_0573	xanthine/uracil permease family protein		-	1295	lmo0573	General function prediction only	15	535.266	-2.59244	5.64126e-20	2633.15	-2.34057	5.94595e-50	1055.57	-1.2508	0.000168963	91.1514	0.521382	0.333481	26.9394	-0.229942	0.750939
LMON_0574	Beta-glucosidase		+	1394	lmo0574	Carbohydrate transport and metabolism	17	581.841	-0.333974	0.0421805	1151.39	-0.24834	0.0130246	915.13	0.253824	0.0610764	762.706	0.495645	0.200099	1057.43	1.83283	2.03304e-18
LMON_0575	Transcriptional regulator, GntR family		+	728	lmo0575	Transcription	17	1917.45	-0.329679	0.185183	2851.44	-0.04812	0.720382	2793.59	-0.068317	0.630246	2211.84	-0.227328	0.51551	1307.97	1.24066	3.76737e-10
LMON_0576	cell wall surface anchor family protein		+	1463	lmo0576	Not in COGs	17	487.459	-3.05307	7.70179e-52	289.725	-2.50078	4.32861e-38	190.444	-2.145	2.03848e-27	119.716	-1.57005	0.00255254	62.1914	0.221665	0.635992
LMON_0577	Integral membrane protein		+	458	lmo0577	Function unknown	17	472.787	-0.396723	0.0248515	392.439	0.187181	0.161901	394.318	0.364058	0.00371989	464.735	0.202795	0.697447	977.799	1.73607	1.28584e-27
LMON_0578	FIG00774224: hypothetical protein		+	752	lmo0578	Function unknown	17	596.681	-0.71422	3.47276e-06	549.106	-0.059184	0.68302	537.231	0.306141	0.0113778	572.115	0.247437	0.547565	960.498	1.22739	7.439e-06
LMON_0579	bacterial seryl-tRNA synthetase related		-	209	lmo0579	Function unknown	9	495.43	-0.296407	0.154962	371.018	0.131023	0.361215	439.251	0.198	0.408319	1662.01	-1.22247	0.00744672	1667.79	0.381311	0.0934473
LMON_0580	phospholipase/carboxylesterase family protein		-	662	lmo0580	General function prediction only	9	1134.7	-0.0595605	0.81503	938.643	0.269248	0.0121415	1081.01	0.291637	0.100642	3686.92	-1.12347	0.0183764	4114.74	0.381229	0.0672891
LMON_0581	LSU m5C1962 methyltransferase RlmI		-	1187	lmo0581	General function prediction only	8	2712.75	1.28347	1.38621e-10	2347.17	1.58493	1.71151e-59	1655.02	1.57494	6.55759e-18	840.753	2.41575	8.40459e-19	1294.46	0.617269	8.9915e-05
LMON_0582	NLP/P60 family protein	iap	+	1430	lmo0582	Cell wall/membrane biogenesis	6	38324.1	0.118019	0.685862	27244.3	0.648629	3.58622e-17	28354.9	0.309362	6.41346e-05	30043.3	0.356807	0.341112	48444.9	-0.943396	0.00446558
LMON_0583	Protein export cytoplasm protein SecA ATPase RNA helicase (TC 3.A.5.1.1)		+	2330	lmo0583	Intracellular trafficking and secretion	20	2916.84	1.05333	5.46078e-14	2978.72	0.494499	2.20515e-08	3219.95	0.405604	1.99348e-05	4172.25	0.0536539	0.92894	3522.47	1.03011	3.32187e-09
LMON_0584	FIG00774156: hypothetical protein		+	1172	lmo0584	General function prediction only	12	1744.82	0.624362	0.000674486	1641.66	0.527525	6.28077e-07	2024.71	0.442172	0.00198599	6381.38	-0.485834	0.233731	12410.3	0.747614	3.04515e-06
LMON_0585	extracellular protein		+	713	lmo0585	Not in COGs	15	119.689	-1.3351	1.4421e-06	116.573	0.049884	0.86743	133.708	-0.524654	0.0103688	59.4643	0.489909	0.384539	96.016	1.03762	0.000178622
LMON_0586	cell surface protein precursor		+	1025	lmo0586	Not in COGs	19	46.6412	-0.956805	0.0157729	42.8673	-0.438698	0.196167	30.0859	-0.341293	0.500733	7.03717	1.78196	0.0300553	17.9819	-0.415288	0.638675
LMON_0587	cell surface protein precursor		+	2465	lmo0587	Not in COGs	15	154.795	-1.47721	1.15001e-09	157.408	-0.579887	0.00807969	138.815	-0.970923	9.48124e-06	119.565	-0.536549	0.242258	183.078	-0.25896	0.397732
LMON_0588	Deoxyribodipyrimidine photolyase		+	1403	lmo0588	Replication, recombination and repair	14/6	1329.45	-0.128838	0.59459	749.635	-0.356601	0.00214322	454.838	-0.107503	0.548907	740.814	-0.193101	0.796913	964.992	-0.43019	0.0709205
LMON_0589	FIG00774318: hypothetical protein		+	413	lmo0589	Function unknown	10	103.777	0.121894	0.730756	86.8995	0.856531	4.13143e-05	49.1938	1.10967	0.00653266	202.393	-1.35873	0.0561582	196.208	-1.98551	5.08894e-09
LMON_0590	Dihydroxyacetone kinase family protein		+	1769	lmo0590	General function prediction only; Function unknown;	10	409.015	0.224467	0.325953	348.114	0.817841	5.16859e-09	177.871	1.10878	0.000477122	432.864	-0.955668	0.0955159	594.872	-1.12628	3.29033e-06
LMON_0591	FIG00775146: hypothetical protein		+	770	lmo0591	Function unknown	10	210.672	-0.209324	0.455243	174.658	0.475544	0.0113526	62.225	1.50745	9.42848e-07	133.543	-0.597841	0.272971	220.725	-0.512785	0.164002
LMON_0592	FIG00774285: hypothetical protein		+	542	lmo0592	Not in COGs	6/10	1264.19	0.897302	1.32849e-05	839.536	1.91016	1.86508e-36	1854.56	0.869509	1.50396e-05	4095.97	0.379234	0.288894	4241.7	-0.473705	0.0545668
LMON_0593	formate/nitrite transporter family protein		+	800	lmo0593	Inorganic ion transport and metabolism	19	8825	-1.93934	2.04513e-26	15452.7	-1.32986	5.24774e-40	16222	-1.13532	3.82103e-50	3807.38	0.510669	0.398679	2997.75	-1.87728	2.49234e-21
LMON_0594	Homoserine O-acetyltransferase	metX	+	1106	lmo0594	Amino acid transport and metabolism	10	245.397	1.29883	1.70606e-14	265.793	1.68582	3.04439e-51	352.634	1.2098	9.69816e-27	339.424	1.09406	0.00076463	474.925	0.953766	0.000591667
LMON_0595	O-acetylhomoserine sulfhydrylase / O-succinylhomoserine sulfhydrylase		+	1277	lmo0595	Amino acid transport and metabolism	8/7/6	353.779	0.92505	9.61221e-09	396.61	1.50814	2.61974e-38	517.08	1.06337	1.91108e-27	409.747	1.2062	0.000806546	587.672	0.322221	0.319895
LMON_0596	FIG00774040: hypothetical protein		+	527	lmo0596	Function unknown	10	174.937	1.17992	0.00812826	335.028	2.90994	1.0354e-93	1156.35	2.15676	4.29472e-24	7803.61	-0.581334	0.27748	8053.95	0.432207	0.0505019
LMON_0597	FIG00775267: hypothetical protein		+	1346			1	375.869	0.092946	0.799926	394.385	-0.592758	5.13437e-06	238.68	-0.555303	0.0846591	159.072	-0.157825	0.787516	154	0.498784	0.0935022
LMON_0598	cyclic nucleotide-binding protein		-	701	lmo0597	Signal transduction mechanisms	7	3218.89	0.962896	7.17846e-09	3628.76	0.588097	2.74424e-11	1150.5	2.26235	4.30285e-23	2304.49	0.731279	0.15794	2464.13	-0.727898	0.00324591
LMON_0599	Substrate-specific component BioY of biotin ECF transporter		+	548	lmo0597a		6	261.704	0.9651	3.24927e-08	556.634	0.705346	7.43318e-12	570.577	0.0959472	0.686732	316.048	0.289876	0.64637	64.6412	-1.48348	0.075172
LMON_0600	Transcriptional regulator, PadR family		+	332	lmo0599	Transcription	20	258.364	2.93155	9.59829e-20	335.674	0.483364	0.0135973	392.362	0.504291	0.00378486	310.064	0.175354	0.814078	34.7526	2.00762	0.000301705
LMON_0601	FIG00774777: hypothetical protein		-	590	lmo0600	Function unknown	20	651.165	3.16724	5.47326e-25	845.176	0.696124	4.46333e-10	1007.15	0.295691	0.0413738	830.021	-0.084809	0.91626	99.0162	2.40884	1.69804e-13
LMON_0602	FIG00774809: hypothetical protein		+	1100	lmo0601	Function unknown	20	1519.25	3.25007	2.77761e-24	1770.46	0.656553	2.50324e-10	2125.12	0.278562	0.0113757	1557.87	0.0979035	0.885787	225.503	2.89693	2.32667e-20
LMON_0603	acetyltransferase, GNAT family		+	503	lmo0602	Transcription; General function prediction only;	12	191.461	2.05544	1.00564e-10	42.8272	2.82236	2.11726e-45	193.27	1.10456	8.53863e-06	2662.44	-1.42984	0.000708236	8868.45	0.64929	0.00495854
LMON_0604	FIG00774465: hypothetical protein		+	386	lmo0603	Not in COGs	13	1732.05	-0.223444	0.410982	1398.31	-0.273486	0.00865405	1045.72	0.303116	0.0759665	1334.11	-0.00224353	0.995876	1430.56	-0.128421	0.538019
LMON_0605	FIG00775072: hypothetical protein		+	344	lmo0604	Not in COGs	15	1080.76	0.348437	0.274582	645.952	1.56905	8.64459e-34	523.649	2.24629	1.76632e-102	361.58	2.9678	6.29861e-30	330.688	4.28416	5.52186e-44
LMON_0606	Na+ driven multidrug efflux pump		-	1340	lmo0605	Defense/virulence mechanisms	4	1695.3	-2.14327	2.39255e-13	2292.91	-0.512657	3.38462e-09	2190.34	-0.290732	0.00601017	1118.63	0.023209	0.968546	439.995	-0.253164	0.469932
LMON_0607	Transcriptional regulator, MarR family		-	461	lmo0606	Transcription	8	176.942	0.21563	0.455192	426.483	0.317116	0.0197372	514.244	0.536077	0.0260864	609.933	0.797949	0.0211007	1643.31	-0.201691	0.338664
LMON_0608	Lipid A export ATP-binding/permease protein MsbA		+	1724	lmo0607	Defense/virulence mechanisms	15	680.097	-0.147992	0.406662	1412.02	0.147203	0.22348	1564.53	0.517921	0.0212174	1722.53	0.91482	0.000589701	4441.83	0.883448	6.54091e-07
LMON_0609	Lipid A export ATP-binding/permease protein MsbA		+	1817	lmo0608	Defense/virulence mechanisms	17	901.201	-0.189808	0.276514	1743.2	0.138136	0.244157	1947.03	0.37743	0.0819456	2564.57	0.560316	0.0492684	5907.4	1.5879	4.14165e-10
LMON_0610	Rhodanese-like domain protein		-	299	lmo0609	Inorganic ion transport and metabolism	12	2557.76	0.863585	0.00176415	1554.4	0.492097	1.75974e-08	571.096	0.788791	0.0059534	1456.57	-0.967444	0.192268	872.893	1.37855	1.21018e-06
LMON_0611	Internalin-like protein (LPXTG motif) Lmo0610 homolog		+	1769	lmo0610	Cell wall/membrane biogenesis	12	91.415	2.49758	8.3926e-12	80.6302	2.84949	8.41516e-56	224.506	2.06159	9.55724e-14	4624.29	-0.73387	0.18821	12501	2.18895	1.00041e-27
LMON_0612	FMN-dependent NADH-azoreductase	acpD	+	626	lmo0611	Lipid transport and metabolism	16	2581.57	1.24645	8.60378e-07	3195.51	0.063907	0.658167	1452.79	0.408144	0.214518	1841.76	-1.25152	0.00744596	603.841	-1.27845	2.42888e-05
LMON_0613	Transcriptional regulator, MarR family		-	443	lmo0612	Transcription	16	156.628	2.22501	1.17773e-11	134.974	-0.0629197	0.833115	136.674	0.12343	0.740319	580.224	-1.5124	0.0140548	510.983	-0.911041	9.86498e-05
LMON_0614	Bifunctional protein: zinc-containing alcohol dehydrogenase; quinone oxidoreductase ( NADPH:quinone reductase) ; Similar to arginate lyase		-	941	lmo0613	Energy production and conversion; General function prediction only;	16/20	420.036	2.31735	1.90364e-16	371.791	-0.0922068	0.631488	373.671	-0.113608	0.66912	1219.13	-1.30511	0.0161455	1250.65	-0.52638	0.0156404
LMON_0615	acetyltransferase, GNAT family		-	533	lmo0614	Transcription; General function prediction only;	17	702.858	-1.94333	1.26504e-30	687.425	-1.47857	4.50224e-36	633.972	-1.10277	8.60717e-11	647.012	-1.06305	0.000374344	639.306	0.224219	0.576723
LMON_0616	FIG00774935: hypothetical protein		-	245	lmo0615	Not in COGs	13	62.0523	-1.41309	6.79597e-06	64.445	-2.22912	6.14403e-10	18.7893	-0.10765	0.869339	45.7217	-0.977794	0.173992	57.8738	-1.1661	0.026084
LMON_0617	Glycerophosphoryl diester phosphodiesterase		+	1751	lmo0616	Energy production and conversion	17	1012.04	-1.93896	3.55529e-28	1090.97	-1.76022	2.51282e-54	963.248	-1.17857	6.74645e-20	910.752	-0.862711	0.0107812	737.818	1.07199	8.12024e-05
LMON_0618	FIG00774897: hypothetical protein		+	494	lmo0617	Not in COGs	12/16	307.263	0.880037	0.0148299	331.14	0.749277	6.06753e-05	474.502	-0.536198	0.00604331	708.267	-1.12004	0.000107972	180.043	-0.338459	0.270565
LMON_0619	Probable serine/threonine-protein kinase pknB		+	1142	lmo0618	General function prediction only; Signal transduction mechanisms; Transcription; Replication, recombination and repair;	6	836.34	-0.175291	0.484651	1329.8	-0.215547	0.0191517	1350.48	0.0235388	0.8709	1349.13	-0.36271	0.397228	1211.01	-0.536659	0.00426689
LMON_0620	FIG00774226: hypothetical protein		+	455	lmo0619	Energy production and conversion	20	193.104	-0.186541	0.449433	179.894	-0.630794	0.000710188	168.025	-0.371488	0.0720647	202.415	-0.536273	0.186449	133.411	-0.361753	0.310407
LMON_0621	FIG00774170: hypothetical protein		+	392	lmo0620	General function prediction only	13	758.011	-0.54299	0.0102193	903.313	-0.527289	9.97029e-08	706.756	0.0974178	0.539321	803.497	-0.602151	0.0449643	371.658	-0.124157	0.694643
LMON_0622	FIG00774066: hypothetical protein		+	740	lmo0621	General function prediction only	6	170.712	0.731615	0.0039048	182.178	0.943775	1.39731e-11	189.71	1.1207	8.12132e-15	249.728	0.558861	0.0998047	219.298	-0.160706	0.582224
LMON_0623	FIG00774605: hypothetical protein		+	278	lmo0622	Not in COGs	13	44.557	0.60038	0.0442697	44.5535	0.691383	0.0136468	49.2007	0.985549	0.000276675	71.0528	0.655274	0.152176	97.058	0.957612	0.0457344
LMON_0624	FIG00774188: hypothetical protein		+	266	lmo0623	Not in COGs	5	186.048	0.952638	1.5587e-05	180.828	0.73495	3.9939e-06	187.516	0.529489	0.00346557	236.194	0.472708	0.178777	368.909	1.41088	1.27412e-11
LMON_0625	acetyltransferase, GNAT family		+	443	lmo0624	Transcription; General function prediction only;	5	776.745	2.0666	2.18067e-46	665.324	2.18599	7.1103e-66	1062.34	1.67355	6.3985e-30	1623.83	1.33057	0.000330727	2093.78	4.46457	4.15521e-208
LMON_0626	FIG00774080: hypothetical protein		-	701	lmo0625	Amino acid transport and metabolism	5	1186.31	2.18116	1.41387e-47	1046.84	2.19157	1.02575e-102	1762.12	1.59478	3.66322e-18	3022.57	1.22818	0.00137565	4093.29	4.42697	1.21878e-160
LMON_0627	FIG00774350: hypothetical protein		-	1679	lmo0626	Not in COGs	17	1339.64	-1.78103	2.21875e-30	1045.18	-1.01454	4.30521e-21	1344.43	-0.720786	7.32258e-11	1990.5	-0.424934	0.250848	3326.02	1.86849	4.45625e-38
LMON_0628	Putative peptidoglycan bound protein (LPXTG motif) Lmo0627 homolog		+	4748	lmo0627	Not in COGs	20	255.377	1.22334	6.873e-11	184.654	-0.11184	0.574515	163.458	-0.490137	0.00716388	166.552	-0.573617	0.193353	208.59	0.344205	0.193145
LMON_0629	FIG00774122: hypothetical protein		+	278	lmo0628	Not in COGs	12	3.27768	2.03061	0.00317245	3.33974	2.18306	6.0423e-05	27.4171	0.659192	0.140799	776.394	-2.83983	1.0394e-07	1255.67	0.124776	0.664329
LMON_0630	Isochorismatase		+	527	lmo0629	Secondary metabolites biosynthesis, transport and catabolism	10/13	274.317	0.852478	1.07562e-06	261.498	0.708683	3.10629e-09	294.272	0.899524	1.03473e-14	1348.63	-1.10459	0.00778489	2336	-0.0881294	0.748582
LMON_0631	PTS system IIA 2 domain protein		+	2030	lmo0630	Transcription; Carbohydrate transport and metabolism; Signal transduction mechanisms;	12	11.5485	0.806126	0.109502	26.3899	0.0148469	0.975453	26.8469	0.326806	0.487742	244.65	-2.43412	0.0032822	345.804	0.384041	0.348288
LMON_0632	PTS system, fructose-specific IIA component		+	452	lmo0631	Carbohydrate transport and metabolism; Signal transduction mechanisms;	9	2.19134	-0.614042	0.616179	4.03618	-0.00386605	0.998371	4.46631	0.17883	0.836421	28.4139	-1.77867	0.0811692	34.9335	-0.00555657	0.995209
LMON_0633	PTS system, fructose-specific IIC component		+	1061	lmo0632	Carbohydrate transport and metabolism	12	5.18562	0.740934	0.311369	7.22107	0.154201	0.852787	13.1926	0.313663	0.596491	68.3766	-1.53304	0.0643451	112.146	0.198784	0.564913
LMON_0634	PTS system, fructose-specific IIB component		+	308	lmo0633	Carbohydrate transport and metabolism	5	2.99925	0.250287	0.812521	4.59701	0.157731	0.864203	6.84995	0.169633	0.831235	29.5552	-1.56397	0.0324519	59.8753	1.22175	0.000286301
LMON_0635	FIG00774563: hypothetical protein		+	1268	lmo0634	Carbohydrate transport and metabolism	12	20.7767	0.33094	0.483945	18.6091	0.417112	0.385579	33.5255	0.0934188	0.818783	108.22	-1.48097	0.00731923	273.609	0.829333	0.000322366
LMON_0636	2-haloalkanoic acid dehalogenase		+	704	lmo0635	General function prediction only	8	639.159	0.454368	0.0649544	645.131	0.584624	6.49354e-08	736.24	0.456164	0.00010819	363.358	0.981706	0.000989076	201.206	-0.783278	0.00507232
LMON_0637	Rrf2 family transcriptional regulator		+	416	lmo0636	Transcription	8	137.167	0.200715	0.45776	175.98	0.290456	0.0994944	244.91	-0.151866	0.474038	148.395	0.312558	0.512496	100.09	-1.83436	0.000193841
LMON_0638	2-heptaprenyl-1,4-naphthoquinone methyltransferase		+	593	lmo0637	Secondary metabolites biosynthesis, transport and catabolism; General function prediction only;	8	185.402	0.166506	0.534709	237.167	0.0646992	0.756267	300.579	-0.112273	0.519765	198.544	0.238851	0.578632	96.6962	-0.706621	0.0661807
LMON_0639	Glutamyl endopeptidase precursor , blaSE		+	254			6	11.4987	0.548002	0.355329	13.3407	0.354396	0.531368	38.8683	-0.772454	0.0390157	24.8579	-0.612755	0.485787	33.1129	-3.64791	0.000167941
LMON_0640	Glutamyl endopeptidase precursor , blaSE		+	557			6	21.019	0.608003	0.150176	24.9548	0.462327	0.217809	69.3334	-0.689679	0.059082	43.8772	-0.829812	0.185921	51.9166	-2.35301	0.00340991
LMON_0641	Lmo2594 protein		+	359			6	7.39317	0.887206	0.146031	8.42817	0.432158	0.540135	25.2485	-0.58255	0.322009	25.0834	-0.668177	0.46383	13.6289	-2.43429	0.0381249
LMON_0642	transcriptional regulator		+	533	lmo0639	Not in COGs	12	295.427	-0.444002	0.0257798	391.618	-1.09637	6.06366e-17	340.429	-0.59581	0.00151085	599.317	-1.81075	6.06568e-05	356.495	-0.500149	0.197531
LMON_0643	Oxidoreductase, aldo/keto reductase family		+	917	lmo0640	General function prediction only	10	2148.11	1.18167	3.05177e-10	2624.7	1.36082	5.71131e-51	3512.5	1.15132	1.42613e-19	13170.8	-0.169307	0.72812	17727.8	-0.316304	0.349649
LMON_0644	Lead, cadmium, zinc and mercury transporting ATPase ; Copper-translocating P-type ATPase	cadA	+	1880	lmo0641	Inorganic ion transport and metabolism	18	826.675	1.35526	3.14762e-05	276.555	2.0596	1.37344e-29	8494.05	-1.30332	0.0154047	9723.06	-0.654488	0.361358	27480	-2.2934	1.49428e-51
LMON_0645	membrane protein		+	728	lmo0642	Not in COGs	18	693.528	0.206671	0.397735	875.779	1.19598	8.21711e-45	2007.77	0.377406	0.0172413	2356.68	0.460495	0.27679	2494.54	-0.240879	0.543112
LMON_0647	Transaldolase		+	650	lmo0643	Carbohydrate transport and metabolism	9	37.3745	0.472946	0.277722	63.902	0.872584	0.0148762	44.3065	1.41404	3.34314e-08	561.507	-2.16223	0.00500127	1879.2	1.66538	0.000145796
LMON_0648	Lipoteichoic acid primase LtaP		+	1820	lmo0644	Cell wall/membrane biogenesis	8	7893.13	0.0547275	0.81156	7032.03	0.166623	0.0813459	5950.84	0.0196117	0.878978	6024.51	0.348444	0.262827	8799	-0.57306	0.000283426
LMON_0649	Amino acid permease		+	1391	lmo0645	Amino acid transport and metabolism	18	1516.04	-1.29227	2.00889e-11	2334.69	-1.25664	1.50696e-37	2571.38	-1.48866	2.14704e-63	1356.92	-1.3609	6.42938e-06	802.011	-1.69455	3.94519e-15
LMON_0650	Glyoxalase family protein		+	839	lmo0646	General function prediction only	20	233.483	0.611313	0.00339339	281.094	-0.22741	0.163776	199.683	0.00210517	0.992745	203.728	-0.663864	0.180109	99.3662	-0.219528	0.638352
LMON_0651	FIG00774323: hypothetical protein		+	284	lmo0647	Not in COGs	2*	456.105	0.944418	0.271821	227.423	-0.819067	0.00250114	150.607	0.802172	0.00143911	675.337	0.403706	0.350819	4350.33	1.40458	0.0045474
LMON_0652	Magnesium and cobalt transport protein CorA		+	950	lmo0648	Inorganic ion transport and metabolism	10	379.096	0.792766	0.000631894	369.427	0.843533	1.40113e-09	278.977	1.47619	1.40508e-32	2629.48	-1.6769	0.000200308	2472	-0.332896	0.219609
LMON_0653	transcriptional regulator, GntR family		+	641	lmo0649	Transcription	10	399.222	0.857617	6.20794e-05	334.079	0.986979	1.0812e-16	333.559	1.26562	2.13731e-20	1539.96	-0.639219	0.111013	2734.34	0.153208	0.612253
LMON_0654	phage infection protein		+	2690	lmo0650	Function unknown	9	2838.07	0.625714	0.000342746	2170.22	0.795498	6.66724e-13	2070.25	0.85305	1.06571e-20	4770.21	-0.0768028	0.854011	13267.6	0.692852	0.000426503
LMON_0655	Transcriptional regulator, GntR family		+	584	lmo0651	Transcription	9	957.998	0.70571	2.17331e-06	885.495	0.926103	4.01077e-20	889.482	1.01714	9.00978e-24	1232.1	0.722213	0.0114205	2584.74	1.08835	3.76555e-07
LMON_0656	acetyltransferase, GNAT family		+	536	lmo0652	Transcription; General function prediction only;	15	537.4	-0.814339	9.15877e-05	736.007	-0.592055	1.08076e-06	771.541	-0.326371	0.00204956	574.743	0.864092	0.00823778	1493.32	0.478363	0.0529416
LMON_0657	FIG00774864: hypothetical protein		+	923	lmo0653	Function unknown	17	5964.71	-0.419563	0.0179167	8544.5	0.137477	0.191052	12041.6	-0.0221804	0.84184	16438.6	-0.0193979	0.964493	22934.7	1.55775	1.5873e-08
LMON_0658	FIG00774719: hypothetical protein		+	209	lmo0654	Not in COGs	12	476.599	1.96116	3.93023e-20	400.949	2.57549	2.46169e-149	984.887	1.5614	6.59389e-21	9231.48	-0.86274	0.0522779	12347.2	1.44105	5.58486e-11
LMON_0659	Serine/threonine protein phosphatase		+	707	lmo0655	Signal transduction mechanisms	10/6/16	170.793	0.973978	0.00103989	210.823	1.21947	1.19285e-21	392.534	1.19026	1.03317e-10	3169.09	-0.833465	0.13763	3406.66	-1.5871	2.75521e-07
LMON_0660	FIG00774201: hypothetical protein		+	563	lmo0656	Function unknown	7	2372.86	-0.571652	0.00054578	2286.28	0.0907708	0.499811	876.943	1.2207	1.93676e-13	1381.2	-0.00632951	0.994176	1082.63	-1.58972	9.34915e-19
LMON_0661	FIG00774771: hypothetical protein		+	416	lmo0657	Not in COGs	12	347.419	0.670885	0.000868919	334.019	0.379672	0.0045565	285.31	0.489546	0.000760785	508.852	-0.416424	0.368984	557.508	0.611763	0.0209107
LMON_0662	endonuclease III domain protein		+	635	lmo0658	Replication, recombination and repair	12	535.795	0.544788	0.00237325	452.534	0.357108	0.00313204	423.923	0.410039	0.000377062	703.491	-0.42306	0.330401	827.051	0.463444	0.0301657
LMON_0663	Transcriptional regulator, MutR family		+	896	lmo0659	Transcription	15	65.3169	-2.09982	5.23385e-09	67.1323	-1.28513	0.000111555	38.2548	-0.164973	0.743246	24.4023	0.22442	0.810934	28.7246	-0.351207	0.612168
LMON_0664	transposase OrfA, IS3 family, putative, POINT MUTATION		+	284	lmo0464	Replication, recombination and repair	12	18.292	0.824069	0.0393647	22.5096	0.264713	0.575387	21.013	0.473448	0.284819	72.1275	-1.36696	0.00947239	74.8962	1.06061	0.0025893
LMON_0665	carboxymuconolactone decarboxylase family protein		+	308	lmo0661	Function unknown	16	45.2328	2.26751	1.94064e-22	44.795	1.84628	8.88193e-17	89.7613	1.61562	6.14558e-08	464.148	0.287484	0.598613	2112.51	-0.693575	0.175014
LMON_0666	Phosphomethylpyrimidine kinase	thiD	+	815	lmo0662	Coenzyme transport and metabolism	16	5054.51	-0.23643	0.211055	4501.03	-0.37292	1.7315e-06	5115.28	-0.310506	0.0483083	9152.43	-1.16386	4.57112e-05	7295.74	-0.804857	1.76564e-05
LMON_0667	hypothetical protein		+	866	lmo0663	General function prediction only	16	3119.26	0.12196	0.554957	3432.36	-0.237779	0.00321964	3450.62	0.090455	0.661524	5366.31	-0.604664	0.11565	4449.55	-0.935333	8.69389e-07
LMON_0668	Maltose O-acetyltransferase		+	563	lmo0664	General function prediction only	6	1385.78	0.0944006	0.750664	1287.39	0.53172	1.04287e-09	1732.94	0.377812	0.00187211	3241.76	-0.216091	0.605562	2509.61	-1.43091	9.9035e-11
LMON_0669	FIG00774267: hypothetical protein		+	263	lmo0665	Not in COGs	6	582.067	0.103756	0.657667	497.271	0.573882	5.42683e-06	685.203	0.457101	0.0107318	1208.6	-0.047705	0.923772	987.646	-1.03929	1.27076e-07
LMON_0670	COG2363		+	377	lmo0666	Function unknown	7	796.039	0.158949	0.491232	668.944	0.646687	1.31655e-07	845.073	0.608955	8.5034e-07	1538.57	0.0705915	0.880981	1275.49	-0.635483	0.00271049
LMON_0671	ABC transporter, ATP-binding protein		+	935	lmo0667	Defense/virulence mechanisms	6	2145.93	0.321523	0.0705828	1963.18	0.0717652	0.503855	1208.29	0.659527	6.11362e-07	2338.96	-0.24828	0.70675	1979.25	-0.842395	3.20926e-06
LMON_0672	ABC transporter, permease protein		+	770	lmo0668	Defense/virulence mechanisms	16	2505.96	0.420512	0.00392948	2169.61	0.13582	0.123456	1352.88	0.590329	2.96999e-05	2199.62	-0.160785	0.779327	1872.76	-0.288371	0.143793
LMON_0673	FIG00774302: hypothetical protein		+	116			12	1.63261	1.63582	0.0460189	0.313571	2.22954	0.00337366	2.80041	1.44054	0.0422185	30.8822	-0.676417	0.499203	51.7357	1.97393	2.18937e-08
LMON_0674	oxidoreductase, short-chain dehydrogenase/reductase family		+	881	lmo0669	Lipid transport and metabolism; Secondary metabolites biosynthesis, transport and catabolism; General function prediction only;	5	54.9999	1.23873	3.56828e-05	31.7639	2.02928	4.78832e-16	61.1783	1.37934	1.27887e-06	632.301	-0.0763972	0.916753	2087.85	3.35075	1.22716e-37
LMON_0675	FIG00774340: hypothetical protein		-	176	lmo0670	Function unknown	5	13.9865	1.08829	0.0203422	6.20908	2.20911	4.27701e-07	14.1143	1.64665	4.29489e-06	128.491	-0.0898085	0.912944	528.662	3.54501	7.18861e-39
LMON_0676	FIG00775084: hypothetical protein		+	608	lmo0671	Not in COGs	17	379.17	-0.850711	0.000424557	358.62	-0.416572	0.00394148	365.643	-0.156211	0.373671	378.087	-0.106602	0.8353	368.312	1.30611	8.81391e-08
LMON_0677	hypothetical protein		+	428	lmo0672	Function unknown	8	159.13	0.724671	0.000897129	205.358	1.11233	3.3446e-19	279.097	0.911606	3.17902e-10	188.982	1.48003	2.27573e-06	73.0048	-0.480025	0.258479
LMON_0678	FIG00774179: hypothetical protein		+	209	lmo0673	Not in COGs	16	462.424	0.490506	0.0386691	532.918	-0.105303	0.542384	594.859	0.419587	0.103428	1263.05	-0.802711	0.0515595	1165.17	-0.356357	0.338858
LMON_0679	Motility gene repressor MogR # frameshift		-	920	lmo0674	Transcription	16	3271.84	0.616919	0.00327535	3603.02	0.0181377	0.896304	5116.47	0.0273073	0.906033	10849.6	-1.20193	0.00176299	9971.87	-0.721422	0.0327305
LMON_0680	Flagellar motor switch protein FliN		+	302	lmo0675	Not in COGs	8	2149.57	-0.596038	0.163318	3341.9	-0.53806	4.05515e-07	2680.37	0.073567	0.596113	1405.2	0.75274	0.00592827	743.858	-2.41897	1.57312e-14
LMON_0681	Flagellar biosynthesis protein FliP	fliP	+	767	lmo0676	Cell motility; Intracellular trafficking and secretion;	8	4907.54	-0.553009	0.195673	7795.97	-0.401215	9.55184e-05	6724.48	0.0418312	0.692453	3331.79	0.800571	0.0162757	1769.33	-2.32658	8.67352e-18
LMON_0682	Flagellar biosynthesis protein FliQ	fliQ	+	272	lmo0677	Cell motility; Intracellular trafficking and secretion;	8	2015.38	-0.48351	0.261153	3193.46	-0.21358	0.11647	2557.98	0.172617	0.0857493	1347.48	0.821122	0.0644492	610.624	-1.28908	9.40097e-05
LMON_0683	Flagellar biosynthesis protein FliR	fliR	+	761	lmo0678	Cell motility; Intracellular trafficking and secretion;	8	2756.35	-0.340675	0.416498	4675.54	-0.149447	0.308054	3490.79	0.303422	0.00029048	2281.15	0.704778	0.0678441	887.025	-1.58978	1.46379e-09
LMON_0684	Flagellar biosynthesis protein FlhB	flhB	+	1046	lmo0679	Cell motility; Intracellular trafficking and secretion;	8	4141.13	-0.0730169	0.881262	7394.61	-0.130348	0.338853	6441.33	0.27748	0.028389	5089.5	0.426778	0.220411	1840.6	-1.65119	4.33653e-09
LMON_0685	Flagellar biosynthesis protein FlhA	flhA	+	2075	lmo0680	Cell motility; Intracellular trafficking and secretion;	7	4420.75	-0.396311	0.321987	8132.38	-0.0500734	0.692146	7649.88	0.257838	0.0137919	6865	0.185519	0.577377	1710.27	-0.965898	0.000125296
LMON_0686	Flagellar biosynthesis protein FlhF		+	1223	lmo0681	Cell motility	7	2612.83	-0.706395	0.0828112	5359.83	-0.0519205	0.67366	6012.05	-0.0853616	0.494846	6145.04	-0.344431	0.260486	1345.68	-0.529954	0.0307957
LMON_0687	Flagellar basal-body rod protein FlgG	flgG	-	779	lmo0682	Cell motility	17	2061.87	-0.628767	0.0985835	4366.98	-0.0622881	0.612149	4860.54	-0.0469412	0.720083	4907.73	-0.284562	0.398679	1038.12	0.0950996	0.864832
LMON_0688	Chemotaxis protein methyltransferase CheR		+	788	lmo0683	Cell motility; Signal transduction mechanisms;	19	1683.69	-1.2134	0.00127912	4537.93	-1.01304	1.95827e-18	4848.93	-0.144618	0.330665	4959.39	-0.301458	0.403999	961.186	-1.22852	0.00558968
LMON_0689	FIG00774517: hypothetical protein		+	335	lmo0684	Not in COGs	13	884.257	-0.922187	0.0167293	2265.47	-0.296524	0.0240209	2525.55	-0.0480684	0.784305	2664.49	-0.559237	0.0799953	539.271	-0.512018	0.39248
LMON_0690	Flagellar motor rotation protein MotA		+	851	lmo0685	Cell motility	17	2235.21	-0.733065	0.0650039	5406.26	-0.226512	0.0579041	6011.57	-0.0624915	0.719435	6072.31	-0.441854	0.178664	1328.09	0.804167	0.0820258
LMON_0691	Flagellar motor rotation protein MotB	motB	+	827	lmo0686	Cell motility	17	3066.58	-0.808437	0.0409414	6972.09	-0.365864	0.00218506	7246.97	0.0708952	0.711315	7254.92	-0.261957	0.46564	1702.77	1.44347	0.00136032
LMON_0692	FIG00774408: hypothetical protein		+	500	lmo0687	Not in COGs	17	1635.36	-0.810148	0.0296187	3672.12	-0.416208	0.00168412	3708.35	0.0635925	0.71317	3806.09	-0.283297	0.46564	887.151	1.52603	0.000847335
LMON_0693	Glycosyl transferase, group 2 family protein	gmaR	-	1913	lmo0688	Cell wall/membrane biogenesis; General function prediction only;	17	7888.42	-0.843766	0.0299526	18882.4	-0.42324	0.000818201	20083	-0.0632467	0.715764	20283.7	-0.443768	0.208216	4727.08	1.29486	0.011375
LMON_0694	Chemotaxis protein CheV		+	908	lmo0689	Cell motility; Signal transduction mechanisms;	17	4135.81	-0.773385	0.0679053	10186.3	-0.0423229	0.808163	12732.3	-0.187706	0.0448284	13301	-0.651308	0.0470142	2570.47	2.36711	1.29486e-10
LMON_0695	Flagellin protein FlaA	flaA	+	863	lmo0690	Cell motility	5	53033.1	0.581817	0.480593	214026	-1.03171	1.05976e-05	466276	-0.696291	1.24983e-06	590617	-1.99544	4.93297e-12	87561.1	1.16436	3.01488e-05
LMON_0696	Chemotaxis regulator-transmits chemoreceptor signals to flagelllar motor components CheY	cheY	+	359	lmo0691	Signal transduction mechanisms	16	3393.04	-0.209617	0.646165	8154.37	-0.72818	8.50811e-09	9118.97	-0.424523	5.80361e-08	8748.27	-1.28484	3.5865e-07	3538.61	-1.70635	2.20356e-12
LMON_0697	Signal transduction histidine kinase CheA	cheA	+	1856	lmo0692	Cell motility; Signal transduction mechanisms;	12	11578.2	0.0465751	0.923681	28998.3	-0.627823	2.07149e-05	34113	-0.293894	0.00131747	38125.2	-1.27292	2.15977e-05	15558.2	-0.601444	0.00475004
LMON_0698	Flagellar motor switch protein FliN		+	302	lmo0693	Cell motility; Intracellular trafficking and secretion;	16	1203.36	-0.0122724	0.983136	3030.16	-0.753722	5.40326e-06	3291.74	-0.0857741	0.637537	4525.51	-1.21889	0.000144067	2055.47	-0.938014	5.2201e-05
LMON_0699	FIG00774728: hypothetical protein		+	410	lmo0694	Not in COGs	6	1731.93	0.108345	0.814743	4394.76	-0.752689	9.82451e-08	4393.54	0.131636	0.362068	5307.96	-0.753354	0.0115456	2726.68	-1.86289	1.50974e-12
LMON_0700	hypothetical protein		+	1046	lmo0695	Cell motility	6	3455.8	-0.203892	0.622531	9661.05	-1.09969	3.66336e-13	10377	-0.00561319	0.977762	13132.7	-0.954895	0.00141178	5738.93	-2.93057	2.19399e-25
LMON_0701	Flagellar basal-body rod modification protein FlgD	flgD	+	422	lmo0696	Cell motility	16	1007.22	0.0506284	0.912605	2989.71	-0.617766	0.000179126	3127.03	-0.030021	0.83037	4209.89	-1.24553	3.91251e-05	1685.65	-1.40035	2.20638e-16
LMON_0702	Flagellar hook protein FlgE	flgE	+	1235	lmo0697	Cell motility	16	4870.94	0.329935	0.415237	14724.8	-0.591863	0.000126806	15854.5	-0.0522109	0.785089	22964.9	-1.37708	1.38757e-05	9603.82	-1.29283	1.4575e-16
LMON_0703	Flagellar motor switch protein FliN		+	236	lmo0698	Cell motility; Intracellular trafficking and secretion;	16	1057.73	0.431524	0.284528	3166.42	-0.698689	3.10868e-05	3222.38	-0.079798	0.610208	4861.06	-1.35498	0.000120052	2092.16	-0.959758	0.000128024
LMON_0704	Flagellar motor switch protein FliM	fliM	+	992	lmo0699	Cell motility	16	3548.99	0.51109	0.173859	10809	-0.695781	1.51081e-06	11205.7	-0.113591	0.510401	15885.5	-1.32757	2.05722e-05	6667.9	-0.929742	0.000678041
LMON_0705	Flagellar motor switch protein FliN		+	1547	lmo0700	Cell motility; Intracellular trafficking and secretion; Signal transduction mechanisms;	16	4556.8	0.569124	0.140389	14033.9	-0.719349	5.38429e-07	14657	-0.173814	0.30605	19020.9	-1.23893	1.46538e-05	7299.39	-0.678163	0.0103099
LMON_0706	FIG00774560: hypothetical protein		+	1403	lmo0701	Not in COGs	20	3425.02	0.786737	0.0255308	11538.9	-0.769214	4.43422e-07	11753	-0.0955113	0.596113	15046.5	-1.07908	0.000111259	5590.41	-0.547716	0.0517539
LMON_0707	FIG00774477: hypothetical protein		+	1166	lmo0702	Function unknown	20	1350.09	0.725215	0.0379912	5464.45	-0.795151	4.93598e-07	5966.42	-0.0919378	0.679241	7428.21	-1.01335	0.000514665	2324.33	-0.28118	0.465056
LMON_0708	UDP-N-acetylenolpyruvoylglucosamine reductase		+	464	lmo0703	Not in COGs	20	1392.7	0.221303	0.632329	3947.13	-1.06404	7.55158e-11	4118.36	-0.0778666	0.678662	4883.04	-0.945954	0.00245444	1574.02	-0.162676	0.791954
LMON_0709	FIG00774686: hypothetical protein		+	428	lmo0704	Not in COGs	20	1438.95	0.369563	0.358703	4038.81	-0.730899	1.10859e-06	4666.14	-0.178008	0.200595	5695.08	-1.20326	0.000258861	1632.89	-0.157879	0.71429
LMON_0710	Flagellar hook-associated protein FlgK	flgK	+	1520	lmo0705	Cell motility	16	5858.45	0.116246	0.801639	16613.7	-0.892392	4.67108e-09	19521.6	-0.433492	0.00102572	24738.6	-1.43881	8.39047e-06	7184.03	-1.51039	4.33842e-06
LMON_0711	Flagellar hook-associated protein FlgL	flgL	+	875	lmo0706	Cell motility	16	4405.58	-0.0500736	0.91661	13345.7	-0.89204	5.72277e-08	15378.7	-0.482097	0.000344169	19968.5	-1.50174	9.78364e-07	5472.74	-1.44562	1.56026e-05
LMON_0712	Flagellar hook-associated protein FliD	fliD	+	1289	lmo0707	Cell motility	16	4742.45	-0.402885	0.324434	15722.9	-1.23177	2.01821e-14	18628.9	-0.561833	1.26151e-05	25534.3	-1.57264	5.16808e-07	6441.81	-1.59862	8.9915e-05
LMON_0713	Flagellar biosynthesis protein FliS		+	386	lmo0708	Cell motility; Posttranslational modification, protein turnover, chaperones; Intracellular trafficking and secretion;	13*	1090.43	-0.61593	0.135223	3790.18	-1.36138	7.15741e-13	3779.94	-0.204196	0.289014	5721.54	-1.39358	1.01032e-05	1527.3	-0.935719	0.0767525
LMON_0714	FIG00774899: hypothetical protein		+	281	lmo0709	Not in COGs	9/12	790.289	-0.483891	0.21512	2585.09	-1.08409	1.76328e-09	2828.78	-0.228899	0.250945	4411.72	-1.47431	6.04573e-06	1189.82	-0.46302	0.420123
LMON_0715	Flagellar basal-body rod protein FlgB	flgB	+	401	lmo0710	Cell motility	12	1614.87	-0.112856	0.815533	5635.57	-0.951215	6.8785e-10	6684.41	-0.4408	0.00583895	9271.78	-1.53142	1.24175e-07	2557.55	-0.395196	0.260409
LMON_0716	Flagellar basal-body rod protein FlgC	flgC	+	410	lmo0711	Cell motility	20	1196.93	0.102309	0.831763	4134.64	-0.90103	1.09379e-08	4812.38	-0.46574	0.00206045	6546.17	-1.51395	5.57585e-08	1815.66	-0.171377	0.678499
LMON_0717	Flagellar hook-basal body complex protein FliE	fliE	+	296	lmo0712	Cell motility; Intracellular trafficking and secretion;	20	971.54	0.198893	0.655774	3630.04	-0.896922	1.05644e-08	4225.48	-0.44658	0.000923683	5638.31	-1.51395	6.27996e-08	1484.35	0.0357041	0.939946
LMON_0718	Flagellar M-ring protein FliF	fliF	+	1652	lmo0713	Cell motility; Intracellular trafficking and secretion;	20	3872.82	0.00748999	0.98872	10994.2	-1.04893	1.1926e-14	11359.1	-0.546217	0.00112142	10808.6	-0.920487	0.000376051	3526.05	-0.299716	0.355241
LMON_0719	Flagellar motor switch protein FliG	fliG	+	1106	lmo0714	Cell motility	20	2776.1	0.0422022	0.923947	7316.4	-1.11902	4.09761e-16	7352.65	-0.622424	3.89373e-05	7744.49	-1.00993	0.000918312	2574.41	0.209209	0.565916
LMON_0720	Flagellar assembly protein FliH	fliH	+	692	lmo0715	Not in COGs	20	2254.92	0.0969708	0.82421	6027.23	-1.12868	1.39499e-15	6318.79	-0.680211	1.25853e-05	6702.4	-1.09044	0.000407298	2272.61	0.307245	0.397983
LMON_0721	Flagellum-specific ATP synthase FliI	fliI	+	1301	lmo0716	Cell motility; Intracellular trafficking and secretion;	20	3873.27	0.19934	0.634217	10491.5	-1.01234	1.62816e-12	10965	-0.674869	1.77954e-07	11636.2	-1.08653	0.000189859	4112.53	0.0988452	0.799548
LMON_0722	Soluble lytic murein transglycosylase precursor		-	668	lmo0717	Cell wall/membrane biogenesis	20	2344.52	0.0447081	0.926044	6846.09	-1.11069	8.45352e-15	7752.6	-0.816856	1.00739e-11	7700.77	-1.09893	8.31256e-05	2408.27	-0.0871741	0.896188
LMON_0723	FIG00774152: hypothetical protein		+	644	lmo0718	Not in COGs	20	2338.76	-0.140591	0.756248	6942.42	-1.01762	2.4538e-11	8179.04	-0.814279	5.33988e-14	8257.97	-1.21234	1.61949e-05	2193.79	0.0397849	0.958086
LMON_0724	Transcriptional regulator, PadR family		+	326	lmo0719	Transcription	5	146.197	0.256843	0.363373	442.163	-0.10771	0.592885	512.377	0.0803091	0.602234	977.267	-0.928671	0.0014711	392.55	3.08106	1.68922e-48
LMON_0725	FIG00774400: hypothetical protein		-	323	lmo0720	Function unknown	5	123.575	-0.00976582	0.982573	331.158	-0.300316	0.0580542	394.7	0.0909393	0.652821	782.133	-1.09662	0.000410484	333.539	3.19402	4.45749e-74
LMON_0726	fibronectin-binding protein		+	647	lmo0721	Not in COGs	2	4832.36	-0.470534	0.125204	4388.99	-0.957436	1.65821e-32	4856.53	-0.650782	0.00273762	5371.37	-0.765544	0.0294669	5749.61	1.07071	1.71627e-07
LMON_0727	Pyruvate oxidase [ubiquinone, cytochrome]		+	1730	lmo0722	Amino acid transport and metabolism; Coenzyme transport and metabolism;	10	99.1308	2.12589	1.98267e-07	73.1869	3.21309	5.8159e-71	394.358	1.54126	1.2776e-07	3781.96	-0.370457	0.540165	15112.7	1.01073	1.09659e-05
LMON_0728	methyl-accepting chemotaxis protein		-	1805	lmo0723	Cell motility; Signal transduction mechanisms;	5	7089.63	0.354665	0.526799	29159.7	-0.882504	3.2805e-05	42592	-0.080879	0.719524	79092.6	-1.67702	6.61204e-07	15241.7	2.06125	8.19802e-37
LMON_0729	FIG00774329: hypothetical protein		+	728	lmo0724	Function unknown	5	2734.91	0.571186	0.270804	10823.5	-0.931698	1.31632e-05	15186.3	-0.0994955	0.670623	24373.2	-1.44141	1.78701e-05	5129.06	2.18839	2.291e-50
LMON_0730	putative peptidoglycan bound protein (LPXTG motif)		+	212	lmo0725	Not in COGs	15	249.464	-0.807503	0.000341024	329.546	-0.165782	0.459554	353.036	-0.412529	0.0206153	196.311	0.794522	0.0163789	267.605	0.322567	0.243691
LMON_0731	Glucosamine--fructose-6-phosphate aminotransferase [isomerizing]		-	1805	lmo0727	Cell wall/membrane biogenesis	8	7268.92	-1.53017	4.6401e-11	23393.3	-0.765307	2.74039e-08	24028.9	-0.519708	0.00888967	5606.5	1.23415	0.0382124	57976.8	-3.21934	3.53207e-26
LMON_0732	Riboflavin kinase / FMN adenylyltransferase		+	740	lmo0728	Coenzyme transport and metabolism	9	1093.22	-0.108677	0.707609	744.231	0.20599	0.0585929	346.373	0.744852	0.00141311	1190.32	-1.31201	0.0664562	1223.57	0.291903	0.213458
LMON_0733	FIG00774776: hypothetical protein		-	479	lmo0729	Not in COGs	2	552.816	0.643976	0.0155078	929.899	0.282812	0.0183577	889.161	-0.0299829	0.821198	777.556	0.437828	0.221986	459.487	3.34314	4.12094e-49
LMON_0734	FIG00774098: hypothetical protein		-	338	lmo0730	Not in COGs	2	325.231	0.540794	0.068395	497.056	0.111264	0.408814	432.272	0.09617	0.510402	434.636	0.321225	0.355582	232.062	3.42055	5.98037e-28
LMON_0735	FIG00774429: hypothetical protein		-	404	lmo0731	Not in COGs	12	3416.29	-1.96064	1.68619e-09	6620.83	-1.37598	1.84439e-21	7765.15	-2.27799	2.90059e-57	4680.14	-3.42566	3.70038e-34	309.466	-2.04973	2.29752e-12
LMON_0736	FIG00774965: hypothetical protein		-	131			19	2.18076	-0.482104	0.680627	2.84822	-0.930428	0.293892	0.902919	-0.243456	NA	0	0.131768	NA	0	NA	NA
LMON_0737	Internalin-like protein (LPXTG motif) Lmo0732 homolog		-	1916	lmo0732	Cell wall/membrane biogenesis	2	151.067	-0.677539	0.00209877	128.627	-1.00714	8.11937e-07	94.0918	-1.0802	0.000109696	81.1774	-0.677212	0.294541	84.3453	0.260915	0.56282
LMON_0738	Transcriptional regulator, XRE family		+	509	lmo0733	Transcription	17	128.916	-1.68692	3.22895e-11	80.4964	-1.72034	1.58261e-09	63.1253	-1.26769	3.5247e-06	79.6027	-1.45462	0.0198322	74.6407	0.140381	0.776325
LMON_0739	Transcriptional regulator of D-allose utilization, LacI family		+	1004	lmo0734	Transcription	5	306.868	2.00914	1.28455e-12	532.154	0.914236	2.68219e-18	582.462	0.855306	1.50935e-15	1315.83	-0.558353	0.341981	517.231	4.24347	1.27951e-13
LMON_0740	D-allulose-6-phosphate 3-epimerase , row_id 846		+	671	lmo0735	Carbohydrate transport and metabolism	2	14.7788	-0.814292	0.161268	55.8466	-1.52175	0.000266546	83.2043	-2.10626	1.85319e-12	1745.46	-1.18655	0.39211	55.9824	10.0502	2.04309e-199
LMON_0741	D-allose-6-phosphate isomerase		-	446	lmo0736	Carbohydrate transport and metabolism	2	7.64294	-0.524291	0.519088	31.2937	-1.35967	0.00317462	34.2724	-1.51912	0.000169469	241.664	-0.352656	0.835795	31.9332	10.4146	7.04396e-293
LMON_0742	hypothetical protein		-	932	lmo0737	Translation; Function unknown;	2	16.7285	0.0389934	0.950721	59.5653	-0.97984	0.0307991	83.7625	-1.85832	6.23288e-10	225.962	1.08395	0.24259	135.475	10.4857	0
LMON_0743	PTS system, D-allose-specific IIB component / PTS system, D-allose-specific IIC component / PTS system, D-allose-specific IIA component		+	1853	lmo0738	Carbohydrate transport and metabolism	2	120.299	-0.609922	0.0112376	119.743	-0.292534	0.365879	131.112	-0.594121	0.00227349	295.591	1.52043	0.0217295	520.117	9.56255	0
LMON_0744	6-phospho-beta-glucosidase		+	1373	lmo0739	Carbohydrate transport and metabolism	2	247.22	-0.852894	1.99094e-06	166.715	-0.151793	0.457313	204.282	-0.414848	0.0249984	389.989	0.857464	0.180136	713.832	8.78033	8.18723e-263
LMON_0745	FIG00774949: hypothetical protein		-	659	lmo0740	Signal transduction mechanisms	8	236.699	-0.509653	0.0119568	216.129	-0.729276	4.48452e-05	170.506	-0.159411	0.620463	226.021	0.0329016	0.964179	287.199	-1.53665	0.00077008
LMON_0746	Transcriptional regulator, GntR family		-	377	lmo0741	Transcription	15	6.04209	-1.6829	0.0521655	5.20105	-1.0746	0.189253	3.63278	-0.946025	0.30772	3.87021	-0.938373	NA	1.92677	-0.910539	NA
LMON_0747	ABC transporter, ATP-binding protein		-	689	lmo0742	Defense/virulence mechanisms	13/17	9.30918	-1.6853	0.0163459	3.78993	-0.43137	0.648588	4.69673	0.0686273	0.939475	4.44964	-0.490046	0.745195	4.85231	0.231051	0.863206
LMON_0748	ABC transporter, permease protein		-	704	lmo0743	Not in COGs	17	8.24712	-1.5583	0.0585894	9.61911	-1.53448	0.0222607	4.04954	-0.644472	0.510402	4.84331	-1.33997	0.322636	6.2443	-0.493974	0.70044
LMON_0749	Multidrug resistance ABC transporter ATP-binding and permease protein		+	2000	lmo0744	Defense/virulence mechanisms	17	49.4362	-1.95436	5.44206e-07	29.7325	-1.21951	0.00397977	27.652	-1.20418	0.00684331	25.2294	-1.15695	0.139006	22.551	0.0565752	0.941837
LMON_0750	FIG00774203: hypothetical protein		-	503	lmo0745	Not in COGs	17	28.5	-2.26724	5.65388e-05	16.9266	-1.57403	0.00577497	11.6161	-0.93587	0.156052	15.8126	-1.49481	0.116956	9.24063	0.0742809	0.952415
LMON_0751	hypothetical protein		-	341	lmo0747	Not in COGs	13/19/4	2.17391	-1.19815	0.27954	2.12967	-0.537153	0.577513	0	0.110799	NA	0.517506	-0.101891	NA	1.46277	-0.638541	NA
LMON_0752	hypothetical protein		+	287	lmo0748	Not in COGs	6	66.5178	0.520786	0.0598477	95.8811	0.238598	0.365432	99.366	0.19616	0.397081	82.7253	0.211927	0.705158	74.6092	-2.36808	1.99394e-05
LMON_0753	Transcriptional regulator, Cro/CI family		+	206	lmo0749	Transcription	6	66.2468	0.677028	0.00646761	77.8029	0.55526	0.0073054	98.2009	0.0670279	0.798907	70.6989	0.350148	0.543795	77.1769	-0.90261	0.0583581
LMON_0754	FIG00774837: hypothetical protein		+	515	lmo0750	Not in COGs	8	125.081	0.401195	0.115696	156.706	0.067613	0.789946	145.587	0.472178	0.00904215	126.209	0.526971	0.195264	116.145	-1.06366	0.00253353
LMON_0755	FIG00775008: hypothetical protein		+	296	lmo0751	Not in COGs	19	53.949	-0.0231108	0.969619	65.3835	-0.676752	0.0699145	45.4234	0.911548	0.000321143	44.5805	0.813854	0.114531	43.9618	-1.17478	0.0858171
LMON_0756	Predicted hydrolase/acyltransferase		-	836	lmo0752	General function prediction only	16	253.717	0.515498	0.00855179	283.124	0.0260427	0.901614	320.596	-0.186282	0.298674	329.304	-0.395822	0.310956	262.328	-0.221568	0.504513
LMON_0757	transcriptional regulator, Crp family		-	680	lmo0753	Signal transduction mechanisms	15	113.664	-0.229193	0.391312	97.6412	0.695484	0.000851551	115.054	0.738935	0.0011942	125.691	1.12655	0.0025359	249.336	1.81376	1.28063e-09
LMON_0758	FIG00774381: hypothetical protein		+	611	lmo0754	Defense/virulence mechanisms	17	170.494	-0.115453	0.698773	123.34	0.787899	1.52499e-06	146.924	0.61267	0.0122944	211.062	0.733842	0.0749878	353.845	2.21273	3.40659e-08
LMON_0759	FIG006988: Lipase/Acylhydrolase with GDSL-like motif		+	821	lmo0755	Amino acid transport and metabolism	8	355.343	0.244325	0.322289	345.988	0.258934	0.089722	342.016	0.302702	0.0460305	301.514	0.643031	0.0441064	351.529	-0.668193	0.0827464
LMON_0760	ABC transporter, ATP-binding protein		+	905	lmo0756	Defense/virulence mechanisms	2	538.483	0.343319	0.0588569	448.934	0.421166	0.00150832	465.163	0.292062	0.0544291	513.765	0.572937	0.17187	538.249	1.48636	5.43414e-15
LMON_0761	ABC transporter, permease protein		+	980	lmo0757	General function prediction only	2	1220.24	0.506531	0.0016301	1035.01	0.618961	5.52197e-13	1081.05	0.358945	0.00132761	1137.82	0.751688	0.015369	1121.91	1.73896	2.09279e-20
LMON_0762	conserved hypothetical protein		+	887	lmo0758	Amino acid transport and metabolism	20	169.2	3.53048	9.3308e-27	336.659	-0.350193	0.0792379	86.6561	0.476732	0.139981	342.23	-1.46607	0.0153892	303.501	1.75205	1.22532e-06
LMON_0763	glyoxalase family protein		+	959	lmo0759	Amino acid transport and metabolism	20	228.545	3.55115	1.3087e-26	397.641	0.0433241	0.860625	111.091	1.28412	9.06237e-07	763.005	-0.605012	0.333481	1726.95	1.78372	4.86476e-07
LMON_0764	Carboxylesterase		+	608	lmo0760	General function prediction only	20	161.307	3.49585	4.42557e-26	251.84	0.346607	0.0888491	79.767	1.22989	1.80335e-11	385.288	0.126785	0.844928	1267.82	2.22034	7.49522e-11
LMON_0765	Nitrilotriacetate monooxygenase component B		+	620	lmo0761	General function prediction only	20	129.716	3.66482	2.99072e-30	201.355	0.533854	0.0137373	68.5144	1.4877	2.91187e-16	204.016	0.702402	0.124154	688.69	1.99269	2.71424e-09
LMON_0766	GTP-binding protein related to HflX		+	1256	lmo0762	General function prediction only	3	1232.25	0.224209	0.193993	879.115	0.856739	1.00962e-17	1080.78	0.233763	0.100741	656.716	0.964877	0.00984471	790.612	1.59829	4.00875e-24
LMON_0767	Ser/Thr protein phosphatase family protein		+	872	lmo0763	General function prediction only	5	2602.65	0.160762	0.367455	1793.34	0.145799	0.126079	1718.74	-0.0883488	0.523843	1976.25	-0.219935	0.531313	2315.07	0.45963	0.049462
LMON_0768	Lipoate-protein ligase A		+	989	lmo0764	Coenzyme transport and metabolism	5	3342.11	0.1567	0.372805	2276.47	0.0280705	0.820667	1966.24	0.0536306	0.73473	2181.19	-0.00538948	0.989279	1996.36	0.290972	0.181746
LMON_0769	FIG00774513: hypothetical protein		-	1298	lmo0765	Function unknown	16	25.1768	-1.459	0.00189355	93.6693	-2.12793	2.8047e-14	92.191	-2.64732	3.52469e-20	188.968	-3.60857	7.68296e-08	169.736	-3.12936	1.54835e-05
LMON_0770	sugar ABC transporter permease, putative		+	890	lmo0766	Carbohydrate transport and metabolism	20	11.2657	-1.4033	0.0354795	42.1911	-2.19071	8.6446e-08	40.4989	-2.4768	1.11377e-08	73.158	-3.05337	5.21713e-05	84.3138	-2.41447	4.68806e-06
LMON_0771	ABC transporter, permease protein		+	875	lmo0767	Carbohydrate transport and metabolism	5/9	13.4533	-2.26013	0.00123201	32.0602	-2.52088	2.60236e-07	23.3706	-2.01536	3.12342e-05	41.9708	-2.57221	0.000989233	49.7028	-1.99676	0.000827692
LMON_0772	Sugar ABC transporter, sugar-binding protein		+	1253	lmo0768	Carbohydrate transport and metabolism	12	30.0927	-1.85507	2.63236e-05	51.3859	-1.87964	9.36336e-08	63.7793	-2.25565	2.50124e-09	83.9858	-3.07295	1.42811e-07	129.204	-1.88178	1.23898e-06
LMON_0773	putative alpha-1,6-mannanase		+	1028	lmo0769	Carbohydrate transport and metabolism	20	32.8447	-1.3548	0.00178056	60.8944	-2.1629	1.24622e-10	58.1977	-2.12561	1.34564e-08	68.2971	-2.40007	0.000102601	110.396	-1.52714	0.00148478
LMON_0774	Transcriptional regulator, GntR family		-	1118	lmo0770	Transcription	6	559.156	0.332064	0.260383	1053.35	-0.593698	1.9819e-08	1077.69	0.246708	0.0479534	1474.14	0.0707054	0.871247	2896.02	-1.61581	9.69172e-08
LMON_0775	FIG00774365: hypothetical protein		+	752	lmo0771	Not in COGs	8	977.881	0.493948	0.0159622	1040.02	-0.320347	0.0371158	913.243	0.201682	0.148779	711.7	0.810575	0.0121203	863.172	-2.31917	9.27579e-29
LMON_0776	Transcriptional regulator, GntR family		+	647	lmo0772	Transcription	14	642.773	0.874353	2.23781e-07	651.697	0.0174564	0.905303	600.909	0.349176	0.00152073	453.324	1.01651	0.00041536	485.581	-1.16774	1.8627e-07
LMON_0777	Alcohol dehydrogenase		+	989	lmo0773	Energy production and conversion; General function prediction only;	7	1357.78	-0.526645	0.033169	1751.99	0.593166	1.78599e-09	2735.24	0.279661	0.290684	3511.11	-0.220057	0.571298	3704.35	-0.695967	0.105691
LMON_0778	Transcription regulator [contains diacylglycerol kinase catalytic domain]		+	929	lmo0774	Lipid transport and metabolism; General function prediction only;	5	1542.68	0.736119	2.10034e-05	1569.33	0.351881	0.000246855	2684.47	-0.116041	0.40132	3891.37	-0.62687	0.0608059	4960.3	1.34234	5.42391e-05
LMON_0779	FIG00774607: hypothetical protein		+	332	lmo0775	Not in COGs	5	872.693	0.721229	4.73895e-05	790.008	0.228582	0.0772303	1248.55	-0.101394	0.582648	1638.91	-0.495052	0.135704	1883.57	1.95674	1.37388e-09
LMON_0780	Fructokinase		-	866	lmo0776	Transcription; Carbohydrate transport and metabolism;	16	20.8377	0.992349	0.00905435	37.021	0.512047	0.100032	54.8383	0.513931	0.0319955	383.147	-1.40775	0.00183519	721.354	-2.09493	3.67165e-07
LMON_0781	FIG00774370: hypothetical protein		-	383	lmo0777	Not in COGs	19	1537.62	0.0622024	0.818566	1620.07	0.183173	0.135897	1638.68	0.319826	0.000473415	986.513	0.893572	0.0705832	1549.94	0.111946	0.803053
LMON_0782	FIG00774426: hypothetical protein		+	347	lmo0778	Not in COGs	8	281.839	0.0763219	0.742636	189.621	1.24328	5.81913e-19	376.305	0.462477	0.0103751	262.428	0.853477	0.0728394	283.915	-0.992479	0.00136639
LMON_0783	FIG00774734: hypothetical protein		+	467	lmo0779	Function unknown	6	2872.98	0.82405	7.50685e-09	2553.86	0.295508	0.00198988	1796.28	0.843662	5.41129e-11	2568.81	0.0413134	0.942177	2417.99	-1.74769	8.82685e-09
LMON_0784	FIG00775457: hypothetical protein		+	347	lmo0780	Not in COGs	8	31.4656	1.63983	3.62602e-10	25.9437	2.174	5.57552e-15	37.605	1.49534	2.69451e-06	8.96119	3.15437	3.09663e-07	5.24553	0.593455	0.589325
LMON_0785	PTS system, mannose-specific IID component		-	878	lmo0781	Carbohydrate transport and metabolism	12	290.946	1.81027	4.34179e-09	372.569	2.75851	4.58918e-52	1512.67	1.32393	1.10967e-08	9545.63	-0.536508	0.271683	21732	1.97238	1.84899e-11
LMON_0786	PTS system, mannose-specific IIC component / PTS system, fructose-specific IIC component		+	812	lmo0782	Carbohydrate transport and metabolism	12	191.77	1.6017	8.23558e-05	314.416	2.71785	1.10236e-53	1271.19	1.43494	2.21105e-09	10097.7	-0.758861	0.111327	19507.2	1.64015	2.22017e-12
LMON_0787	PTS system, mannose-specific IIB component		-	485	lmo0783	Carbohydrate transport and metabolism	12	123.178	1.85685	5.24834e-06	225.723	2.80037	4.3476e-68	870.104	1.42881	5.94626e-09	8486.45	-1.10881	0.00155169	11374.4	1.85898	1.22763e-16
LMON_0788	PTS system, mannose-specific IIB component / PTS system, mannose-specific IIA component		-	434	lmo0784	Carbohydrate transport and metabolism	12	134.65	2.04701	8.22712e-07	223.231	3.0977	4.0264e-99	1019.2	1.49378	3.59349e-11	10945.4	-1.22879	0.000144067	14498.1	1.69712	1.76626e-12
LMON_0789	NtrC family Transcriptional regulator, ATPase domain		+	2816	lmo0785	Transcription; Signal transduction mechanisms;	17	4284.99	-1.25862	9.74265e-14	8341.78	-0.897629	4.41736e-27	6625.11	0.298817	0.367535	10706.3	-0.513346	0.409822	759.265	2.34447	6.93977e-35
LMON_0790	acyl-carrier protein phosphodiesterase, putative		+	635	lmo0786	Lipid transport and metabolism	17	2240.13	-2.3362	4.71256e-35	4672.45	-1.23147	1.29207e-33	7857.88	-1.04401	0.000229895	11747	-1.52961	1.85257e-07	2877.44	0.134621	0.701587
LMON_0791	D-serine/D-alanine/glycine transporter		-	1376	lmo0787	Amino acid transport and metabolism	7	3190.02	-0.171335	0.294626	5570.48	-0.0176444	0.865575	7426.97	0.167156	0.147955	7949.89	-0.15522	0.648923	4991.69	-0.670916	2.91382e-07
LMON_0792	Activator of (R)-2-hydroxyglutaryl-CoA dehydratase		+	4427	lmo0788	Lipid transport and metabolism; Function unknown;	2	1719.04	-0.424949	0.0368872	1892.61	-0.467093	0.0315745	13729.4	-0.0968618	0.919568	11233	0.650851	0.115749	19266.6	1.9566	1.73701e-12
LMON_0793	Phenazine biosynthesis protein PhzF like		+	848	lmo0789	General function prediction only	10	1424.63	-1.21779	4.62085e-17	874.061	-0.984364	2.07547e-14	396.096	-0.399109	0.168452	739.252	-1.5718	5.46126e-06	912.266	-1.70984	3.21476e-14
LMON_0794	YbaK family protein		+	476	lmo0790	Function unknown	10	925.753	-0.98588	2.19871e-05	628.304	-0.846153	2.13651e-14	340.21	-0.653791	0.0259933	623.145	-1.68906	1.02828e-05	728.955	-2.00016	5.03382e-11
LMON_0795	FIG00774249: hypothetical protein		+	653	lmo0791	General function prediction only	7*	1150.95	-2.48089	2.95834e-13	2031.31	-0.534548	4.35701e-06	4933.96	-0.448162	0.0395322	3177.5	-1.78795	4.41531e-10	1439.33	-1.72947	5.82182e-13
LMON_0796	hydrolase, carbon-nitrogen family		+	890	lmo0792	General function prediction only	16	279.157	-0.100831	0.688549	262.32	-0.40436	0.0105708	272.404	-0.513258	0.000408282	539.15	-1.61031	2.0804e-07	546.884	-1.76956	0.000109719
LMON_0797	putative transport protein		-	701	lmo0793	General function prediction only	8	874.424	-0.353069	0.13921	1259.65	0.391341	0.000111555	923.082	0.341774	0.220294	458.066	0.78383	0.00905348	303.112	-1.17426	0.000304522
LMON_0798	Rrf2-linked NADH-flavin reductase		+	641	lmo0794	General function prediction only	10	222.224	1.34068	8.23154e-05	222.771	2.16535	1.45588e-81	286.849	1.49908	4.36891e-24	3592.57	-1.14384	0.0477724	9564.99	-0.235639	0.588895
LMON_0799	RarD protein		+	920	lmo0795	General function prediction only	8	2401.24	-1.22345	8.58639e-13	2935.84	-0.163182	0.164165	1954.54	-0.104068	0.737505	760.788	0.439778	0.345065	954.1	-2.63796	5.60171e-33
LMON_0800	FIG01109311: hypothetical protein		+	530	lmo0796	Function unknown	16	508.993	2.78834	6.24237e-23	960.992	1.00786	5.08736e-18	1965.58	0.0173718	0.906843	6875.83	-1.51888	4.67992e-05	17500.6	-0.525117	0.115866
LMON_0801	transcriptional regulator, MarR family		+	464	lmo0797	Transcription	12	637.393	1.37947	3.37342e-11	674.106	1.11451	8.36364e-19	1359.64	0.290429	0.0264503	1969.78	-0.48615	0.200065	1501.71	1.44969	8.18602e-22
LMON_0802	Lysine-specific permease		+	1460	lmo0798	Amino acid transport and metabolism	10	558.417	0.509336	0.115647	1776.87	0.894627	4.91713e-14	538.174	1.2612	1.26958e-05	1299.63	-1.19657	0.00106646	162.383	0.158824	0.753457
LMON_0803	Blue-light photoreceptor		+	761	lmo0799	Signal transduction mechanisms	7	1516.49	0.525443	0.00608041	1472.74	1.08679	3.26713e-23	1017.27	1.4534	6.54581e-43	1668.22	0.480013	0.344552	1532.27	0.155269	0.63094
LMON_0804	FIG00774434: hypothetical protein		+	350	lmo0800	Function unknown	5	530.998	2.01123	3.55609e-25	279.035	1.12727	4.32709e-15	105.634	1.58525	3.275e-09	696.663	-0.719289	0.341112	616.692	3.97276	1.24115e-49
LMON_0805	Internalin-like protein (LPXTG motif) Lmo0801 homolog		+	1901	lmo0801	Cell wall/membrane biogenesis	20	71.9931	0.376409	0.184227	62.1978	-0.519568	0.0740335	33.5005	-0.247025	0.596113	43.2359	-0.35314	0.611833	49.2781	0.030029	0.965807
LMON_0806	GTP pyrophosphokinase		-	638	lmo0802	Function unknown	19	617.633	0.505839	0.0227367	542.106	0.0925056	0.478294	526.984	0.0789224	0.700429	385.668	1.6965	1.25635e-10	352.787	0.00143928	0.997405
LMON_0807	Na+/H+ antiporter		+	2048	lmo0803	Inorganic ion transport and metabolism	14	2343.23	-0.115051	0.55044	2265.58	-1.31522	3.45521e-45	2152.26	-0.923316	1.34226e-24	2481.78	-0.0812649	0.841101	3862.12	-1.66772	1.21679e-22
LMON_0808	FIG00774197: hypothetical protein		+	473	lmo0804	Not in COGs	13	306.768	-1.56449	1.62785e-17	265.735	-0.94278	4.13358e-07	179.312	0.107788	0.575192	224.994	-0.390405	0.400237	209.853	-0.504229	0.202981
LMON_0809	FIG00774294: hypothetical protein		+	458	lmo0805	Not in COGs	13	323.123	-1.49444	1.36819e-08	323.42	-0.629582	1.52823e-05	279.766	-0.235509	0.146919	328.668	-0.692384	0.046011	263.684	-0.479166	0.095955
LMON_0810	Transcriptional regulator, MerR family, near polyamine transporter		+	542	lmo0806	Transcription	15	1458.74	-1.51799	4.85034e-12	1466.65	-0.0858467	0.572149	1196.35	-0.806128	0.00137765	292.442	0.54276	0.206385	27.3326	1.31429	0.00117776
LMON_0811	Putrescine transport ATP-binding protein PotA (TC 3.A.1.11.1)		+	1100	lmo0807	Amino acid transport and metabolism	3	2504.09	-1.72017	5.66641e-17	2539.29	-0.230266	0.0513023	1986.55	-0.847549	0.00141728	722.553	-0.0735381	0.893064	48.8141	2.10547	4.13338e-13
LMON_0812	Spermidine Putrescine ABC transporter permease component PotB (TC 3.A.1.11.1)		+	809	lmo0808	Amino acid transport and metabolism	17	1294.16	-1.83059	1.63976e-17	1350.48	-0.450031	0.000136153	893.946	-0.64292	0.0156958	446.587	-0.22077	0.667303	32.3618	2.52737	4.41492e-16
LMON_0813	Spermidine Putrescine ABC transporter permease component potC (TC_3.A.1.11.1)		+	806	lmo0809	Amino acid transport and metabolism	17	1320.57	-1.94439	1.6817e-18	1322.34	-0.586713	4.42655e-06	878.217	-0.727939	0.00653822	489.218	-0.39239	0.252851	28.3314	2.61848	8.24958e-16
LMON_0814	ABC transporter, periplasmic spermidine putrescine-binding protein PotD (TC 3.A.1.11.1)		+	1073	lmo0810	Amino acid transport and metabolism	3	2982.08	-1.83596	1.34917e-16	2815.04	-0.387219	0.000355738	2266.11	-1.10755	4.856e-06	1249.08	-0.756019	0.0197529	61.1218	2.89324	9.30033e-26
LMON_0815	Carbonic anhydrase precursor		+	701	lmo0811	Inorganic ion transport and metabolism	5	14299.3	-0.671906	0.0187748	10447.2	-0.603413	7.85693e-13	3137.87	-0.481077	0.208515	3014.59	-1.26899	0.0339794	971.563	-0.0613086	0.835654
LMON_0816	GTP pyrophosphokinase		-	542	lmo0812	Transcription; Signal transduction mechanisms;	6	417.639	0.0968404	0.772461	305.219	0.490163	3.51796e-05	351.739	-0.302705	0.150173	497.069	-0.635245	0.0965506	595.513	-1.34316	3.46286e-08
LMON_0817	Fructokinase		+	872	lmo0813	Transcription; Carbohydrate transport and metabolism;	12	96.3103	-0.26685	0.349216	359.111	-0.449595	0.00618937	1130.68	-0.33418	0.127261	21957.4	-4.24122	5.189e-09	3630.84	-1.29143	3.38942e-11
LMON_0818	Enoyl-[acyl-carrier-protein] reductase [FMN]		+	929	lmo0814	General function prediction only	6/7/18	1284.66	-1.04206	1.39599e-07	2120.48	-0.611936	1.52508e-06	4829.56	-0.986531	0.00221682	4037.08	-0.952776	0.000350804	1382.56	-1.5127	2.80207e-12
LMON_0819	Transcriptional regulator, MarR family		-	452	lmo0815	Transcription	14	201.661	0.887982	0.00470881	136.492	0.235512	0.27827	165.753	0.172703	0.371754	130.522	0.719844	0.186119	121.709	-0.7705	0.033621
LMON_0820	protease synthase and sporulation negative regulatory protein pai 1		+	506	lmo0816	Transcription; General function prediction only;	14	192.776	0.692612	0.0393546	138.05	-0.373517	0.167936	130.605	0.353071	0.153298	114.85	0.843673	0.0459379	98.2652	-1.23899	0.00450127
LMON_0821	conserved hypothetical protein		+	413	lmo0817	Function unknown	18	112.043	0.738888	0.00318537	109.354	1.18132	1.55659e-13	216.998	0.670946	0.00837538	319.18	1.03678	0.00832923	720.584	0.376116	0.0639407
LMON_0822	cation-transporting ATPase		+	2630	lmo0818	Inorganic ion transport and metabolism	20	4712.98	0.933016	0.000918184	4584.12	-0.12604	0.183943	5183.94	-1.02003	1.23416e-08	3929.25	-0.836731	0.0129797	9419.36	-0.251815	0.441685
LMON_0823	FIG00774371: hypothetical protein		+	848	lmo0819	Not in COGs	20	1893.44	1.59492	1.09027e-06	1674.3	-0.238117	0.0232002	1731.74	-0.797322	2.43029e-06	1655.63	-0.81551	0.0127662	4626.79	0.124264	0.58696
LMON_0824	Acetyltransferase (GNAT family) SAS0976		+	557	lmo0820	Transcription; General function prediction only;	14	1385.12	0.576803	0.0563314	1075.66	-0.747013	4.36283e-15	1082.6	-1.09663	2.59884e-22	769.542	-0.572625	0.187502	915.993	-1.23935	1.04303e-07
LMON_0825	FIG00774116: hypothetical protein		+	662	lmo0821	Not in COGs	14	1729.54	0.50669	0.126535	1312.46	-0.726382	1.89801e-14	1294.12	-0.924365	8.34471e-16	886.236	-0.421619	0.209473	986.706	-0.933321	1.36229e-06
LMON_0826	transcriptional regulator, MerR family		+	389	lmo0822	Transcription	10	542.57	-1.08915	0.000110611	301.523	-0.438874	0.00634827	287.261	-0.476026	0.00168472	755.609	-1.81822	0.000241153	718.02	-1.02215	0.00399348
LMON_0827	oxidoreductase of aldo/keto reductase family, subgroup 1		+	824	lmo0823	General function prediction only	17	2471.28	-0.101466	0.697053	2162.7	0.262373	0.00371492	2086.7	0.202938	0.2999	3773.51	0.279195	0.590087	6290.63	0.942979	2.08724e-07
LMON_0828	FIG00774284: hypothetical protein		+	968	lmo0824	Not in COGs	6	441.51	-1.47765	2.28716e-08	621.034	-1.17796	3.39647e-19	743.433	-0.955774	2.07241e-07	928.878	-1.40981	3.59628e-05	589.662	-2.69972	3.37482e-17
LMON_0829	Hydroxymethylglutaryl-CoA reductase		-	1280	lmo0825	Lipid transport and metabolism	7	928.729	-0.768275	0.000352436	1202	-0.281205	0.00380908	1292.62	-0.12042	0.362047	1273.34	-0.598965	0.164737	831.094	-1.12687	8.3245e-08
LMON_0830	hypothetical protein		+	1634	lmo0826	Inorganic ion transport and metabolism	15	5402.82	-1.9273	2.78571e-15	3912.09	-0.936937	8.36288e-29	6392.13	-1.48871	4.31149e-36	2030.22	-0.794822	0.00953222	1071.29	-0.267848	0.155284
LMON_0831	Pyruvate-flavodoxin oxidoreductase	nifJ	+	3647	lmo0829	Energy production and conversion	17	3957.87	-1.3614	1.87129e-20	6118.62	-0.871773	2.41194e-19	10915.4	0.0422935	0.937902	9832.7	-0.328249	0.417453	14886.7	1.0299	9.03581e-07
LMON_0832	Fructose-1,6-bisphosphatase, Bacillus type	fbp	+	1961	lmo0830	Carbohydrate transport and metabolism	7	1878.66	-0.286326	0.187494	3587.72	0.20239	0.124491	1208.06	1.68543	8.04586e-08	1411.31	0.0877495	0.916165	3036.81	-1.10031	7.47382e-06
LMON_0833	FIG00774061: hypothetical protein		+	911	lmo0831	General function prediction only	19	779.103	-1.00867	4.49728e-11	1001.07	-0.421089	7.10175e-05	941.181	0.238025	0.0808093	770.102	0.313652	0.391584	443.53	-0.940013	0.00346044
LMON_0834	transposase OrfA, IS3 family		+	284	lmo0832	Replication, recombination and repair	13	8.16494	-1.6207	0.034993	5.09041	-1.36142	0.0944308	3.28656	-0.148735	0.896018	3.74638	-0.462197	0.771582	6.63752	-1.12745	0.392573
LMON_0835	transcriptional activator		+	890	lmo0833	Transcription	15	384.243	-1.384	1.13929e-09	375.705	-0.257658	0.124234	199.455	0.220603	0.431053	53.586	1.68745	5.02775e-05	24.5132	2.17708	6.58059e-06
LMON_0836	FIG00774832: hypothetical protein		+	587	lmo0834		1	10.076	-2.19992	0.00330677	31.7274	-2.404	8.70805e-07	595.576	-3.9067	1.57968e-25	156.72	-0.615795	0.338632	146.379	-1.33379	0.00548843
LMON_0837	Putative peptidoglycan bound protein (LPXTG motif) Lmo0835 homolog		+	989	lmo0835	Not in COGs	1	46.5073	-1.76281	1.43552e-06	101.894	-2.03253	2.70025e-13	2361.23	-4.42987	3.74438e-66	548.014	-0.951371	0.03469	502.918	-1.75846	4.16022e-10
LMON_0838	PsiE protein		+	413	lmo0836	Function unknown	19	550.857	0.400705	0.0196697	453.92	0.047655	0.807104	263.112	1.30035	1.29977e-15	194.099	1.70264	3.7033e-08	293.694	-0.817589	0.0238283
LMON_0839	ABC transporter, ATP-binding protein		+	1637	lmo0837		15	2036.88	-0.40578	0.0178163	2650.39	-0.262156	0.0046613	1658.25	0.0201906	0.94988	380.077	1.51349	1.42257e-06	92.595	2.4573	3.74287e-22
LMON_0840	Hexose phosphate transport protein UhpT	uhpT	+	1385	lmo0838	Carbohydrate transport and metabolism	16/12/20	29.022	-0.0771738	0.879443	30.8483	-0.419721	0.313865	18.0945	-0.0703399	0.919568	20.9655	-0.526086	0.560298	10.0271	-0.318662	0.786945
LMON_0841	Multidrug-efflux transporter, major facilitator superfamily (MFS) (TC 2.A.1); Efflux pump Lde		+	1220	lmo0839	Carbohydrate transport and metabolism; Amino acid transport and metabolism; Inorganic ion transport and metabolism; General function prediction only;	2	37.2193	0.72426	0.0181893	54.8681	0.0527341	0.885783	37.4205	0.806623	0.00834645	19.8686	1.19728	0.0651059	15.5557	2.48296	1.18207e-08
LMON_0842	Transcriptional regulator, MarR family		+	470	lmo0840	Transcription	3	283.395	-0.163666	0.50834	262.579	0.180926	0.333266	353.016	-0.111402	0.610654	294.265	0.121241	0.812426	311.92	0.919565	1.48683e-06
LMON_0843	cation-transporting ATPase		+	2642	lmo0841	Inorganic ion transport and metabolism	6	5509.62	0.183446	0.359427	3380.76	0.614645	9.95414e-05	5038.64	0.194257	0.103769	2904.15	-0.116919	0.782892	4723.13	-0.82805	0.00155583
LMON_0844	Putative peptidoglycan bound protein (LPXTG motif) Lmo0842 homolog		+	6107	lmo0842	Not in COGs	8	2440.28	-1.6854	1.11474e-26	1756.94	-1.86478	1.1657e-80	1482.96	-1.57548	6.85196e-26	1440.14	-1.53468	5.33406e-09	1444.31	-2.04478	1.54821e-17
LMON_0845	cytochrome c oxidase, subunit IV		+	257	lmo0843	Function unknown	19	171.513	0.252306	0.305651	160.64	0.795563	1.66784e-07	105.93	1.16612	8.50926e-10	68.1954	1.61156	1.96945e-05	86.9208	0.525824	0.112313
LMON_0846	Endoribonuclease L-PSP		+	377	lmo0844	Translation	7/6/10	648.069	0.532213	0.0256926	742.141	1.18042	4.4437e-26	808.137	1.11304	3.97812e-33	1633.1	0.24412	0.526625	950.931	-0.412947	0.0585033
LMON_0847	Methionine synthase II (cobalamin-independent)		+	1103	lmo0845	Amino acid transport and metabolism	12	475.714	0.915937	6.42494e-06	489.213	1.58128	3.44163e-63	734.746	0.836728	1.82973e-14	1263.96	0.179787	0.671969	931.384	1.05111	4.91755e-09
LMON_0848	Excinuclease ABC subunit C		+	1100	lmo0846	Replication, recombination and repair	15	1025.89	-0.436402	0.0128883	1126.33	-0.0381525	0.778692	759.88	0.146531	0.442242	280.522	1.75827	6.20164e-09	206.99	1.12229	3.60577e-07
LMON_0849	/ Glutamine transport system permease protein GlnP (TC 3.A.1.3.2)		+	1442	lmo0847	Amino acid transport and metabolism; Signal transduction mechanisms;	15	12298.6	-2.93038	4.29201e-35	17726.8	-1.39695	2.96492e-56	12848.6	-1.53788	2.05641e-07	1355.43	-0.241403	0.644692	151.503	0.336948	0.227633
LMON_0850	Glutamate transport ATP-binding protein		+	728	lmo0848	Amino acid transport and metabolism	17/15	6579.22	-2.72583	4.4118e-26	9291.7	-1.27629	6.73244e-42	6658.09	-1.39958	9.87256e-07	982.411	-0.441157	0.298083	82.7095	1.83527	2.63628e-11
LMON_0851	amidase family protein		+	1850	lmo0849	Translation	16	27.3458	1.08211	0.000425101	22.601	0.53479	0.158011	24.1362	0.731133	0.0290956	49.4238	-0.0815056	0.923231	41.2093	-0.727164	0.228886
LMON_0852	FIG00774105: hypothetical protein		+	179	lmo0850	Not in COGs	12	247.36	2.63958	2.69086e-23	220.639	1.99647	1.92343e-27	242.317	2.46352	1.19711e-51	2010.72	-0.0462066	0.92894	4150.84	1.34121	5.62884e-20
LMON_0853	FIG00774037: hypothetical protein		+	380	lmo0851	Not in COGs	16	807.224	1.03378	3.46087e-10	854.319	0.755721	1.40072e-17	800.405	0.717797	1.97637e-09	1222.15	0.307832	0.568279	1875.09	-0.101733	0.789859
LMON_0854	FIG00774037: hypothetical protein		+	320			16	715.691	0.758404	2.02963e-05	689.149	0.52584	6.78471e-07	650.04	0.423894	0.00601127	911.996	0.176056	0.713392	1314.74	0.238135	0.489211
LMON_0855	Transcriptional regulator, TetR family		+	554	lmo0852	Transcription	20	288.26	1.25966	1.24702e-05	320.955	0.277354	0.0565303	308.447	-0.225581	0.258537	301.311	-0.667904	0.064647	159.568	0.12544	0.759867
LMON_0856	Quaternary ammonium compound-resistance protein sugE		-	341	lmo0853	Inorganic ion transport and metabolism	20	160.697	1.22512	0.000132241	163.628	0.243176	0.195238	167.167	-0.311679	0.13738	169.551	-0.704868	0.0753845	80.8181	0.0702804	0.91245
LMON_0857	Quaternary ammonium compound-resistance protein SugE		+	320	lmo0854	Inorganic ion transport and metabolism	20	136.708	1.35724	5.9018e-07	149.053	0.399734	0.0166225	145.589	-0.32602	0.247155	125.32	-0.475658	0.286967	68.935	0.282407	0.489254
LMON_0858	D-alanylalanine synthetase	ddl	+	1112	lmo0855	Cell wall/membrane biogenesis	6	5155.8	-0.480196	0.0133849	7324.16	-0.574778	6.52271e-07	6766.51	-0.544331	2.60135e-05	4301.8	-0.431461	0.199776	2001.5	-1.72832	2.68488e-14
LMON_0859	UDP-N-acetylmuramoylalanyl-D-glutamyl-2,6-diaminopim elate--D-alanyl-D-alanine ligase	murF	+	1412	lmo0856	Cell wall/membrane biogenesis	15	4393.69	-0.38793	0.0252914	6429.02	-0.53082	2.38491e-07	5568.7	-0.233397	0.0970452	4104.93	-0.0878431	0.824657	1893.3	-0.132527	0.464953
LMON_0860	hydrolase, alpha/beta fold family		+	713	lmo0857	General function prediction only	19	3529.46	-0.601486	0.000311268	3789.83	-0.331736	0.000193883	3093.96	-0.139837	0.257598	2370.33	-0.0164674	0.968546	1547.85	-0.36556	0.105306
LMON_0861	DNA-binding transcriptional regulator		+	1025	lmo0858	Transcription	2	235.649	-0.115397	0.619554	288.853	-0.240154	0.108901	400.144	0.0408753	0.836397	741.573	-0.319063	0.499203	980.611	1.01888	2.08035e-06
LMON_0862	Multiple sugar ABC transporter, substrate-binding protein		+	1319	lmo0859	Carbohydrate transport and metabolism	5	10.7144	-0.519676	0.437372	29.6392	0.0685271	0.878673	41.2335	-0.225596	0.606346	226.86	-1.74316	0.00961845	124.528	4.81176	4.195e-89
LMON_0863	Multiple sugar ABC transporter, membrane-spanning permease protein MsmF		+	878	lmo0860	Carbohydrate transport and metabolism	17	6.78273	-1.24822	0.187878	12.018	-0.357148	0.641112	17.4247	-0.289339	0.611322	73.7374	-1.44871	0.0506294	43.8517	4.78602	9.2848e-53
LMON_0864	Sugar ABC transporter, permease protein precursor		+	833	lmo0861	Carbohydrate transport and metabolism	5	7.68529	-0.237134	0.764997	10.8503	-0.12993	0.854805	14.926	-0.188455	0.75983	64.157	-1.85814	0.0058816	40.352	4.96437	1.86439e-56
LMON_0865	Trehalose-6-phosphate hydrolase		+	1532	lmo0862	Carbohydrate transport and metabolism	5/2/17	20.7705	-0.866471	0.0939839	22.4191	-0.0354576	0.951707	39.0826	-0.205173	0.600658	122.024	-1.59976	0.00266391	77.9987	4.97394	9.93146e-123
LMON_0866	FIG00774057: hypothetical protein		+	914	lmo0863	Not in COGs	5/2	13.9728	-0.260342	0.669575	16.3206	-0.121886	0.845117	20.0146	-0.304588	0.521002	51.2859	-1.27783	0.0368317	43.2107	4.13431	8.08547e-61
LMON_0867	COG2152 predicted glycoside hydrolase		+	1067	lmo0864	Carbohydrate transport and metabolism	2	22.4492	-1.01694	0.0274717	26.8603	-0.50807	0.254116	36.2833	-0.48684	0.156197	47.7474	-1.30367	0.0308724	32.7904	3.40574	1.02474e-31
LMON_0868	phosphoglucomutase/phosphomannomutase family protein		+	1673	lmo0865	Carbohydrate transport and metabolism	2	106.381	-0.384093	0.209526	95.3257	0.133632	0.6148	104.414	8.99098e-05	0.999604	176.318	-0.368255	0.376163	166.024	2.92587	9.16075e-67
LMON_0869	Cold-shock DEAD-box protein A		+	1562	lmo0866	Replication, recombination and repair; Transcription; Translation;	14	63951.3	1.96505	5.93363e-37	63238.1	0.84718	1.63513e-26	55160.1	0.381567	0.173089	14872.8	1.86661	0.000107972	9765.97	0.448451	0.216714
LMON_0870	FIG00774648: hypothetical protein		+	176	lmo0866a		19/13	47.0685	0.523045	0.312833	40.0971	-0.237136	0.649899	10.2055	2.40721	1.51914e-05	24.2165	1.52117	0.0103855	39.1841	0.103986	0.921782
LMON_0871	Substrate-specific component QueT (COG4708) of predicted queuosine-regulated ECF transporter		+	488	lmo0867	Function unknown	7	1665.08	-0.556363	0.0181893	12954.5	-0.344391	0.00289452	11854.8	-0.15494	0.196738	7257.09	-0.363118	0.32214	643.67	-0.573098	0.00602434
LMON_0872	FIG00774733: hypothetical protein		+	557	lmo0868	Transcription	19	79.8771	-2.03984	6.41495e-11	80.2527	-1.59646	5.8826e-07	77.9586	0.25857	0.510402	83.0747	-0.144832	0.842771	91.9186	-1.91108	3.1082e-05
LMON_0873	2-amino-3-carboxymuconate-6-semialdehyde decarboxylase		+	998	lmo0869	General function prediction only	9	234.839	-0.0826973	0.733326	293.885	0.734326	1.04933e-07	303.769	0.767655	1.62004e-07	787.309	-0.587328	0.258166	1277.46	1.48437	2.58977e-15
LMON_0874	FIG00774332: hypothetical protein		-	311	lmo0870	Function unknown	9/5	93.7253	-0.0650607	0.834298	100.962	0.786008	9.8549e-06	115.917	0.798296	1.63374e-05	297.782	-0.491741	0.35732	495.242	1.70064	3.91634e-16
LMON_0875	Transcriptional regulator, HxlR family		+	353	lmo0871	Transcription	7	185.175	-1.22662	8.29318e-08	299.415	-0.665965	0.00026214	320.01	0.078206	0.694779	328.973	-0.424335	0.281002	382.566	-1.40263	1.19404e-06
LMON_0876	major facilitator family transporter		+	1166	lmo0872	Carbohydrate transport and metabolism	17	94.6466	-1.28136	8.68982e-07	133.722	-0.0331987	0.892498	92.7009	0.403051	0.114874	77.9883	0.108874	0.872756	73.6497	1.66726	3.44114e-08
LMON_0877	Transcriptional antiterminator, PTS system IIA 2 domain protein		+	2018	lmo0873	Transcription; Carbohydrate transport and metabolism; Signal transduction mechanisms;	9	36.6681	-2.39776	1.32505e-06	51.9066	-0.750058	0.0182804	42.6233	-0.414241	0.266457	127.628	-2.07792	0.00165681	69.8984	-0.266781	0.547744
LMON_0878	PTS system, cellobiose-specific IIA component		+	329	lmo0874	Carbohydrate transport and metabolism	12	1.36664	-0.43456	0.7331	2.46634	-0.80661	0.374386	3.77235	-0.674405	0.530561	17.6526	-1.98246	0.0840186	12.3077	-1.03674	0.405922
LMON_0879	hypothetical protein		-	335	lmo0875	Carbohydrate transport and metabolism	12	1.35418	-0.400828	0.755313	2.87033	0.0793001	0.939331	3.6554	-1.05391	0.292425	17.8605	-2.27034	0.0221891	13.9868	-1.15206	0.237445
LMON_0880	hypothetical protein		-	1325	lmo0876	Carbohydrate transport and metabolism	9	4.9458	-1.36606	0.165759	13.608	-0.749352	0.223296	10.319	-0.912567	0.14655	69.4559	-2.77225	1.22061e-05	54.3427	-0.734844	0.150655
LMON_0881	Glucosamine-6-phosphate deaminase		+	728	lmo0877	Carbohydrate transport and metabolism	9	6.07198	-1.34416	0.119982	12.8241	-1.1432	0.0516244	7.63555	0.23048	0.796124	41.1658	-2.55516	0.000200308	41.2093	0.170332	0.781459
LMON_0882	oxidoreductase, aldo/keto reductase family		+	953	lmo0878	Energy production and conversion	9	10.877	-1.95302	0.00985158	15.6916	-0.750836	0.187686	10.1112	0.0934827	0.88836	54.2671	-2.21786	0.000203676	66.0803	0.449318	0.23615
LMON_0883	Sugar phosphate isomerases/epimerases		-	767	lmo0879	Carbohydrate transport and metabolism	5	6.85497	-1.15179	0.146998	11.007	-0.520152	0.439209	9.23511	-0.0893138	0.912745	32.5761	-1.99738	0.0112084	45.0313	0.872891	0.0292845
LMON_0884	Putative peptidoglycan bound protein (LPXTG motif) Lmo0880 homolog		-	1079	lmo0880	Cell wall/membrane biogenesis	10	10.0778	1.45688	0.0226991	18.1196	3.00665	6.96324e-30	45.8432	1.24756	0.00900394	616.6	-4.29168	1.77092e-11	501.695	-0.893261	0.0076866
LMON_0885	Putative peptidoglycan bound protein (LPXTG motif) Lmo0880 homolog		-	311			12	5.74435	1.48004	0.0189224	4.93169	2.63403	3.11681e-09	14.3498	1.07732	0.096281	147.042	-3.9623	1.29068e-09	156.961	-0.449884	0.155833
LMON_0886	Lmo0881 homolog, only in Listeria		-	476	lmo0881	Not in COGs	14	21.5348	0.673011	0.107025	31.8671	-0.267107	0.563316	25.0602	0.140581	0.743471	26.8041	0.930783	0.17162	35.2166	-0.993282	0.173592
LMON_0887	Hypothetical protein, ydbS homolog		+	482	lmo0882	Function unknown	7	781.565	-1.20455	8.22854e-06	1321.51	0.0790321	0.603636	1882.63	-0.110528	0.478453	1407.62	-0.333132	0.46383	808.464	-1.26259	4.44325e-08
LMON_0888	Hypothetical protein, ydbT homolog		+	1475	lmo0883	Function unknown	4	2218.61	-1.46995	8.54889e-10	3892.11	-0.0809404	0.452803	5287.58	0.0229103	0.868067	4836.94	-0.31223	0.526912	2629.7	-0.362042	0.0384579
LMON_0889	Protoporphyrinogen IX oxidase, aerobic, HemY		+	1379	lmo0884	Coenzyme transport and metabolism	6	1354.22	-0.268701	0.142194	1417.3	-0.0506545	0.682094	1863.01	-0.0596841	0.677332	2286.91	-0.385723	0.272117	2622.44	-1.86681	6.01353e-19
LMON_0890	Holo-[acyl-carrier protein] synthase	acpS	+	356	lmo0885	Lipid transport and metabolism	6	365.909	-0.1726	0.401206	390.262	-0.120961	0.446303	504.734	-0.13715	0.415222	673.93	-0.628166	0.159863	666.56	-1.32253	4.37626e-12
LMON_0891	Alanine racemase	dal	-	1106	lmo0886	Cell wall/membrane biogenesis	6	1272.59	-0.225194	0.254315	1320.78	-0.106579	0.334935	1640.67	-0.196472	0.109218	2183.16	-0.517209	0.173133	2114.07	-0.831715	3.16309e-08
LMON_0892	Programmed cell death antitoxin YdcD		-	278	lmo0887	Transcription	16	3572.38	0.0997246	0.757352	3499.54	0.154326	0.133289	3803.42	-0.0150194	0.919236	6877.81	-0.879138	0.0107216	10175.1	-1.10288	4.01478e-10
LMON_0893	Programmed cell death toxin YdcE		+	344	lmo0888	Signal transduction mechanisms	16	1369.32	-0.243264	0.38565	1900.07	-0.574831	2.28832e-07	2336.99	-0.339611	0.0236866	3911.9	-0.963847	0.0017214	3965.16	-1.09337	2.72665e-13
LMON_0894	RsbR, positive regulator of sigma-B	RsbR	-	836	lmo0889	Signal transduction mechanisms	6	7048.1	-0.0205868	0.923681	8695.31	-0.135255	0.0740631	10207.9	-0.068042	0.617477	14903	-0.827058	0.00178226	13882.9	-2.23402	2.60892e-21
LMON_0895	RsbS, negative regulator of sigma-B	rsbS	-	356	lmo0890	Signal transduction mechanisms	6	2318.04	0.0780001	0.666633	2760.07	-0.0651842	0.519845	3301.91	-0.129308	0.368787	4775.29	-0.787204	0.0111345	4367	-1.82578	6.05482e-29
LMON_0896	Anti-sigma B factor RsbT	rsbT	+	410	lmo0891	Signal transduction mechanisms	6	3789.31	0.0862979	0.639191	4246.36	-0.0216614	0.84832	5174.6	-0.17802	0.0704692	7499.09	-0.890561	0.00156119	6677.79	-1.55781	8.74434e-13
LMON_0897	Serine phosphatase RsbU, regulator of sigma subunit	rsbU	+	1004	lmo0892	Transcription; Signal transduction mechanisms;	6	8347.29	0.13874	0.405533	9994.5	-0.0157425	0.876347	11213.8	0.0562555	0.610993	14694	-0.501016	0.0782009	12902.1	-1.46275	3.33139e-17
LMON_0898	Anti-sigma F factor antagonist (spoIIAA-2); Anti-sigma B factor antagonist RsbV	rsbV	+	344	lmo0893	Signal transduction mechanisms	10	1628.54	-0.186609	0.27167	1790.03	0.368508	0.000164655	2396.28	0.265784	0.0408477	5821.1	-0.951547	0.00820675	5712.34	-1.46096	1.94958e-09
LMON_0899	Serine-protein kinase RsbW	rsbW	+	473	lmo0894	Signal transduction mechanisms	10	1929.86	-0.143617	0.411083	2018.56	0.431409	3.17466e-06	2649.84	0.215309	0.111704	6220.22	-0.877623	0.00476796	6035.48	-1.02072	1.8992e-06
LMON_0900	RNA polymerase sigma factor SigB	sigB	+	779	lmo0895	Transcription	10	4519.88	0.000690584	0.997346	4401.97	0.576488	1.42354e-14	6171.8	0.190995	0.12178	13323.5	-0.784324	0.00669571	14548.3	-0.620427	0.00602835
LMON_0901	hypothetical protein	rsbX	+	599	lmo0896	Not in COGs	10	3553.4	-0.159032	0.34804	3498.81	0.377997	0.000204946	4530.31	0.209166	0.0860034	8777.28	-0.586748	0.0539098	9552.16	-0.441072	0.00564575
LMON_0902	Sulfate permease		+	1625	lmo0897	Inorganic ion transport and metabolism	1	640.474	0.10068	0.800906	997.67	-0.756537	1.26476e-07	1932.11	-0.71205	0.00431559	815.263	1.13519	0.000237057	638.901	0.779846	2.71443e-05
LMON_0903	Transcription accessory protein (S1 RNA-binding domain)		+	2177	lmo0898	Transcription	14	4768.82	1.12988	1.72866e-12	4389.11	0.753015	1.25652e-26	6252.43	0.412833	2.12639e-05	4842.37	0.911043	0.00115314	4404.49	0.289874	0.107069
LMON_0904	Putative metallopeptidase (Zinc) SprT family		+	467	lmo0899	Function unknown	14	690.476	1.22546	3.37119e-10	598.474	0.396134	0.000345536	883.515	-0.161799	0.178544	640.05	0.48627	0.145338	541.961	-0.743946	0.000169646
LMON_0905	Uncharacterized domain COG3236 / GTP cyclohydrolase II		+	440			17	142.739	-1.484	1.58692e-06	141.617	-0.12593	0.571656	150.339	-0.30065	0.16811	153.84	-0.762142	0.0575816	110.931	1.66644	2.57462e-11
LMON_0906	FIG00775136: hypothetical protein		+	485	lmo13a		17	148.135	-1.13968	4.1036e-06	157.183	-0.239682	0.258513	153.596	-0.317353	0.214137	143.468	-0.409597	0.412256	105.685	1.76326	3.23956e-13
LMON_0907	FIG00774451: hypothetical protein		+	392	lmo0900	Function unknown	10	849.797	-1.48457	2.13886e-08	544.476	-0.600043	1.37377e-07	882.583	-1.24797	8.29816e-22	1249.22	-1.7398	2.64614e-10	1443.54	-1.45685	1.50363e-12
LMON_0908	PTS system, cellobiose-specific IIC component		-	1286	lmo0901	Carbohydrate transport and metabolism	5	58.3566	-1.61413	7.75203e-06	45.6954	-1.17957	0.000917046	32.3473	-0.961469	0.0150048	46.1949	-2.19031	0.000684934	36.0738	-0.255498	0.693878
LMON_0909	Transcriptional regulator, GntR family		-	713	lmo0902	Transcription	6	1224.53	0.298303	0.228595	998.905	0.340825	0.000566783	1103.07	0.266651	0.0175967	1441.07	0.202255	0.598939	3106.43	-0.644333	0.0560458
LMON_0910	OsmC/Ohr family protein		-	380	lmo0903	Posttranslational modification, protein turnover, chaperones	14	25.7692	0.74347	0.0354795	107.091	-0.260238	0.595028	991.986	-1.09937	0.161105	1524.49	-0.205349	0.617587	344.337	-1.28122	0.000298991
LMON_0911	FIG00774158: hypothetical protein		+	674	lmo0904	Not in COGs	4	559.03	-1.52622	9.75753e-14	501.375	-0.866339	2.11496e-13	821.113	-0.788704	9.65234e-07	1682.1	-0.930936	0.01645	3235.64	-1.20075	3.50461e-09
LMON_0912	FIG00775034: hypothetical protein		+	497	lmo0905	General function prediction only	12	696.561	1.79767	1.96293e-23	550.452	1.28806	1.95927e-42	431.185	1.31976	2.83742e-19	1004.67	0.507131	0.407862	1853.84	1.79997	3.87475e-14
LMON_0913	Glutathione reductase		+	1349	lmo0906	Energy production and conversion	12	3316.34	1.55302	9.57588e-18	2225.63	1.09793	6.18104e-39	1938.06	1.08874	1.0033e-18	4356.05	0.268729	0.52006	7818.68	1.58973	5.01548e-17
LMON_0914	Phosphoglycerate mutase family, Lmo0907 homolog		+	674	lmo0907	Carbohydrate transport and metabolism	5	2572.1	1.40495	1.41715e-18	1605.56	1.17995	3.26776e-42	1657.73	0.895314	1.61449e-15	3192.8	0.317865	0.352557	5602.33	1.80685	5.3649e-19
LMON_0915	UPF0118 membrane protein YrrI		-	1136	lmo0908	General function prediction only	7	1790.98	-0.815856	2.62369e-07	2470.56	-0.0165667	0.911939	2289.8	0.577037	4.34121e-06	2259.32	0.0806579	0.864743	2511.2	-2.05254	1.24677e-23
LMON_0916	transcriptional regulator, GntR family		-	392	lmo0909	Transcription	20	165.447	2.32605	5.99481e-35	320.339	0.53806	6.38284e-06	329.73	0.293331	0.0596745	425.993	-0.181013	0.722181	487.901	0.954533	0.000110238
LMON_0917	FIG00774106: hypothetical protein		-	1103	lmo0910	General function prediction only	20	448.207	2.09406	6.0985e-23	877.889	0.0919097	0.489945	705.473	0.54921	5.37567e-07	842.557	0.222286	0.595878	1061.89	1.36988	4.00325e-18
LMON_0918	FIG00774594: hypothetical protein		-	503	lmo0911	Function unknown	12	319.685	3.17119	2.9818e-32	506.068	2.06476	5.22638e-69	671.623	1.5577	1.0716e-19	4329.04	-0.193455	0.804596	7422.89	3.01829	3.86096e-18
LMON_0919	Formate efflux transporter (TC 2.A.44 family)		+	812	lmo0912	Inorganic ion transport and metabolism	11	1211.6	-0.497357	0.042415	1712.3	-0.738234	1.37154e-07	12814.3	-1.78817	0.000254055	15443.8	-0.898961	0.00155251	7954.29	0.0939641	0.656414
LMON_0920	Succinate-semialdehyde dehydrogenase [NAD] ; Succinate-semialdehyde dehydrogenase [NADP+]		-	1466	lmo0913	Energy production and conversion	10	224.759	4.63519	2.22963e-22	100.934	5.74407	1.37383e-207	685.409	2.96236	3.71839e-32	15618.6	0.4011	0.521579	35062.1	2.354	7.96884e-15
LMON_0921	PTS system, cellobiose-specific IIB component		-	305	lmo0914	Carbohydrate transport and metabolism	12	0.550015	1.83696	0.0706487	0.291465	0.621784	NA	2.06004	-0.141274	0.903902	278.044	-2.80307	0.0191877	103.436	-0.151712	0.726823
LMON_0922	PTS system, cellobiose-specific IIC component		+	1268	lmo0915	Carbohydrate transport and metabolism	12	5.2099	0.833335	0.350178	5.35778	-0.0584689	0.951448	9.37085	-0.702599	0.277084	552.616	-2.90881	0.0115456	418.785	-0.409807	0.103774
LMON_0923	PTS system, cellobiose-specific IIA component		+	350	lmo0916	Carbohydrate transport and metabolism	12	2.18637	0.50274	0.632981	2.50956	-0.645354	0.491399	3.26394	-0.304872	0.776343	75.6171	-2.74571	0.0033392	136.16	-0.344234	0.396274
LMON_0924	6-phospho-beta-glucosidase		+	1451	lmo0917	Carbohydrate transport and metabolism	12	12.5794	0.472064	0.426091	13.2723	-0.556706	0.376213	10.9689	-0.0411379	0.951586	213.489	-2.61239	0.000241153	555.358	-0.110513	0.702179
LMON_0925	PRD/PTS system IIA 2 domain protein		-	1898	lmo0918	Transcription; Carbohydrate transport and metabolism; Signal transduction mechanisms;	5	352.018	-1.9662	6.7141e-22	168.283	-1.79563	6.39656e-13	72.286	-1.38878	8.02189e-06	144.866	-2.3818	1.04483e-05	207.092	0.230303	0.477225
LMON_0926	ABC transporter, ATP-binding protein		+	1571	lmo0919	General function prediction only	15	549.765	-0.949873	5.64043e-05	590.971	-0.254244	0.0554695	558.235	-0.352667	0.0239949	361.576	0.145662	0.724553	520.121	0.0260199	0.939872
LMON_0927	possible permease		+	1040	lmo0920	General function prediction only	19	1757.32	-2.77315	2.81017e-21	1402.1	-1.57062	9.52544e-38	1010.09	-1.18615	3.62633e-25	427.781	0.737794	0.0802303	977.791	-3.00269	1.11793e-13
LMON_0928	ABC transporter, substrate-binding protein		+	839	lmo0921	Function unknown	19	1701.23	-3.28176	9.86608e-41	1267.55	-1.82374	1.6076e-59	946.991	-1.43957	1.13321e-33	618.93	0.0186658	0.968828	930.436	-2.84778	6.73366e-17
LMON_0929	Pantothenate kinase		+	920	lmo0922	Coenzyme transport and metabolism	6	7066.75	-0.120939	0.617863	6237.13	-0.319092	0.00110569	6356.38	-0.372552	7.53566e-07	5817.66	-0.494235	0.109295	5328.78	-1.56363	6.1517e-07
LMON_0930	ABC transporter, ATP-binding protein		+	722	lmo0923	Defense/virulence mechanisms	2	299.102	0.965793	0.00081297	465.542	0.12376	0.540565	574.584	0.695427	0.00028234	801.05	0.15101	0.794471	1982.07	3.30394	1.2004e-26
LMON_0931	ABC transporter, permease protein		+	1115	lmo0925	Defense/virulence mechanisms	2	470.065	1.00609	0.000137486	679.154	0.0768068	0.722091	824.81	0.754548	0.00059655	1283.11	0.132059	0.824943	3097.26	3.56539	1.26576e-33
LMON_0932	Transcriptional regulator, TetR family		+	656	lmo0926	Transcription	2	240.36	1.00952	2.18738e-05	304.046	0.120791	0.522535	380.147	0.727295	4.07666e-05	678.619	0.00630162	0.99042	1440.94	3.65511	1.71975e-32
LMON_0933	Lipoteichoic acid synthase LtaS Type Ia		+	1961	lmo0927	Cell wall/membrane biogenesis	8	30868.7	-0.302209	0.053275	19548.4	-0.164067	0.26487	26607.8	-0.679374	6.3915e-09	19194.3	0.500618	0.179984	33212	-1.30874	3.95363e-07
LMON_0934	DNA-3-methyladenine glycosylase II		+	623	lmo0928	Replication, recombination and repair	10	518.3	-0.110696	0.657979	399.372	0.0653526	0.666924	396.629	-0.11223	0.503372	909.614	-1.16053	0.0412622	1011.63	-1.15735	0.000121202
LMON_0935	Sortase A, LPXTG specific		+	668	lmo0929	Cell wall/membrane biogenesis	7	2113.43	-0.543646	0.000251555	2169.68	0.48356	0.00014645	2929.85	0.188869	0.128281	3496.92	0.343294	0.491506	4937.55	-1.22377	9.59663e-09
LMON_0936	Metal-dependent hydrolases of the beta-lactamase superfamily I; PhnP protein		+	731	lmo0930	General function prediction only	12	1957.13	-0.323977	0.0970896	1692.98	-0.173516	0.0536187	2048.81	-0.421032	4.40759e-06	3388.07	-0.836104	0.00338874	5966.95	-0.402751	0.00466163
LMON_0937	Lipoate-protein ligase A		+	995	lmo0931	Coenzyme transport and metabolism	9	2653.64	-0.512936	0.0037942	2189.53	-0.154165	0.148147	2301.35	-0.284912	0.00129211	3702.67	-0.722958	0.00923387	5921.94	-0.0397486	0.879476
LMON_0938	FIG00774802: hypothetical protein		-	605	lmo0932	Function unknown	13	539.954	0.24209	0.574761	470.672	-0.917728	3.33528e-05	236.126	1.03763	9.09216e-07	633.305	0.416253	0.361409	912.84	0.49569	0.0820426
LMON_0939	Glycosyltransferase		-	947	lmo0933	Cell wall/membrane biogenesis	16	940.154	0.480363	0.00948183	1132.71	-0.00724138	0.958551	1294.17	0.33102	0.0296393	2308.41	-0.379055	0.27256	1851.22	-0.732851	0.000133884
LMON_0941	Epoxyqueuosine (oQ) reductase QueG		+	1139	lmo0934	Energy production and conversion	8	2749.26	-1.49585	1.20361e-11	2733.37	-0.71712	3.12316e-15	2384.78	-1.09562	3.77017e-16	991.595	-0.204361	0.724284	845.183	-2.25626	1.17507e-26
LMON_0942	tRNA (cytosine34-2'-O-)-methyltransferase		-	509	lmo0935	Translation	19	1734.89	-1.72194	9.52058e-34	1610.93	-0.904712	5.12792e-21	1116.32	-0.813677	1.83895e-06	654.496	-0.380421	0.346334	453.868	-1.58869	4.61732e-10
LMON_0943	Oxygen-insensitive NADPH nitroreductase		-	740	lmo0295	Energy production and conversion	4	3305.39	-1.50707	6.91209e-13	2927.84	-0.71261	5.64962e-18	2167.7	-0.928771	9.08325e-08	1172.63	-0.410332	0.258443	806.006	-1.00148	1.96373e-08
LMON_0944	hypothetical protein		+	161	lmo0937		10	110.73	2.77178	1.04349e-14	61.24	3.84467	7.05521e-50	63.0213	4.21617	2.71287e-75	560.377	1.38586	0.00161752	1126.73	2.00167	6.75076e-15
LMON_0945	Low molecular weight protein tyrosine phosphatase		-	458	lmo0938	Signal transduction mechanisms	6	451.972	-0.212437	0.2714	300.222	-0.196443	0.207126	296.891	-0.108173	0.663716	497.471	-0.448846	0.211589	599.614	-0.603797	0.0650361
LMON_0946	FIG00774292: hypothetical protein		-	746	lmo0939	Not in COGs	6	441.594	0.021686	0.931182	306.261	-0.179896	0.261184	283.745	0.0581636	0.772219	420.784	-0.298978	0.535202	475.88	-1.36282	5.84396e-09
LMON_0947	FIG00775436: hypothetical protein		+	962	lmo0940	Not in COGs	20	1266.64	-0.316368	0.0895376	1175.73	-1.23885	2.29317e-35	1237.03	-1.05082	1.03291e-19	2139.18	-1.17671	2.11331e-05	1087.98	-1.01321	5.62253e-09
LMON_0948	FIG00774281: hypothetical protein		+	974	lmo0941		14	938.538	-0.441009	0.0583571	914.669	-1.28082	4.07021e-31	988.444	-1.10436	1.91247e-08	1670.34	-1.18651	0.000197124	968.956	-1.61959	1.63799e-19
LMON_0949	Chaperone protein HtpG		+	1805	lmo0942	Posttranslational modification, protein turnover, chaperones	14	1797.25	-0.39511	0.0707594	1887.97	-1.42901	4.35379e-55	1799.53	-0.829002	1.26639e-11	2722.62	-0.812523	0.0168646	2095.88	-2.29067	1.82209e-30
LMON_0950	Non-specific DNA-binding protein Dps / Iron-binding ferritin-like antioxidant protein / Ferroxidase	fri	+	470	lmo0943	Inorganic ion transport and metabolism	10	11212.5	0.388811	0.131437	11110.4	1.50321	2.5238e-12	27385.8	0.030195	0.94988	65490.7	-0.508925	0.255237	103148	-0.220566	0.49543
LMON_0951	FIG00774409: hypothetical protein		-	302	lmo0944	Function unknown	16	2596.07	0.974535	1.61133e-06	1983.79	0.491487	1.8695e-06	1012.89	0.732827	1.97018e-09	1599.13	0.0450722	0.959364	1217.78	0.42935	0.104538
LMON_0952	Late competence protein ComEC, DNA transport		+	1130	lmo0945	Replication, recombination and repair; General function prediction only;	19	1682.79	-0.529126	0.000201621	1598.9	-0.642477	1.98126e-10	1389.5	-0.344197	0.02321	588.791	0.190543	0.63495	407.303	-1.05595	2.46523e-06
LMON_0953	FIG00774413: hypothetical protein		+	227	lmo0946	Not in COGs	15	398.63	-0.734559	2.20532e-05	353.063	-0.807591	1.33462e-09	309.219	-0.507573	0.00330048	185.938	-0.248907	0.620367	125.028	-0.464534	0.155686
LMON_0954	Cyanate permease		+	1217	lmo0947	Inorganic ion transport and metabolism	19	533.093	-1.20507	5.85558e-12	774.813	-0.917045	1.44692e-12	918.719	-0.736208	8.96808e-05	506.185	0.23726	0.594086	288.268	-0.934632	0.000190163
LMON_0955	transcriptional regulator, GntR family		+	689	lmo0948	Transcription	19	248.172	-0.799914	0.000143921	364.683	-0.23136	0.246313	473.294	-0.546498	0.00377826	206.431	1.01863	0.00178584	152.36	-1.08852	0.00419541
LMON_0956	FIG00774130: hypothetical protein		+	1046	lmo0949	General function prediction only	7	1135.54	0.13352	0.668861	1049.34	0.116198	0.542886	972.588	1.29062	5.45953e-12	1445.58	0.616002	0.090636	1048.85	-0.314502	0.323559
LMON_0957	Cell surface hydrolase, membrane-bound		+	899	lmo0950	General function prediction only	8	2931.44	-0.962674	2.40535e-08	2123.91	-1.29051	1.86781e-38	2225.41	-1.00172	1.74227e-11	2242.22	-0.499593	0.0879004	2163.1	-2.43421	1.98826e-38
LMON_0958	Cell surface hydrolase, membrane-bound		-	821	lmo0951	General function prediction only	8	1755.33	-0.768378	0.000130331	1403.39	-0.839987	1.12264e-20	1528.26	-0.696939	3.11216e-05	1622.08	-0.208225	0.68502	1706.46	-2.77258	8.53723e-40
LMON_0959	FIG00774549: hypothetical protein		+	458	lmo0952	Not in COGs	7	1337.58	-1.37972	1.47643e-09	1998.86	-1.04026	2.05679e-29	2022.07	-0.487684	7.34389e-06	1331.53	-0.554267	0.0710838	515.929	-2.19151	2.01915e-18
LMON_0960	FIG00774407: hypothetical protein		+	227	lmo0953	Not in COGs	10	130.2	1.29001	2.58424e-07	163.316	1.63481	4.70163e-34	275.225	0.965446	1.98152e-06	2487.7	-1.82128	5.10438e-05	6769.25	-0.254787	0.551922
LMON_0961	FIG00774399: hypothetical protein		+	314	lmo0954	Not in COGs	1	1574.21	1.99632	1.03655e-24	711.496	0.627217	1.23064e-07	787.235	0.0611053	0.733406	777.303	1.3692	3.60011e-06	1218.04	2.60097	6.96165e-54
LMON_0962	FIG00774456: hypothetical protein		+	845	lmo0955	Transcription; Signal transduction mechanisms;	2/1	4638.64	1.83779	4.76186e-19	2076.67	0.37168	0.00152271	2601.02	-0.0880491	0.539582	3032.12	0.846932	0.0351066	3706.93	2.75896	5.39815e-48
LMON_0963	N-acetylglucosamine-6-phosphate deacetylase		+	1133	lmo0956	Carbohydrate transport and metabolism	12	1388.4	0.800087	1.0004e-05	784.828	0.533055	5.07523e-06	1698.39	-0.170395	0.556818	6758.92	-1.49902	9.77771e-05	14768.7	0.758464	0.0662193
LMON_0964	Glucosamine-6-phosphate deaminase		+	704	lmo0957	Carbohydrate transport and metabolism	12	1762.16	0.588088	0.000575653	1290.36	0.402998	0.000515136	2198.24	-0.194945	0.361833	5048.97	-1.10464	0.00373692	9653.32	0.749565	0.0282655
LMON_0965	Predicted transcriptional regulator of N-Acetylglucosamine utilization, GntR family		+	722	lmo0958	Transcription	12	2634.8	0.659969	4.78444e-06	2043.43	0.507418	3.32877e-08	3057.32	-0.00977601	0.960013	6029.84	-0.829976	0.0295586	11126	0.682526	0.122931
LMON_0966	Undecaprenyl-phosphate N-acetylglucosaminyl 1-phosphate transferase		+	1055	lmo0959	Cell wall/membrane biogenesis	8	3893.4	-0.920302	5.64082e-06	4715.79	-0.606973	1.35693e-13	4550.81	-0.427312	0.000226183	3143.92	0.0921602	0.861205	4780.29	-2.05668	9.59065e-28
LMON_0967	peptidase, U32 family small subunit [C1]		+	908	lmo0960	Posttranslational modification, protein turnover, chaperones	19	2922.55	-1.70564	2.03788e-15	4124.67	-0.91287	6.75654e-11	6645.13	-0.9697	0.000618051	1887.74	0.0924602	0.831771	532.044	-1.29284	3.92681e-06
LMON_0968	peptidase, U32 family large subunit [C1]		+	1226	lmo0961	Posttranslational modification, protein turnover, chaperones	15	3045.54	-1.66394	3.69208e-16	4339.62	-0.963045	3.12959e-09	6990.3	-0.939494	0.00154984	2793.98	-0.333657	0.4633	609.861	0.52403	0.0192119
LMON_0969	LemA protein	lemA	+	557	lmo0962	Function unknown	17	6215.36	0.178887	0.261066	8388.67	0.479204	1.26077e-06	10314.5	0.491547	2.77673e-07	9429.23	0.439539	0.15342	4163.21	1.90978	7.63689e-06
LMON_0970	Heat shock protein HtpX		+	914	lmo0963	Posttranslational modification, protein turnover, chaperones	2	7846.99	0.295572	0.0911811	10181	0.521265	1.12883e-08	12395.7	0.445024	1.46054e-05	11427	0.421664	0.167452	5302.2	2.17129	9.14949e-16
LMON_0971	YjbH-like, GTP pyrophosphokinase domain		-	818	lmo0964	Secondary metabolites biosynthesis, transport and catabolism	12	6479.92	0.120985	0.604362	4606.08	0.0428829	0.729162	4008.45	0.0868189	0.475873	7648.35	-0.516436	0.0878819	14973.7	0.240542	0.282385
LMON_0972	Adenylate cyclase		-	584	lmo0965	Function unknown	7	670.853	-0.818343	0.00179582	660.527	0.0436199	0.803797	665.821	0.521374	0.00474367	950.605	0.37828	0.236423	1760.3	-1.29449	2.76041e-09
LMON_0973	FIG00774263: hypothetical protein		-	467	lmo0966	General function prediction only	7	537.292	-0.305998	0.377811	550.184	0.462499	3.94921e-05	651.007	0.354612	0.047325	850.165	0.319489	0.333481	1617.6	-1.36259	2.98064e-05
LMON_0974	GTP pyrophosphokinase		+	668	lmo0967	Function unknown	6	1535.76	-0.666631	0.00924231	1513.36	-0.281273	0.00209469	1680.47	-0.557952	9.49669e-07	1790.59	-1.07078	5.78508e-05	2634.76	-2.59263	9.61206e-18
LMON_0975	NAD kinase		-	794	lmo0968	Carbohydrate transport and metabolism	6	2116.03	-0.708261	0.00249268	2201.7	-0.21352	0.0142636	2254.36	-0.317032	0.000812328	2488.22	-0.690764	0.0396735	3487.84	-2.27373	2.90203e-12
LMON_0976	Similar to ribosomal large subunit pseudouridine synthase D, Bacillus subtilis YjbO type		+	890	lmo0969	Translation	6	2085.85	-0.729687	0.00338893	2080.03	-0.201879	0.0212307	2179.18	-0.294109	0.000966345	2306.06	-0.475085	0.149827	2712.74	-2.0329	1.43574e-24
LMON_0977	Enoyl-[acyl-carrier-protein] reductase [NADH]		+	788	lmo0970	Lipid transport and metabolism	7	7609.84	-1.1504	1.55705e-05	7172.75	-0.587386	1.19135e-13	5373.84	-0.502875	0.000402722	5205.64	-0.879706	0.00117193	4072.73	-2.39204	4.73514e-33
LMON_0978	Poly(glycerophosphate chain) D-alanine transfer protein DltD	dltD	+	1274	lmo0971	Cell wall/membrane biogenesis	2	54809.1	-0.705822	0.0887966	28237.1	-2.31984	4.25462e-112	23333.3	-1.42163	1.327e-25	21045.2	-0.701076	0.0186678	14136.3	2.864	7.76238e-27
LMON_0980	D-alanine--poly(phosphoribitol) ligase subunit 2	dltC	+	236	lmo0972	Cell wall/membrane biogenesis	2	6742.29	-1.10497	0.0220172	4027.23	-2.73096	1.88262e-65	2832.26	-1.11818	1.59613e-16	2519.58	-0.420745	0.233731	1668.97	2.55804	4.51124e-08
LMON_0981	D-alanyl transfer protein DltB	dltB	+	1184	lmo0973	Cell wall/membrane biogenesis	2	25062.2	-1.13179	0.0131313	15744.1	-2.59006	2.89242e-128	10483.9	-1.07721	8.2775e-21	9433.13	-0.372334	0.37949	8090.94	2.91589	1.16115e-12
LMON_0982	D-alanine--poly(phosphoribitol) ligase subunit 1	dltA	+	1532	lmo0974	Cell wall/membrane biogenesis	2	46435.6	-1.09586	0.00663742	28555.4	-2.11518	1.15853e-90	22898.9	-1.19156	2.21512e-25	16773.5	-0.367384	0.331844	17899.4	3.24068	2.14535e-34
LMON_0983	FIG00774234: hypothetical protein		-	146			17/15/2	2381.21	-1.85719	0.000305339	1855.2	-3.02831	6.58223e-14	709.457	0.0371886	0.90919	624.216	0.544554	0.210805	818.911	2.53484	0.00632537
LMON_0984	Ribose 5-phosphate isomerase A		-	674	lmo0975	Carbohydrate transport and metabolism	5	250.575	-0.397219	0.215522	178.981	-0.303394	0.114596	184.308	-0.216151	0.287014	393.325	-0.822727	0.143924	579.183	0.260718	0.275772
LMON_0985	GNAT family acetyltransferase YjcF		-	443	lmo0976	Transcription; General function prediction only;	20	2578.11	1.28707	1.94311e-12	1241.3	-0.141154	0.162576	738.879	-0.082103	0.718325	1176.17	-1.24655	0.0102026	613.483	0.0615003	0.833269
LMON_0986	Putative acetyl esterase YjcH		-	749	lmo0977	Inorganic ion transport and metabolism	16	4305.59	1.0693	1.54371e-06	2287.85	-0.282762	0.00343787	1370.55	-0.0686201	0.731201	2434.35	-1.34947	0.018238	1220.78	-0.842783	1.67347e-06
LMON_0987	Branched-chain amino acid aminotransferase		+	1019	lmo0978	Amino acid transport and metabolism; Coenzyme transport and metabolism;	6	4050.3	0.210541	0.309668	5078.61	0.277127	0.00693968	6841.78	-0.352938	0.00502897	6122.17	-0.594109	0.10781	3440.31	-1.55223	2.86817e-25
LMON_0988	Methionine ABC transporter ATP-binding protein		+	764	lmo0979	Defense/virulence mechanisms	2	93.8013	0.293814	0.274562	280.532	0.104626	0.54803	309.714	0.413328	0.0209036	404.055	-0.128727	0.814485	282.087	2.43859	3.01026e-37
LMON_0989	ABC transporter, permease protein		+	752	lmo0980	Defense/virulence mechanisms	2	98.369	0.00406541	0.989854	266.249	-0.356562	0.0806202	260.839	0.201161	0.311289	299.71	-0.0770765	0.881008	190.066	2.51299	1.85276e-27
LMON_0990	drug resistance transporter, EmrB/QacA family		+	1475	lmo0981	Carbohydrate transport and metabolism; Amino acid transport and metabolism; Inorganic ion transport and metabolism; General function prediction only;	15	5273.78	-0.528266	0.015412	7859.95	0.156706	0.163164	7057.92	0.287166	0.00943877	3735.3	0.610581	0.0260599	2078.54	1.54986	3.26686e-25
LMON_0991	Deblocking aminopeptidase		+	1052	lmo0982	Carbohydrate transport and metabolism	12	3266.18	0.770097	2.40091e-05	2732.13	0.590951	6.71872e-14	2479.35	0.681974	2.61432e-12	6654.02	-0.420913	0.312023	7908.53	1.02319	4.08765e-10
LMON_0992	Glutathione peroxidase		+	479	lmo0983	Posttranslational modification, protein turnover, chaperones	5	1154.04	0.701513	0.00403634	861.743	0.516877	0.000120413	713.464	0.840904	2.2205e-12	1984.9	-0.178654	0.648923	2534.63	1.54124	8.10686e-13
LMON_0993	FIG00774165: hypothetical protein		+	455	lmo0984	Transcription; Signal transduction mechanisms;	20	153.979	0.885114	5.40182e-06	150.791	-0.471353	0.0136468	127.034	-0.259095	0.244283	157.958	-0.283828	0.535185	138.837	0.869863	0.00222189
LMON_0994	FIG00774691: hypothetical protein		-	428	lmo0985	Not in COGs	20	69.2056	0.957459	0.000151593	71.791	-0.822868	0.00150448	60.5181	-0.2695	0.474895	69.9956	-0.410769	0.485787	53.6664	1.05411	0.00611363
LMON_0995	Methionine ABC transporter ATP-binding protein		-	911	lmo0986	Defense/virulence mechanisms	20/2	168.545	1.36245	3.42547e-07	178.251	-0.717923	6.13605e-05	134.577	-0.0394734	0.87338	150.545	-0.107087	0.871014	127.67	1.75954	1.15691e-12
LMON_0996	ABC transporter, permease protein		+	854	lmo0987	Defense/virulence mechanisms	2	138.246	1.55212	2.93289e-09	173.363	-0.760102	1.3195e-05	88.8312	0.322507	0.139649	118.508	-0.0519342	0.935763	78.8559	2.64678	3.29978e-25
LMON_0997	Peptide chain release factor 3	prfC	-	1568	lmo0988	Translation	14	9902.1	0.736638	3.12442e-06	10890.4	0.225555	0.034271	10130.1	-0.224974	0.361528	4625.41	0.226494	0.560298	2083.25	0.0689869	0.747624
LMON_0998	Transcriptional regulator, MarR family		+	425	lmo0989	Transcription	14	428.801	1.19442	1.27436e-06	579.366	0.721817	4.84608e-12	696.557	0.51302	0.000382838	354.809	1.33247	0.00741819	538.382	0.196913	0.423405
LMON_0999	Multi antimicrobial extrusion protein (Na(+)/drug antiporter), MATE family of MDR efflux pumps		+	1361	lmo0990	Defense/virulence mechanisms	17	124.858	0.73035	0.00465893	236.777	0.386237	0.00986914	190.983	1.17312	1.07654e-14	115.116	1.09525	0.00185667	97.0187	1.70348	3.08027e-13
LMON_1000	TerC-like integral membrane protein		+	767	lmo0991	Inorganic ion transport and metabolism	11	3883	1.37817	9.95881e-11	1854.95	1.20083	5.52037e-26	978.724	0.378971	0.47966	132.154	1.2727	0.00206033	28.7953	1.28846	0.00271155
LMON_1001	membrane protein		+	767	lmo0992	Inorganic ion transport and metabolism	8	1524.27	0.873201	4.58919e-05	1343.25	0.9879	2.59818e-35	1144.36	0.619831	0.00161674	676.518	1.14129	3.65185e-05	950.16	-0.387661	0.0874493
LMON_1002	Potassium uptake protein, integral membrane component, KtrD		+	1415	lmo0993	Inorganic ion transport and metabolism	8	3457.66	0.840485	4.79468e-05	2842.78	0.695424	1.397e-14	2195.67	0.662524	0.0014097	1476.11	1.03895	0.000403678	1712.51	-0.00994764	0.977556
LMON_1003	FIG00774070: hypothetical protein		+	368	lmo0994	Not in COGs	12	92.1824	3.08937	1.44574e-13	66.5249	5.03979	1.10083e-112	587.012	2.47562	7.34228e-25	8959.65	-0.56128	0.27256	14737.3	2.58837	1.45679e-27
LMON_1004	membrane protein		+	1031	lmo0995	Carbohydrate transport and metabolism	10	60.7834	2.4749	5.2124e-15	36.6625	3.71272	5.00018e-14	164.339	2.63906	5.62149e-28	2563.68	-0.378335	0.565229	2945.04	0.947238	0.0760971
LMON_1005	Methylated-DNA--protein-cysteine methyltransferase		+	479	lmo0996	Replication, recombination and repair	9/10	216.169	-0.913036	0.000228476	176.432	0.0732596	0.76115	242.454	-0.680272	4.22743e-05	223.796	-0.943969	0.0195919	231.57	-0.442306	0.089557
LMON_1006	ATP-dependent Clp protease ATP-binding subunit ClpA	clpE	+	2174	lmo0997	Posttranslational modification, protein turnover, chaperones	5	611.222	2.48984	1.57153e-14	642.328	0.391775	0.000723276	780.939	-0.233248	0.320889	2874.22	-0.976765	0.0265159	1189.35	4.36339	2.96217e-165
LMON_1007	CAAX amino terminal protease family protein		+	611	lmo0998	General function prediction only	19	2204.31	-1.0262	1.4236e-11	1899.87	-0.88185	1.88638e-19	1864.82	-0.848239	5.20971e-17	885.931	0.61821	0.182722	1182.55	-1.35453	1.51733e-13
LMON_1008	FIG00774331: hypothetical protein		+	791	lmo0999	Not in COGs	8	892.878	-0.00155121	0.994535	869.155	0.0426627	0.783173	733.724	0.738318	3.57441e-12	783.266	1.00657	0.000749648	1071.66	-0.798164	1.06149e-06
LMON_1009	Phytoene dehydrogenase and related proteins		+	1466	lmo1000	Secondary metabolites biosynthesis, transport and catabolism	6	697.423	2.18392	8.32157e-27	499.522	1.8723	1.81943e-36	645.989	1.55503	4.43998e-41	602.635	1.62606	1.14242e-09	911.291	-0.477539	0.0218698
LMON_1010	FIG00774146: hypothetical protein		-	284	lmo1001	Function unknown	6	1654.39	1.80382	4.32791e-17	662.983	1.70939	3.08631e-23	1135.61	1.62518	1.22253e-17	2019.94	1.13914	1.06537e-05	1827.16	-1.22281	1.99348e-06
LMON_1011	Phosphotransferase system, phosphocarrier protein HPr	ptsH	-	266	lmo1002	Carbohydrate transport and metabolism	16	23673.5	-0.246447	0.465513	31953	-0.0355617	0.753493	40180.3	-0.537134	8.90522e-05	50220.4	-0.935631	0.00102442	37276	-1.19	4.29348e-07
LMON_1012	Phosphoenolpyruvate-protein phosphotransferase of PTS system		+	1718	lmo1003	Carbohydrate transport and metabolism	10/16	84892.7	-0.28131	0.394619	116696	-0.0440479	0.674234	150000	-0.605174	2.0359e-08	178040	-0.938738	0.000627645	131123	-1.07153	2.085e-09
LMON_1013	FIG00774338: hypothetical protein		+	1034	lmo1004	Function unknown	8	1107.21	-0.204793	0.362521	1933.12	-0.805823	2.0202e-20	968.58	0.35762	0.0532143	881.044	0.26495	0.604106	703.852	-1.86148	2.32296e-17
LMON_1014	2-hydroxy-3-oxopropionate reductase		+	860	lmo1005	Lipid transport and metabolism	6	1082.83	0.13896	0.54663	1694.81	-0.343137	0.00553551	1112.13	0.113513	0.52006	1078.68	-0.337843	0.289893	782.162	-0.744596	0.000433727
LMON_1015	N-acetyl-L,L-diaminopimelate aminotransferase		-	1145	lmo1006	Amino acid transport and metabolism	6	2111.31	0.0186989	0.928907	2577.47	0.203327	0.0426043	2534.41	0.326867	0.00452054	2099.08	0.136728	0.728957	1412.51	-0.784322	1.41735e-05
LMON_1016	FIG00775035: hypothetical protein		+	221	lmo1007	Not in COGs	13	1430.87	0.165015	0.750604	2141.46	1.14121	8.63126e-43	63.2679	4.88673	6.09526e-30	94.6547	1.41201	0.0207341	29.4717	3.18651	1.55779e-21
LMON_1017	FIG00775017: hypothetical protein		+	233	lmo1008	Function unknown	4	9803.65	-1.10492	0.000917784	11209.9	-0.623792	5.06789e-12	11462.1	-0.608069	2.28809e-08	8629.09	-0.482493	0.0953951	3602.21	-0.804363	0.000167378
LMON_1018	FIG042801: CBS domain containing protein		+	452	lmo1009	General function prediction only	6	1305.04	0.629708	8.33422e-06	1367.94	0.565996	1.99076e-07	1158.99	1.02165	3.64797e-21	1805.76	0.31459	0.455643	2040.84	-0.104519	0.716566
LMON_1019	Cys regulon transcriptional activator CysB		+	878	lmo1010	Transcription	6	2744.95	0.841687	4.61102e-08	2695.49	0.78822	3.69632e-21	2548.99	0.882634	1.20644e-28	3856.89	0.218694	0.535185	3967.83	-0.224301	0.267522
LMON_1020	2,3,4,5-tetrahydropyridine-2,6-dicarboxylate N-acetyltransferase		+	710	lmo1011	Amino acid transport and metabolism	6	5543.05	0.174805	0.383403	4748.65	0.364935	2.49081e-06	4139.05	0.333314	0.00390238	5086.88	-0.303914	0.407512	4045.85	-0.819287	8.84151e-05
LMON_1021	N-acetyl-L,L-diaminopimelate deacetylase		+	1115	lmo1012	General function prediction only	6	3080.32	0.497272	0.00038054	2667.83	0.604632	5.68647e-17	2275.74	0.830428	1.60859e-16	3661.05	-0.0320055	0.94013	3933.11	-0.95912	1.90474e-06
LMON_1022	Potassium efflux system KefA protein / Small-conductance mechanosensitive channel		+	881	lmo1013	Cell wall/membrane biogenesis	6	3914	-1.30485	1.47496e-06	4403.78	-0.917029	6.0226e-19	4941.87	-1.3493	6.77457e-26	3788	-1.50941	1.19673e-09	3178.66	-2.45746	1.31966e-36
LMON_1023	FIG00775525: hypothetical protein - present in Lm1		+	113			14	1.09318	3.12349	1.8332e-05	1.52364	1.17331	0.142565	1.34231	1.56754	0.0526494	0	1.747	NA	0.963384	0.491021	NA
LMON_1024	Glycine betaine ABC transport system, ATP-binding protein OpuAA	gbuA	-	1193	lmo1014	Amino acid transport and metabolism	8	15006.2	0.151612	0.467541	8412.38	0.557198	1.48921e-09	6063.5	0.819038	1.53118e-06	1688.68	1.67752	0.000672873	735.935	-0.686117	0.00106911
LMON_1025	Glycine betaine ABC transport system, permease protein OpuAB	gbuB	+	848	lmo1015	Amino acid transport and metabolism	19	12468.2	0.0415959	0.849505	6426.74	0.484105	6.72365e-09	4484.94	0.74671	1.09611e-05	1750.07	1.13667	0.0124305	587.998	0.0753695	0.755169
LMON_1026	Glycine betaine ABC transport system, glycine betaine-binding protein OpuAC	gbuC	+	902	lmo1016	Amino acid transport and metabolism	15	15296.5	0.099292	0.657222	7103.97	0.541915	1.74031e-09	5414.67	0.640653	0.000341327	2476.02	0.868329	0.065114	660.72	0.708474	0.000347589
LMON_1027	PTS system, glucose-specific IIA component		+	491	lmo1017	Carbohydrate transport and metabolism	44/10	4280.54	-0.251808	0.149277	2222.79	0.113616	0.251	3182.83	-0.671406	1.20458e-06	3893.09	-1.34525	6.51743e-06	1633.47	-1.73105	3.21563e-12
LMON_1028	Cytoplasmic copper homeostasis protein cutC		+	695	lmo1018	Inorganic ion transport and metabolism	10	362.957	-0.50593	0.022499	526.268	-0.263344	0.0519336	569.656	-0.36048	0.0700931	1324.44	-1.94411	2.62319e-08	1088.22	-1.55019	1.42736e-15
LMON_1029	S1 RNA binding domain		+	872	lmo1019	Function unknown	6	2224.17	0.272742	0.0688111	2814.01	0.373328	1.23123e-05	2703.01	0.465912	8.65356e-06	2577.37	-0.0614866	0.880253	2108.25	-1.35071	2.20782e-16
LMON_1030	hypothetical protein		+	713	lmo1020	Function unknown	6	2127.93	0.303526	0.0675541	2653.7	0.197182	0.0364108	2469.53	0.392947	0.000179951	2334.03	0.0712157	0.884908	1896	-0.685256	3.75826e-05
LMON_1031	histidine kinase, putative		+	1058	lmo1021	Signal transduction mechanisms	6	3826.67	0.27969	0.0524924	4316.11	0.140466	0.163026	3956.16	0.343677	7.11066e-06	4451.8	0.00654172	0.9884	4261.22	-0.743952	1.38132e-06
LMON_1032	DNA-binding response regulator		+	638	lmo1022	Transcription; Signal transduction mechanisms;	6	2304.24	0.171906	0.303458	2530.33	0.0619176	0.519732	2560.13	0.276589	0.00537032	2924.18	-0.115912	0.771251	2482.46	-0.924604	4.91643e-09
LMON_1033	Trk system potassium uptake protein TrkA		+	659	lmo1023	Inorganic ion transport and metabolism	6	2351.9	0.309958	0.0756834	2545.83	0.245927	0.00314168	2719.53	0.149701	0.100454	2714.2	-0.0303051	0.94355	2216.38	-0.29747	0.119017
LMON_1034	FIG00774894: hypothetical protein		+	920	lmo1024	Not in COGs	19	864.51	-1.65156	2.68746e-22	969.984	-0.321017	0.00175772	1020.73	-0.077913	0.595396	601.481	0.762321	0.00966289	788.261	-1.0735	6.93666e-08
LMON_1035	FIG00774689: hypothetical protein		+	851	lmo1025	Function unknown	15	688.034	-1.81693	1.02776e-21	804.064	-0.28204	0.0257043	725.976	0.11229	0.454304	565.569	0.790492	0.0419252	610.337	0.206985	0.592692
LMON_1036	Cell envelope-associated transcriptional attenuator LytR-CpsA-Psr, subfamily F2 (as in PMID19099556)		+	965	lmo1026	Transcription	14	5296.16	1.01562	2.22893e-08	3797.33	0.116077	0.342658	4028.8	-0.140314	0.338136	2949.64	0.155311	0.678523	3925.42	-1.10883	1.32058e-09
LMON_1037	Ribonuclease J1 (endonuclease and 5' exonuclease)		+	1667	lmo1027	General function prediction only	16	40354.4	1.71113	7.09136e-24	29829.6	0.334316	0.000103982	29511.4	-0.0261218	0.918909	21265.3	-0.104621	0.808255	27205.6	-1.17028	5.20469e-08
LMON_1038	Protein of unknown function DUF1447		+	209	lmo1028	Function unknown	16	3082.5	1.70208	2.19164e-17	2506.77	0.217421	0.0423549	2406.29	0.0417516	0.869529	2161.81	-0.286607	0.550568	2371.74	-1.34721	8.69489e-13
LMON_1039	Hydrolase (HAD superfamily) in cluster with DUF1447		+	770	lmo1029	General function prediction only	6	1385.86	0.89632	1.39206e-07	1898.49	0.602864	4.76491e-10	2087.44	0.446827	9.46286e-06	2077.95	0.150998	0.694904	1418.52	-0.705078	0.00617531
LMON_1040	Unknown pentose utilization regulator, LacI family		+	1028	lmo1030	Transcription	14/6	330.484	1.67734	2.88413e-11	497.529	0.136822	0.472088	486.188	0.0904781	0.538671	614.67	-0.0221033	0.964493	838.368	-1.82659	1.95616e-13
LMON_1041	Unknown pentose isomerase TM0951		+	1403	lmo1031	Carbohydrate transport and metabolism	5	43.2863	0.975962	0.000312831	66.3638	0.0455503	0.895799	114.711	-0.916414	4.64198e-05	148.329	-1.70754	0.000880912	232.467	2.8442	3.39202e-62
LMON_1042	Transketolase, N-terminal section		+	824	lmo1032	Carbohydrate transport and metabolism	5	17.7968	1.15723	0.00123238	32.2633	0.211231	0.590545	44.6608	-0.687912	0.0631612	60.6186	-1.32581	0.043083	110.935	3.04154	1.97123e-35
LMON_1043	Transketolase, C-terminal section		-	956	lmo1033	Carbohydrate transport and metabolism	5	27.6124	0.731033	0.0344003	42.5547	-0.080231	0.839602	70.859	-0.936288	0.00198599	74.4055	-1.16937	0.0229222	180.829	2.90355	1.55048e-15
LMON_1044	Unknown pentose kinase TM0952		-	1463	lmo1034	Energy production and conversion	5	19.9912	1.636	2.40334e-07	26.0763	0.845834	0.00708525	58.4788	-0.292343	0.33347	119.065	-1.24536	0.0129953	279.027	2.61736	1.23311e-21
LMON_1045	PTS system, beta-glucoside-specific IIB component / PTS system, beta-glucoside-specific IIC component / PTS system, beta-glucoside-specific IIA component		-	1856	lmo1035	Carbohydrate transport and metabolism	5	159.358	-0.202023	0.408564	141.884	-0.262568	0.197595	144.005	-0.0215784	0.928342	288.205	-0.976308	0.00501258	434.274	1.55342	1.02992e-18
LMON_1046	FIG00774052: hypothetical protein		+	1265	lmo1036	Not in COGs	5	368.59	-0.0851969	0.710079	260.534	0.0573486	0.771622	276.808	-0.060485	0.737727	442.001	-0.682997	0.0392844	667.629	1.68427	2.41099e-09
LMON_1047	membrane protein, putative		-	803	lmo1037	Function unknown	14	150.398	0.28397	0.430907	119.289	-1.50121	4.33414e-11	62.9098	-0.0490046	0.897606	63.5822	0.0902207	0.899402	109.547	-2.42916	3.27069e-07
LMON_1048	Molybdopterin-guanine dinucleotide biosynthesis protein MobA		+	581	lmo1038	Coenzyme transport and metabolism	8	482.298	1.36213	1.47635e-16	408.314	0.949916	7.82859e-19	526.154	1.06367	7.77874e-20	732.67	1.37108	1.37353e-06	1843.88	0.153503	0.46198
LMON_1049	Molybdenum transport ATP-binding protein ModC (TC 3.A.1.8.1)		+	662	lmo1039	Amino acid transport and metabolism	14	487.688	1.7072	1.04336e-26	467.006	1.11241	1.41098e-21	528.852	1.15627	6.65883e-19	758.699	1.42273	9.52746e-07	1958.53	-0.0154949	0.94128
LMON_1050	Molybdenum transport system permease protein ModB (TC 3.A.1.8.1)		+	671	lmo1040	Inorganic ion transport and metabolism	8	475.825	1.69815	4.33649e-18	418.785	1.28678	2.67943e-20	469.638	1.41124	1.24633e-44	605.346	1.7624	1.19476e-10	1853.55	-0.417412	0.0240614
LMON_1051	Molybdenum ABC transporter, periplasmic molybdenum-binding protein ModA (TC 3.A.1.8.1)		+	770	lmo1041	Inorganic ion transport and metabolism	7	294.25	-1.02987	3.56073e-06	250.074	-0.264924	0.107882	407.121	-0.258819	0.178825	737.504	-0.633324	0.0639865	1378.24	-2.28756	3.85918e-29
LMON_1052	Molybdopterin biosynthesis protein MoeA		+	1223	lmo1042	Coenzyme transport and metabolism	12	313.769	-0.140508	0.512625	321.716	-0.27365	0.0559555	484.181	-0.17673	0.357501	2953.84	-2.01059	8.24929e-10	7602.5	-0.14022	0.582433
LMON_1053	Molybdopterin-guanine dinucleotide biosynthesis protein MobB		+	485	lmo1043	Coenzyme transport and metabolism	12	98.8399	-0.194458	0.510598	104.756	-0.377238	0.0885754	146.06	-0.101395	0.649517	925.941	-1.88416	4.03627e-08	2382.13	-0.307765	0.285263
LMON_1054	Molybdenum cofactor biosynthesis protein MoaE		+	422	lmo1044	Coenzyme transport and metabolism	9	100.421	-0.526737	0.0548827	109.435	-0.525171	0.0237236	133.453	0.0246731	0.937733	923.561	-1.79717	9.77342e-08	2278.34	-0.199586	0.569274
LMON_1055	Molybdenum cofactor biosynthesis protein MoaD		+	248	lmo1045	Coenzyme transport and metabolism	12	46.2737	-0.583407	0.115649	50.9608	-0.210358	0.535601	74.6026	-0.271472	0.415199	473.498	-1.88275	1.2134e-07	1245.33	-0.434791	0.120614
LMON_1056	Molybdenum cofactor biosynthesis protein MoaC	moaC	+	482	lmo1046	Coenzyme transport and metabolism	9	118.876	-0.499436	0.0673607	133.113	-0.298541	0.205463	194.822	-0.0352539	0.902532	1134.39	-1.83669	3.04167e-09	3028.24	-0.322134	0.28637
LMON_1057	Molybdenum cofactor biosynthesis protein MoaA	moaA	+	1001	lmo1047	Coenzyme transport and metabolism	9	244.056	-0.44183	0.0280855	270.093	-0.179427	0.278032	342.639	-0.0982659	0.649878	1649.96	-1.42227	8.54656e-06	5397.13	0.135021	0.653207
LMON_1058	Molybdenum cofactor biosynthesis protein MoaB		-	488	lmo1048	Coenzyme transport and metabolism	12	212.581	0.319241	0.174638	190.972	-0.384598	0.0364454	167.385	-0.396512	0.0854654	697.874	-1.73102	9.40566e-07	1887.71	0.384466	0.268667
LMON_1059	Molybdopterin biosynthesis protein MoeB		-	998	lmo1049	Coenzyme transport and metabolism	12	399.709	0.878358	1.49846e-07	405.453	-0.0993002	0.501464	364.64	-0.06875	0.735659	1739.9	-1.6359	8.13836e-07	3503.65	0.453867	0.134576
LMON_1060	FIG00774848: hypothetical protein		-	554	lmo1050	General function prediction only	18	384.352	-1.86033	2.62188e-18	233.228	-1.41052	9.56981e-14	445.77	-1.92583	1.20174e-37	560.809	-1.77666	1.72576e-06	591.239	-2.52163	2.83056e-26
LMON_1061	Peptide deformylase	def	+	551	lmo1051	Translation	12	2819.99	0.20938	0.476456	3257.98	-0.225992	0.0624475	2940.78	-0.699954	0.000108779	2917.15	-1.35297	2.43008e-05	1768.09	-0.270757	0.372957
LMON_1062	Pyruvate dehydrogenase E1 component alpha subunit	pdhA	+	1115	lmo1052	Energy production and conversion	9	49862.8	-0.849808	1.68534e-08	38588.5	-1.02031	1.82643e-16	8884.55	0.430038	0.404744	35848.7	-2.36869	0.000643893	31690.3	-0.519349	0.0179161
LMON_1063	Pyruvate dehydrogenase E1 component beta subunit	PdhB	-	977	lmo1053	Energy production and conversion	9	38182.1	-0.868612	1.05348e-05	26770.9	-1.11285	2.33089e-18	5519.5	0.67222	0.157727	20052.2	-1.84161	0.00726448	27334.4	-0.114767	0.665924
LMON_1064	Dihydrolipoamide acetyltransferase component of pyruvate dehydrogenase complex	pdhC	+	1634	lmo1054	Energy production and conversion	13	70250.7	-0.785616	5.10675e-05	44243.9	-1.00578	2.95457e-15	8416.2	0.963252	0.0246727	22943.8	-1.11158	0.0838461	52117.5	0.148964	0.541709
LMON_1065	Dihydrolipoamide dehydrogenase of pyruvate dehydrogenase complex	PdhD	+	1403	lmo1055	Energy production and conversion	13	80951.4	-0.808382	9.76793e-08	46921	-0.796717	1.22954e-12	8700.68	1.07965	0.00267235	13289.8	-0.169304	0.712621	55126.2	0.929434	2.65423e-06
LMON_1066	FIG00774257: hypothetical protein		+	311	lmo1056	Not in COGs	8	1029.27	1.66617	1.3816e-24	914.757	1.22113	6.95684e-39	687.09	1.86705	2.17869e-83	755.622	1.95511	3.57999e-06	1172.38	-1.5653	3.11074e-11
LMON_1067	lactate/malate dehydrogenase family protein		-	953	lmo1057	Energy production and conversion	6	7621.38	-0.106493	0.527494	2930.13	-0.053998	0.717411	2245.68	0.292448	0.00891228	5104.05	-0.731585	0.0956029	6815.69	-1.14248	3.29431e-08
LMON_1068	FIG006438: hypothetical protein		-	272	lmo1058	Function unknown	10	2150.92	0.0312346	0.875493	773.051	0.272523	0.0316837	589.127	0.460548	0.000169766	1409.69	-0.586093	0.183041	2043.79	-0.250623	0.293617
LMON_1069	FIG00774782: hypothetical protein		-	530	lmo1059	Posttranslational modification, protein turnover, chaperones	10	6730.74	-0.395921	0.00513858	2784.45	-0.000418522	0.998871	2144.65	0.206128	0.166308	3785.73	-0.423348	0.271488	4918.6	-0.46296	0.0156918
LMON_1070	Two-component response regulator		-	662	lmo1060	Transcription; Signal transduction mechanisms;	11	180.573	-0.59059	0.00664408	218.189	-0.606961	0.00458658	233.915	-1.2475	5.1973e-11	225.03	-1.18951	0.00921563	258.301	-0.82468	0.00205966
LMON_1071	HAMP domain protein		+	1340	lmo1061	Signal transduction mechanisms	2	313.637	-0.883605	1.49362e-05	327.014	-1.00792	3.01234e-06	317.551	-0.976692	6.99798e-12	358.063	-1.10202	0.0158045	394.464	-0.305581	0.253884
LMON_1072	ABC transporters (permease protein), putattive		+	1421	lmo1062	Defense/virulence mechanisms	10	10.1059	0.236569	0.717177	8.1829	0.73936	0.196543	8.51585	0.3778	0.558034	26.0786	-0.666337	0.399707	32.8612	-0.226035	0.771618
LMON_1073	ABC transporter, ATP binding protein		+	668	lmo1063	Defense/virulence mechanisms	7	6.28191	0.171015	0.836853	6.92961	0.598985	0.358522	2.38364	1.30883	0.0762773	12.0043	0.0208249	0.987133	15.2372	-0.262918	0.781326
LMON_1074	Magnesium and cobalt transport protein CorA		+	944	lmo1064	Inorganic ion transport and metabolism	6	5339.19	0.718843	3.09899e-08	5678.33	0.422032	3.05477e-06	4610.92	0.405992	0.0195938	3194.72	0.512368	0.0655899	1334.56	-0.851938	0.00155373
LMON_1075	FIG00774309: hypothetical protein		+	614	lmo1065	Function unknown	6	1635.95	0.401916	0.0260407	1283.03	0.171812	0.160111	568.023	0.656096	0.00274855	1289.12	-1.19998	0.0138573	721.964	-2.77609	2.85902e-31
LMON_1076	Inositol-1-monophosphatase		+	773	lmo1066	Carbohydrate transport and metabolism	16	1340.7	1.23001	9.41069e-11	1511.09	0.323157	0.000100871	2362.59	-0.303975	0.000930515	3484.82	-1.41034	9.07791e-07	2156.43	-1.93678	2.30641e-29
LMON_1077	GTP-binding protein TypA/BipA		+	1838	lmo1067	Signal transduction mechanisms	19	83553.1	0.62121	1.75485e-05	81115.4	0.433	1.49832e-05	59719.6	0.372688	0.0590529	16051.9	2.06731	1.90786e-09	7732.42	0.160284	0.377187
LMON_1078	FIG00775152: hypothetical protein		+	860	lmo1068	Not in COGs	5	4884.26	0.702906	0.0114953	3515.34	-0.345086	0.0335959	2860.66	0.169986	0.231759	5465.79	-1.29308	7.51158e-05	8653.9	0.959459	3.30043e-10
LMON_1079	FIG00774805: hypothetical protein		+	242	lmo1069	Function unknown	19	680.678	0.428951	0.0264959	657.497	-0.0992985	0.622617	431.28	1.0238	1.45597e-12	514.443	0.851542	0.0469876	656.89	0.00164863	0.99646
LMON_1080	Conserved hypothetical protein YlaN		-	281	lmo1070	Function unknown	16/6	3602.87	0.676775	0.0014486	3625.04	0.860918	4.13805e-21	4215.78	0.244934	0.0378976	4690.75	-0.178645	0.685228	3365.68	-0.633824	0.0212288
LMON_1081	Cell division protein FtsW		+	1202	lmo1071	Cell cycle control, mitosis and meiosis	8	4790.66	0.31935	0.0380522	4504.85	0.109274	0.327746	3691.51	0.246101	0.111911	2795.81	0.4236	0.159828	2187.31	-0.918003	6.33693e-09
LMON_1082	Pyruvate carboxyl transferase	pycA	+	3440	lmo1072	Energy production and conversion	10	40709.7	0.885895	1.46468e-08	39382.3	1.11914	2.98545e-45	45000.6	0.745897	1.14385e-21	41726.4	0.392764	0.2973	24660.3	0.174195	0.41563
LMON_1083	Vitamin B12 ABC transporter, B12-binding component BtuF		+	899	lmo1073	Inorganic ion transport and metabolism	6	2303.71	-0.467343	0.00211139	4488.67	-0.353732	0.000191778	4626	-0.296941	0.0512567	3285.57	-0.670054	0.0419252	725.979	-2.38935	7.30381e-26
LMON_1084	Teichoic acid translocation permease protein TagG	tagG	+	803	lmo1074	Carbohydrate transport and metabolism; Cell wall/membrane biogenesis;	19	3843.9	-1.96532	3.87028e-27	3994.29	-1.49116	4.18012e-29	2653.46	-0.406843	0.0473531	1558.12	0.242753	0.461694	1044.5	-2.00155	5.93193e-10
LMON_1085	Teichoic acid export ATP-binding protein TagH	tagH	+	1001	lmo1075	Carbohydrate transport and metabolism; Cell wall/membrane biogenesis;	19	9551.15	-1.74849	4.04691e-24	9141.57	-1.23351	1.00937e-30	7289.1	-0.768147	2.4763e-09	4460.01	-0.2316	0.500652	2166.83	-1.11363	0.000489947
LMON_1086	N-acetylglucosaminidase Auto # frameshift		+	1718	lmo1076	Cell wall/membrane biogenesis	4	12535.9	-1.1129	2.92191e-08	12389.8	-0.290206	5.12732e-05	13144.9	-0.495755	3.9487e-09	8053.35	0.172458	0.635112	4828	-0.717816	0.000186784
LMON_1087	Putative polyribitolphosphotransferase		+	1688	lmo1077	Cell wall/membrane biogenesis	19	6279.29	-1.14146	1.55347e-11	5690.31	-0.620395	7.1532e-08	5298.59	-0.280631	0.0850531	3294.63	0.624136	0.0378867	3501.47	-1.37025	8.95278e-18
LMON_1088	UTP--glucose-1-phosphate uridylyltransferase		+	872	lmo1078	Cell wall/membrane biogenesis	6	2516.49	0.169331	0.325453	2720.08	-0.461823	2.16405e-07	2955.64	-0.369973	0.00382342	3102.56	-0.396101	0.176318	3953.25	-2.5535	3.26065e-13
LMON_1089	FIG028455: hypothetical protein		+	2858	lmo1079	Function unknown	19/4	8819.81	-2.2591	5.31115e-38	9337.91	-1.12402	1.55694e-30	8932.97	-0.628919	2.41653e-08	5255.45	0.148498	0.71874	2907.45	-1.04724	0.000101843
LMON_1090	glycosyl transferase		+	1871	lmo1080	Cell wall/membrane biogenesis	6	7240.83	-0.229663	0.312276	6788.82	-0.218618	0.0379076	6456.26	0.224213	0.00831412	8207.08	-0.218801	0.498998	7189.24	-1.80766	2.56859e-37
LMON_1091	Glucose-1-phosphate thymidylyltransferase		+	866	lmo1081	Cell wall/membrane biogenesis	6	6464.86	-0.0744674	0.813407	5287.43	-0.230262	0.05096	5273.27	0.206904	0.103379	8099.51	-0.387215	0.281486	7126.65	-1.5795	2.77567e-19
LMON_1092	dTDP-4-dehydrorhamnose 3,5-epimerase		+	560	lmo1082	Cell wall/membrane biogenesis	6	3986.53	-0.128829	0.626294	3328.77	-0.247632	0.0196022	3755.92	-0.0616298	0.66677	5488.32	-0.552102	0.0647276	4685.83	-1.76068	3.8956e-35
LMON_1093	dTDP-glucose 4,6-dehydratase		+	986	lmo1083	Cell wall/membrane biogenesis	6	6452.06	-0.26652	0.347306	5558.4	-0.4258	0.000422782	5424.33	0.108319	0.401558	8117.82	-0.390194	0.23084	6161.82	-1.19046	6.31149e-08
LMON_1094	dTDP-4-dehydrorhamnose reductase		+	830	lmo1084	Cell wall/membrane biogenesis	6	5766.01	-0.23142	0.337356	5121.5	-0.335304	0.00314603	4952.21	0.0987741	0.479058	7462.56	-0.43723	0.172107	5196.28	-0.744727	0.00277779
LMON_1095	CDP-ribitol:poly(ribitol phosphate) ribitol phosphotransferase		+	1991	lmo1085	Cell wall/membrane biogenesis	6	2974.09	0.102921	0.661837	2532.98	-0.00898832	0.954351	2242.39	0.383172	3.74675e-06	3119.42	-0.344103	0.319402	3596.49	-1.13292	1.25089e-13
LMON_1096	ribitol-5-phosphate cytidylyltransferase		+	710	lmo1086	Lipid transport and metabolism	6	6387.84	-0.371432	0.0176706	6090.94	-0.522453	1.18441e-06	6356.39	-0.328893	0.0105394	8440.41	-0.73545	0.00970978	6704.82	-1.99507	7.26604e-30
LMON_1097	Xylitol dehydrogenase		+	1025	lmo1087	Amino acid transport and metabolism; General function prediction only;	6	10346.5	-0.204904	0.262201	9035.98	-0.254066	0.00233206	10473.3	-0.485391	1.52761e-06	14211.6	-0.871003	0.00495715	10768	-1.58504	4.88394e-19
LMON_1098	CDP-glycerol: N-acetyl-beta-D-mannosaminyl-1,4-N-acetyl-D-glucosaminyldip hosphoundecaprenyl glycerophosphotransferase	tagB	+	1154	lmo1088	Cell wall/membrane biogenesis	8	1546.82	-0.166532	0.640639	1916.43	-0.882424	4.43797e-08	1359.54	0.339788	0.0348897	1758.93	-0.0067976	0.988322	1586.76	-2.51129	8.33236e-32
LMON_1099	Glycerol-3-phosphate cytidylyltransferase	tagD	+	383	lmo1089	Cell wall/membrane biogenesis; Lipid transport and metabolism;	6	672.239	0.199602	0.325898	868.14	-0.0201569	0.893821	801.44	0.147572	0.253398	984.172	-0.288952	0.420953	765.332	-2.2453	1.83148e-12
LMON_1100	Beta-1,3-glucosyltransferase		+	983	lmo1090	Cell wall/membrane biogenesis	6	1778.44	0.0437103	0.840721	2228.01	-0.0901391	0.553323	2040.01	0.252722	0.0220833	2519.62	-0.184531	0.623974	1907.89	-2.2537	2.74857e-33
LMON_1101	Beta-1,3-glucosyltransferase		+	1013	lmo1091	Cell wall/membrane biogenesis	6	1764.08	0.099128	0.632525	2149.07	0.0244929	0.865685	1938.49	0.287677	0.0119619	2203.92	-0.00191423	0.995949	1694.4	-1.5658	3.33945e-16
LMON_1102	Nicotinate phosphoribosyltransferase		+	1490	lmo1092	Coenzyme transport and metabolism	6	6546.94	-0.54335	0.00099558	5920.49	-0.349354	2.5537e-05	6517.83	-0.269354	0.00386373	9114.2	-0.573936	0.044859	8954.12	-2.24417	1.21679e-22
LMON_1103	NAD synthetase	nadE	+	824	lmo1093	Coenzyme transport and metabolism	6	3916.89	-0.325298	0.0284454	3148.62	0.0282355	0.816553	3697.25	-0.246464	0.0103688	5193.09	-0.555001	0.0495499	5154.1	-1.184	1.50128e-15
LMON_1104	FIG00774496: hypothetical protein		+	308	lmo1094	Function unknown	10	1586.92	-0.276572	0.0712493	1231.04	0.12924	0.242923	1419.01	-0.218295	0.0376074	2096.38	-0.49787	0.0972005	2273.78	-0.71722	1.34342e-05
LMON_1105	PTS system, cellobiose-specific IIB component		+	404	lmo1095	Carbohydrate transport and metabolism	4	585.981	-0.249069	0.193549	407.828	0.274935	0.0251902	500.883	0.218236	0.115411	689.859	0.19869	0.595453	833.04	-0.0618985	0.795368
LMON_1106	GMP synthase [glutamine-hydrolyzing], amidotransferase subunit / GMP synthase [glutamine-hydrolyzing], ATP pyrophosphatase subunit	guaA	+	1544	lmo1096	Nucleotide transport and metabolism	15	34619.1	-1.24601	2.08711e-11	32651.4	-0.343182	3.5484e-05	35879.8	-0.629547	2.36588e-10	18084.6	-0.272732	0.417135	5015.59	-0.228961	0.300077
LMON_1107	Transcriptional regulator, AraC family		+	773	lmo1116	Transcription	4	195.098	-0.977089	0.000191614	234.52	-0.131973	0.546021	203.473	0.348109	0.0461181	201.583	0.102127	0.86703	101.584	-0.350668	0.407637
LMON_1108	Glyoxalase family protein		+	356	lmo1117	Amino acid transport and metabolism	13	232.878	-0.967891	4.39133e-06	258.724	-0.106477	0.650104	261.966	0.192402	0.23065	303.929	-0.508067	0.227302	143.65	-0.169712	0.696144
LMON_1109	FIG00775215: hypothetical protein		+	284			8	88.3772	-1.14366	4.81384e-05	63.0885	-0.543143	0.104887	331.391	-0.897168	0.101753	548.062	-0.482373	0.241683	1237.37	-1.86851	1.44331e-11
LMON_1110	FIG00774173: hypothetical protein		+	323			6	66.5422	-0.916496	0.00193795	55.1748	-0.828549	0.00614895	326.389	-0.909011	0.0901138	705.949	-0.8366	0.049038	1436.88	-1.78579	1.51473e-14
LMON_1111	FIG00774659: hypothetical protein		+	467			7	72.0037	-1.45541	1.00611e-06	44.3736	-0.719724	0.0570128	288.691	-0.991547	0.0532143	624.276	-0.879951	0.0577347	1220.12	-1.80085	9.80337e-12
LMON_1112	FIG00774659: hypothetical protein		+	965	lmo1120	Not in COGs	19	149.948	-1.20153	1.09528e-06	112.302	-0.9949	2.79569e-05	486.498	-0.78867	0.142708	946.632	-0.452198	0.417135	2066.91	-1.46351	4.56538e-11
LMON_1113	FIG00774977: hypothetical protein		+	368	lmo1121	Not in COGs	19	6.3118	-1.36555	0.132591	8.3205	-1.94827	0.00811321	6.45849	0.982658	0.269444	26.6359	0.676339	0.365685	71.9431	-1.3115	0.0875499
LMON_1114	FIG00774231: hypothetical protein		+	419	lmo1122	General function prediction only	19	82.8402	-1.83752	8.94857e-07	65.9484	-1.87038	7.14909e-09	192.351	-0.856227	0.0769001	353.091	-0.334132	0.604106	723.033	-1.60902	2.12208e-08
LMON_1115	FIG00774490: hypothetical protein		+	473	lmo1123	Not in COGs	19	32.5862	-1.87373	2.18927e-05	29.593	-1.65042	0.000139912	64.4576	-0.338743	0.669998	147.046	-0.137235	0.844671	276.051	-1.47766	3.87517e-05
LMON_1116	FIG00774565: hypothetical protein		+	437	lmo1124	Not in COGs	4	55.2291	-1.4785	5.99117e-06	39.5517	-0.851819	0.013851	137.823	-1.06981	0.0381328	279.465	-0.643708	0.1104	452.932	-1.44453	3.82276e-10
LMON_1117	FIG00774164: hypothetical protein		+	533	lmo1125	Not in COGs	7/13	243.722	-1.06851	1.49293e-07	209.077	-0.806037	7.31107e-06	289.806	-0.347694	0.205503	517.503	-0.649792	0.0493197	698.379	-0.980312	0.000123848
LMON_1118	acetyltransferase, GNAT family		+	452	lmo1126	Transcription; General function prediction only;	1	179.174	-0.613423	0.00260178	148.848	-0.716902	0.00226841	257.015	-0.818285	0.000403783	441.408	-0.636603	0.0631561	598.694	-0.489679	0.0355039
LMON_1119	FIG00774162: hypothetical protein		-	455	lmo1127	Function unknown	15	220.526	-1.26756	1.06766e-09	168.352	-0.787313	3.23237e-05	277.778	-0.756853	0.0120041	413.737	-0.430316	0.247061	561.877	-0.246541	0.270565
LMON_1120	FIG00774090: hypothetical protein		+	1022	lmo1128	General function prediction only	4	77.8333	-2.3803	2.53396e-13	78.2712	-1.08246	3.73612e-05	111.297	-1.43725	5.90589e-10	87.8958	-0.980341	0.107709	153.461	-1.56797	1.43191e-05
LMON_1121	acetyltransferase, GNAT family		+	596	lmo1129	General function prediction only	4	32.2791	-2.71991	1.68442e-08	36.416	-1.43687	0.000202271	46.5567	-1.17965	0.000199787	50.87	-1.07471	0.150278	72.2184	-2.42455	6.35766e-06
LMON_1122	FIG00774033: hypothetical protein		+	719	lmo1130	Transcription	19	31.5098	-2.83188	2.44801e-08	38.1405	-2.26663	1.0277e-07	43.1505	-1.18193	0.00982269	39.2196	-0.809235	0.242348	61.5858	-2.30355	7.50838e-05
LMON_1123	Transport ATP-binding protein CydC		+	1715	lmo1131	Energy production and conversion; Posttranslational modification, protein turnover, chaperones;	13	389.443	-1.49689	0.000142535	1970.15	-0.720902	6.43854e-06	185.803	3.11372	1.82894e-77	135.918	-0.0879718	0.883406	76.2882	-0.662246	0.235278
LMON_1124	Transport ATP-binding protein CydD		+	1646	lmo1132	Defense/virulence mechanisms	13	533.774	-1.40085	0.000105014	2346.84	-0.389008	0.0386689	242.871	3.10743	4.1949e-197	179.215	-0.151087	0.751157	111.753	0.173364	0.692495
LMON_1125	FIG00774449: hypothetical protein		+	308	lmo1133	Function unknown	3	47.8248	-1.60895	0.000323735	33.6524	-0.436207	0.313865	33.6175	-1.49516	0.0010769	31.6871	-1.44982	0.0425576	53.3086	-0.715602	0.17234
LMON_1126	transcriptional regulator, MerR family		+	347	lmo1134	Transcription	12	177.837	0.433776	0.025306	163.605	0.413949	0.0120029	186.975	0.259269	0.196076	148.497	0.000426918	0.999255	144.26	0.268082	0.456085
LMON_1127	FIG00774886: hypothetical protein		+	1148	lmo1135	Not in COGs	9	488.942	0.355358	0.0637776	426.537	0.217618	0.136779	428.505	0.471375	0.00118962	398.008	0.137122	0.817101	345.371	0.408551	0.144846
LMON_1129	Internalin-like protein (LPXTG motif) Lmo1136 homolog		+	1574	lmo1136	Cell wall/membrane biogenesis	15	586.065	-1.19693	1.18003e-10	398.244	-0.471283	0.000217742	464.354	-0.626637	1.386e-05	175.779	0.196978	0.684257	184.541	0.720863	0.0121032
LMON_1130	FIG00774175: hypothetical protein		+	347	lmo1137	Function unknown	7	88.0825	-0.500736	0.193734	70.4963	0.568195	0.0668814	152.038	0.722249	0.0237176	278.664	0.578733	0.090636	224.272	-1.22826	0.00105779
LMON_1131	ATP-dependent Clp protease proteolytic subunit		+	572	lmo1138	Posttranslational modification, protein turnover, chaperones; Intracellular trafficking and secretion;	16/10	743.482	-0.281828	0.362521	970.843	0.223806	0.0476469	3027.07	-1.07889	1.39866e-06	6346.03	-1.58187	1.27741e-09	2916.06	-1.85354	1.44556e-06
LMON_1132	Lmo1139 protein		+	239	lmo1139	Not in COGs	7/3	279.826	-0.749139	0.00363947	190.813	0.679687	2.77779e-06	296.485	0.365825	0.175434	130.747	0.774182	0.0856289	354.624	-0.955252	0.0214416
LMON_1133	FIG00774528: hypothetical protein		+	407	lmo1140	Function unknown	12	64.3284	-0.0342928	0.930067	36.769	0.242912	0.536569	121.166	-0.61106	0.152169	1640.87	-3.36712	5.47981e-12	4502.44	-1.18215	0.00091299
LMON_1134	Siroheme synthase / Precorrin-2 oxidase		+	479	lmo1141	Coenzyme transport and metabolism	7	94.4778	-1.21245	0.000519364	94.6604	-0.335969	0.179803	124.887	-0.33628	0.118732	113.705	-1.08455	0.04332	91.6316	-1.33322	0.00228768
LMON_1135	Cob(III)alamin reductase @ Cob(II)alamin reductase		+	1355	lmo1142	Energy production and conversion	11	88.1304	-1.33014	2.01134e-06	128.685	-0.954874	4.26112e-05	3043.75	-2.81368	5.51784e-11	559.363	-3.25785	3.89955e-10	6552.38	-1.53705	0.24967
LMON_1136	Propanediol utilization polyhedral body protein PduT		+	554	lmo1143	Secondary metabolites biosynthesis, transport and catabolism; Energy production and conversion;	11	29.0257	-1.29879	0.00237159	40.1538	-0.679788	0.0648149	1069.02	-2.96108	9.79178e-12	211.181	-3.20098	9.4014e-10	2254.57	-1.47429	0.258479
LMON_1137	Propanediol utilization polyhedral body protein PduU		+	350	lmo1144	Amino acid transport and metabolism	4/10	100.313	-2.31999	1.33782e-10	107.014	0.309292	0.313143	2051.54	-0.938498	0.0639936	89.8198	-1.71788	0.0073437	808.594	-1.16624	0.389862
LMON_1138	Propanediol utilization protein PduV		+	431	lmo1145	Amino acid transport and metabolism	4/10	111.307	-2.04719	3.23062e-09	122.57	0.368363	0.173368	2563.39	-1.00724	0.0501328	99.0111	-1.55148	0.00230532	996.945	-0.992224	0.457366
LMON_1139	Predicted alpha-ribazole-5-phosphate synthase CblS for cobalamin biosynthesis		+	749	lmo1146	Not in COGs	10/4	185.272	-2.35163	1.51831e-14	181.986	0.194753	0.478998	3456.05	-1.13077	0.0210715	166.645	-1.86644	0.000216821	1449.79	-1.36667	0.264975
LMON_1140	Adenosylcobinamide-phosphate guanylyltransferase		+	557	lmo1147	Coenzyme transport and metabolism	10	56.5197	-2.16924	8.50657e-09	49.0564	0.251412	0.479674	939.678	-1.2819	0.00499479	51.4938	-2.45452	6.97832e-05	467.835	-1.66244	0.156367
LMON_1141	Cobalamin synthase		-	746	lmo1148	Coenzyme transport and metabolism	4/7	53.2844	-2.35168	3.88486e-09	55.2133	-0.138999	0.716585	905.086	-1.18871	0.00762228	43.7534	-1.43478	0.029435	434.903	-2.16249	0.0063692
LMON_1142	Alpha-ribazole-5'-phosphate phosphatase		-	575	lmo1149	Carbohydrate transport and metabolism	4	36.2351	-2.7902	5.53296e-09	45.3106	-0.593378	0.0812538	697.611	-1.07892	0.0163332	42.4485	-1.52108	0.0192633	312.679	-2.36494	0.00220527
LMON_1143	Propanediol utilization transcriptional activator		+	884	lmo1150	Transcription; Signal transduction mechanisms;	12	77.1089	0.458455	0.11316	68.7437	0.20839	0.479301	182.542	-0.388884	0.376606	798.479	-2.20304	0.000635879	3652.7	0.97076	0.0238782
LMON_1144	Propanediol utilization polyhedral body protein PduA		+	287	lmo1151	Secondary metabolites biosynthesis, transport and catabolism; Energy production and conversion;	10/12/19	2.73826	-1.42085	0.186794	1.30048	-0.159586	NA	4.32789	-1.51116	0.0933733	5.36081	-2.18718	NA	3445.21	-1.14733	0.477782
LMON_1145	Propanediol utilization polyhedral body protein PduB		+	803	lmo1152	Amino acid transport and metabolism	12	6.28191	-1.04407	0.186992	5.33667	-0.224042	0.79854	11.2683	-1.43051	0.0191684	23.9245	-3.34438	0.000384999	12011.3	-1.181	0.464131
LMON_1146	Propanediol dehydratase large subunit		+	1664	lmo1153	Secondary metabolites biosynthesis, transport and catabolism	20	17.7875	-0.739206	0.231308	15.3126	-1.35911	0.0174567	22.4224	-1.2812	0.00773607	27.3613	-1.57784	0.0368317	22055.8	-1.21676	0.454986
LMON_1147	Propanediol dehydratase medium subunit		+	659	lmo1154	Not in COGs	10	9.35153	-1.44111	0.0424382	5.60404	-0.279028	0.746517	10.6161	-0.566674	0.550134	11.8805	-1.30838	0.215065	8074.83	-1.29117	0.424372
LMON_1148	Propanediol dehydratase small subunit		+	512	lmo1155	Secondary metabolites biosynthesis, transport and catabolism	4	11.2103	-2.49875	0.000984219	6.97184	-0.457008	0.590342	9.20981	-1.16068	0.115925	12.4599	-1.46115	0.159381	6083.99	-1.32219	0.407089
LMON_1149	Propanediol dehydratase reactivation factor large subunit		+	1820	lmo1156	Not in COGs	10	47.5663	-1.09971	0.0023298	28.2311	-0.669098	0.106095	41.0226	-0.948831	0.0169446	51.6176	-1.61421	0.00727475	22025.1	-1.31212	0.40873
LMON_1150	Propanediol dehydratase reactivation factor small subunit		-	347	lmo1157	Not in COGs	4*	4.11361	-1.39165	0.159522	4.43818	-1.22817	0.13635	4.07217	-1.45781	0.10561	3.87021	-1.02971	NA	2887.81	-1.30534	0.405439
LMON_1151	Propanediol utilization polyhedral body protein PduK		+	437	lmo1158	Secondary metabolites biosynthesis, transport and catabolism; Energy production and conversion;	4	14.4394	-1.77147	0.013765	8.47437	-0.346243	0.640009	12.2644	-1.55158	0.00931723	8.83736	-0.235763	0.864291	5325.81	-1.4189	0.357824
LMON_1152	Propanediol utilization polyhedral body protein PduJ		+	275	lmo1159	Secondary metabolites biosynthesis, transport and catabolism; Energy production and conversion;	16	6.28752	-0.560271	0.501632	5.24526	-0.949576	0.235844	6.80355	-0.916074	0.276322	5.94024	-1.29249	0.309744	2700.69	-1.24159	0.443783
LMON_1153	Propanediol utilization protein PduL		+	635	lmo1160	Secondary metabolites biosynthesis, transport and catabolism	7	13.4558	-1.14317	0.0587491	8.98998	-0.919619	0.175165	13.1432	-0.721064	0.201058	15.8126	-1.02441	0.27256	4908.35	-1.32958	0.394778
LMON_1154	Ethanolamine utilization protein EutJ		+	839	lmo1161	Amino acid transport and metabolism	18	27.6093	-1.21511	0.0440404	10.2915	-0.563229	0.408895	23.1601	-1.2725	0.00441695	23.7388	-1.29368	0.118445	6972.27	-1.39258	0.376485
LMON_1155	Propanediol utilization protein PduM		+	479	lmo1162	Not in COGs	7	8.71061	-0.960419	0.23207	3.40904	0.244963	0.795979	6.84879	-0.544211	0.522831	8.25793	-0.759938	0.533102	2884.91	-1.54479	0.31722
LMON_1156	Propanediol utilization polyhedral body protein PduN		+	263	lmo1163	Secondary metabolites biosynthesis, transport and catabolism; Energy production and conversion;	16	6.29624	-0.555984	0.501171	4.70754	-0.696746	0.408221	5.29868	-0.925219	0.252941	5.48465	-1.14373	0.386864	1723.69	-1.4971	0.338706
LMON_1157	Cob(I)alamin adenosyltransferase PduO		+	995	lmo1164	General function prediction only; Function unknown;	6	17.23	-0.86827	0.174447	8.38395	-0.521568	0.470137	14.6028	-0.868774	0.101123	16.8476	-1.11224	0.250419	6091.49	-1.64019	0.286948
LMON_1158	CoA-acylating propionaldehyde dehydrogenase		+	1409	lmo1165	Energy production and conversion	16	24.8841	-0.846458	0.0955652	16.5698	-0.999131	0.0727037	29.6891	-1.02724	0.0117175	28.3963	-1.38373	0.0685083	7438.35	-1.65349	0.278001
LMON_1159	Putative iron-containing NADPH-dependent propanol dehydrogenase		-	1118	lmo1166	Energy production and conversion	10	39.1634	-0.987709	0.0143602	18.1378	-0.134742	0.833759	37.7602	-1.07362	0.00321112	22.8498	-1.37872	0.090636	7319.83	-1.65212	0.277957
LMON_1160	Glycerol uptake facilitator protein @ Propanediol diffusion facilitator	glpF	+	704	lmo1167	Carbohydrate transport and metabolism	7	21.1224	-1.17887	0.0176019	16.0542	-0.246465	0.699608	27.7698	-0.828398	0.0519967	20.0765	-0.895753	0.301845	4670.37	-1.64519	0.2711
LMON_1161	Propionate kinase, propanediol utilization	AckA2	+	1193	lmo1168	Energy production and conversion	4	411.441	-2.05831	1.22821e-10	423.688	-0.77365	6.46569e-07	984.383	-1.08522	0.000747593	155.118	-0.366948	0.511049	3047.88	-1.43911	0.327025
LMON_1162	L-threonine 3-O-phosphate decarboxylase	cobD	+	1085	lmo1169	Amino acid transport and metabolism	4	835.901	-2.13598	9.52374e-20	835.506	-0.761963	4.28493e-08	2356.36	-1.16583	0.000429112	463.576	-0.606647	0.160176	1883.12	-2.20859	0.00124311
LMON_1163	Threonine kinase in B12 biosynthesis		+	875	lmo1170	Secondary metabolites biosynthesis, transport and catabolism	7	280.699	-2.57832	7.5415e-32	355.035	-1.21079	1.9855e-12	1196.97	-1.67509	1.25149e-06	241.51	-1.28058	0.000386762	1158.83	-3.20604	0.00327873
LMON_1164	Alcohol dehydrogenase	pduQ	+	1139	lmo1171	Energy production and conversion	3	554.135	0.0576307	0.867398	1158.66	0.841309	2.23624e-07	16110.4	-0.281964	0.673706	45.098	-0.18028	0.821594	25.4766	0.929834	0.0455342
LMON_1165	Ethanolamine two-component response regulator		+	572	lmo1172	Signal transduction mechanisms	2	1083.75	0.809322	0.000243903	2382.46	0.616247	3.23345e-06	12581.1	-0.0086533	0.987729	1025.04	0.147827	0.798895	1537.53	2.15353	5.293e-49
LMON_1166	Ethanolamine sensory transduction histidine kinase		+	1457	lmo1173	Signal transduction mechanisms	5/2	1334.34	1.03315	3.61077e-07	3050.92	0.705455	2.06583e-08	17707.6	-0.0301243	0.958068	1635.86	0.0609574	0.926986	2213.7	2.43416	7.65652e-52
LMON_1167	Ethanolamine utilization protein EutA	eutA	-	1421	lmo1174	Amino acid transport and metabolism	11	86.9371	2.91956	5.23419e-20	373.266	2.01249	7.60792e-43	6142.58	0.494146	0.397763	7.09908	0.310324	0.810531	6.67291	3.78318	2.30372e-12
LMON_1168	Ethanolamine ammonia-lyase heavy chain	eutB	+	1364	lmo1175	Amino acid transport and metabolism	11	171.875	2.33841	2.20261e-20	961.67	1.7969	7.2847e-27	28628.3	-0.488076	0.392821	26.7597	0.154243	0.878989	19.1969	3.26801	3.52346e-19
LMON_1169	Ethanolamine ammonia-lyase light chain	eutC	+	881	lmo1176	Amino acid transport and metabolism	11	93.361	2.37541	5.57875e-16	534.448	1.62863	8.52418e-21	14834.1	-0.510394	0.371477	13.4108	0.478815	0.636141	12.4532	3.12293	4.94653e-11
LMON_1170	Ethanolamine utilization polyhedral-body-like protein EutL		+	653	lmo1177	Amino acid transport and metabolism	11	60.7424	2.22108	7.83222e-15	297.264	1.60284	1.03507e-20	8399.16	-0.509667	0.365145	9.81045	-0.122683	0.926986	10.204	2.67575	2.12676e-06
LMON_1171	Ethanolamine utilization polyhedral-body-like protein EutM		+	521	lmo1178	Secondary metabolites biosynthesis, transport and catabolism; Energy production and conversion;	11	67.712	2.47532	6.33283e-16	377.116	1.65356	2.9353e-21	11134.1	-0.538836	0.333044	13.7426	0.248369	0.818703	12.0246	2.72676	5.47711e-07
LMON_1172	Acetaldehyde dehydrogenase, ethanolamine utilization cluster		+	1460	lmo1179	Energy production and conversion	11	203.774	2.02543	4.93842e-16	922.053	1.76955	5.78365e-30	36536.8	-0.948792	0.0667392	48.057	-0.25332	0.746045	45.5268	2.32611	8.74655e-11
LMON_1173	Ethanolamine utilization protein similar to PduA/PduJ		-	284	lmo1180	Secondary metabolites biosynthesis, transport and catabolism; Energy production and conversion;	11	43.9335	1.93664	3.95752e-12	221.337	1.74519	1.6707e-21	8952.99	-1.07761	0.0319494	8.77544	0.121887	0.928655	9.24063	2.33119	0.000138483
LMON_1174	ATP:Cob(I)alamin adenosyltransferase , ethanolamine utilization		-	755	lmo1181	Amino acid transport and metabolism	11	95.1917	1.8383	4.04163e-10	444.965	1.50855	8.17303e-20	14808.8	-0.604427	0.279979	21.8148	-0.423995	0.632199	24.6194	1.95926	2.28777e-07
LMON_1175	Ethanolamine utilization protein similar to PduL		+	641	lmo1182	Secondary metabolites biosynthesis, transport and catabolism	11	71.4039	1.59282	2.28588e-06	378.354	1.44854	1.66291e-16	12614.7	-0.69292	0.212565	21.0893	-0.286689	0.778242	17.6633	2.2911	3.09259e-07
LMON_1176	Protein clustered with ethanolamine utilization		-	566	lmo1183	Not in COGs	11	65.2253	1.65959	2.99145e-10	324.088	1.66011	8.37471e-20	10680.1	-0.719162	0.17687	16.5778	-0.0272596	0.980057	13.916	2.23607	2.71364e-06
LMON_1177	Ethanolamine utilization polyhedral-body-like protein EutN		+	269	lmo1184	Secondary metabolites biosynthesis, transport and catabolism; Energy production and conversion;	11	19.4418	2.15764	6.32825e-14	133.037	1.66959	1.02392e-17	4474.11	-0.843342	0.10499	6.58158	-0.304934	0.832629	5.8157	1.58573	0.0492524
LMON_1178	Ethanolamine utilization protein similar to PduT		+	545	lmo1185	Secondary metabolites biosynthesis, transport and catabolism; Energy production and conversion;	11	61.4687	1.83183	2.65603e-12	341.296	1.64962	8.58005e-24	11189.9	-0.731992	0.168452	12.7695	0.480534	0.6479	14.8794	2.26509	1.06149e-06
LMON_1179	Ethanolamine permease		+	1121	lmo1186	Amino acid transport and metabolism	11	143.172	1.5767	1.10316e-16	628.321	1.72728	2.54836e-23	20635.9	-0.756176	0.145024	41.8691	-0.385837	0.594096	36.5024	1.98931	1.74201e-10
LMON_1180	Ethanolamine utilization protein EutQ		-	443	lmo1187	Amino acid transport and metabolism	11	58.2714	1.24084	7.04528e-06	194.113	1.91441	7.39335e-31	7080.15	-0.923929	0.0667392	14.7776	-0.38043	0.737902	15.772	1.96174	1.93029e-05
LMON_1181	Putative major teichoic acid biosynthesis protein C		-	1451	lmo1188	Not in COGs	4/7/19	3433.6	-2.53994	1.0596e-28	4109.03	-1.40854	4.30732e-45	3693.99	-0.928787	2.85157e-14	3319	-1.04303	0.0027364	2744.74	-2.25791	4.72122e-37
LMON_1182	transcriptional regulator, AraC family		+	551	lmo1189	Transcription	5	995.964	1.40085	1.75615e-20	1125.84	0.968	5.13547e-18	1266.79	1.09882	3.48401e-14	2629.53	-0.447133	0.219546	2540.49	2.02813	4.44286e-36
LMON_1183	Substrate-specific component CblT of predicted B12-regulated ECF transporter for dimethylbenzimidazole		-	494	lmo1190	Not in COGs	10	88.9795	-0.913111	0.0281283	140.441	1.67589	4.56967e-21	6584.66	-0.984713	0.0467839	471.109	-2.07453	4.2049e-06	30277.5	-1.37876	0.314036
LMON_1184	Cobyrinic acid A,C-diamide synthase	cbiA	+	1358	lmo1191	Coenzyme transport and metabolism	10/18	33.2284	-1.08184	0.013772	64.6746	0.502152	0.140921	4660.89	-2.53014	6.67711e-08	125.152	-3.04552	5.12102e-10	6679.57	-2.39744	0.0699925
LMON_1185	Adenosylcobinamide-phosphate synthase		-	947	lmo1192	Coenzyme transport and metabolism	18	16.6824	-1.69825	0.00394289	35.5779	-0.21137	0.633243	2229.03	-2.61283	6.69587e-08	65.6079	-2.70797	7.61872e-06	3101.5	-2.72885	0.0360615
LMON_1186	Cobalt-precorrin-8x methylmutase	cbiC	-	632	lmo1193	Coenzyme transport and metabolism	18	18.3885	-1.50592	0.00556077	35.0412	-0.148633	0.752889	1717.93	-2.6983	1.47888e-11	45.098	-2.49058	0.000260504	2199.24	-2.88398	0.0277212
LMON_1187	Cobalt-precorrin-6 synthase, anaerobic	cbiD	+	1121	lmo1194	Coenzyme transport and metabolism	18	29.6828	-1.40587	0.00317179	66.2626	-0.0483153	0.908893	3502.54	-2.77189	2.83176e-09	83.5524	-2.00503	7.31049e-05	4279.73	-2.7948	0.0217461
LMON_1188	Cobalt-precorrin-6y C5-methyltransferase	cbiE	-	596	lmo1195	Coenzyme transport and metabolism	18	14.8274	-1.5268	0.011901	23.7889	0.241133	0.62803	1603	-2.80267	1.07476e-08	41.5595	-2.04726	0.00223288	1850.74	-2.75537	0.0284985
LMON_1189	Cobalt-precorrin-6y C15-methyltransferase [decarboxylating]		+	569	lmo1196	Coenzyme transport and metabolism	18	15.3388	-1.38182	0.0160348	29.3478	-0.479869	0.245148	1622.87	-2.92112	1.0118e-09	26.72	-1.53841	0.04332	1712.54	-2.76618	0.0265619
LMON_1190	Cobalt-precorrin-4 C11-methyltransferase	cbiF	-	749	lmo1197	Coenzyme transport and metabolism	18	30.0709	-1.71787	7.39894e-05	43.607	0.0308936	0.945202	2678.31	-2.96431	3.9898e-10	51.1223	-2.03152	0.00175957	2622.84	-2.72939	0.0354754
LMON_1191	Cobalamin biosynthesis protein CbiG	cbiG	-	1031	lmo1198	Coenzyme transport and metabolism	18	24.3279	-1.63658	0.000842692	43.8061	-0.308724	0.421742	3246.28	-3.07032	1.12632e-10	40.4626	-1.45596	0.0245311	3068.88	-2.96911	0.0127696
LMON_1192	Cobalt-precorrin-3b C17-methyltransferase	cbiH	-	725	lmo1199	Coenzyme transport and metabolism	18	23.6146	-2.42682	6.58445e-06	34.4062	-0.339153	0.484398	2408.96	-3.09376	1.37902e-11	48.6586	-1.7258	0.00385997	2470.91	-3.17876	0.00409463
LMON_1193	Cobalt-precorrin-6x reductase		-	752	lmo1200	Coenzyme transport and metabolism	18	21.3479	-1.85923	0.000242654	29.769	0.0605791	0.905303	2363.94	-3.14218	1.97827e-11	36.7383	-1.33478	0.0650541	2361.13	-3.16936	0.00337613
LMON_1194	Uroporphyrinogen-III methyltransferase / Uroporphyrinogen-III synthase		+	1481	lmo1201	Coenzyme transport and metabolism	18	53.1916	-1.75656	1.88429e-06	78.0585	-0.190677	0.547932	5631.68	-3.15737	1.73006e-10	100.029	-1.49353	0.00189155	5155.62	-3.27797	0.00447757
LMON_1195	Sirohydrochlorin cobaltochelatase CbiK	cbiK	+	785	lmo1202	Coenzyme transport and metabolism	18	30.0984	-1.89958	2.04678e-05	62.8142	-0.609015	0.0608406	3788.42	-3.34123	3.23115e-12	58.6991	-1.52433	0.0140615	3241.91	-3.44519	0.00195178
LMON_1196	Cobalt-precorrin-2 C20-methyltransferase	cbiL	+	710	lmo1203	Coenzyme transport and metabolism	18	25.421	-2.02561	4.83651e-05	37.5989	-0.532924	0.180897	2381.61	-3.29898	1.34364e-14	40.1308	-1.45343	0.0253385	2082.25	-3.50743	0.000438052
LMON_1197	Substrate-specific component CbiM of cobalt ECF transporter		+	734	lmo1204	Inorganic ion transport and metabolism	18	23.7853	-1.9046	0.000641434	40.8493	-0.35491	0.349119	2485.18	-3.35068	6.6242e-14	35.8272	-1.32583	0.053381	2099.31	-3.20961	0.00288687
LMON_1198	Additional substrate-specific component CbiN of cobalt ECF transporter		+	296	lmo1205	Inorganic ion transport and metabolism	18	8.75356	-1.5905	0.0312365	14.7075	-0.25011	0.675315	1005.24	-3.40354	7.36785e-13	18.2144	-1.32612	0.174756	810.572	-3.35238	1.77977e-06
LMON_1199	Transmembrane component CbiQ of energizing module of cobalt ECF transporter	cbiQ	+	677	lmo1206	Inorganic ion transport and metabolism	18	58.0166	-0.670467	0.0222691	61.3618	-0.476525	0.11327	1806.94	-3.15947	1.01649e-13	74.3214	-0.888484	0.128366	1595.97	-3.05956	2.25305e-06
LMON_1200	ATPase component CbiO of energizing module of cobalt ECF transporter		+	806	lmo1207	Inorganic ion transport and metabolism	18	213.871	-0.254586	0.22388	197.467	0.00487707	0.981689	3671.81	-3.1761	1.4364e-27	223.858	-0.863273	0.0172191	2841.81	-2.56175	5.30821e-07
LMON_1201	Cobyric acid synthase	cbiP	+	1535	lmo1208	Coenzyme transport and metabolism	18	2346.33	-0.349921	0.0380398	1424.54	-0.361693	0.000985212	8174.47	-2.65949	2.06495e-56	2164.13	-1.55311	0.00458055	6919.51	-2.41793	1.07427e-20
LMON_1202	Cob(I)alamin adenosyltransferase PduO		+	566	lmo1209	Function unknown	18	1193.47	-0.409931	0.0339638	663.049	-0.0494253	0.734601	4102.76	-2.67724	1.7009e-48	1007.84	-1.53951	0.00175042	3238.42	-1.80758	8.10699e-22
LMON_1203	membrane protein		+	467	lmo1210	Function unknown	13/4/7	1290.65	-1.89165	5.72287e-17	1905.04	-1.11391	1.03306e-15	1132.83	-0.717457	0.000962081	797.748	-1.16168	0.00279765	138.802	-1.45124	2.60611e-05
LMON_1204	hypothetical protein		+	449	lmo1211	Function unknown	7	1012.2	-2.07866	9.91047e-29	1505.55	-1.2949	3.06135e-40	1016.36	-0.806346	0.000586274	593.506	-0.939947	0.0227494	120.458	-2.63563	2.50563e-07
LMON_1205	FIG00774383: hypothetical protein		+	530	lmo1212	Nucleotide transport and metabolism	6	149.155	-0.150323	0.573014	120.798	-0.112615	0.652141	169.417	-0.407106	0.0270056	178.906	-0.35275	0.417135	232.282	-1.19829	0.000150547
LMON_1206	Transcriptional regulator, PadR family		+	311	lmo1213	Transcription	18	185.794	-0.349107	0.230752	186.897	0.0950613	0.641766	225.019	-0.35855	0.0263666	221.973	-0.351367	0.393084	215.613	-0.45575	0.17272
LMON_1207	FIG00774857: hypothetical protein		+	551	lmo1214	Not in COGs	3/11/5	232.543	-0.272625	0.374525	275.817	-0.0304798	0.887736	287.207	-0.371592	0.022808	270.959	-0.423145	0.311423	248.443	0.0471368	0.892656
LMON_1208	N-acetylmuramoyl-L-alanine amidase		+	788	lmo1215	Cell motility; Intracellular trafficking and secretion;	8	1630.48	-0.0849215	0.741678	932.992	0.117931	0.305679	882.471	0.170785	0.158014	744.285	0.915165	0.00126336	903.517	-0.792235	0.0311792
LMON_1209	N-acetylmuramoyl-L-alanine amidase, family 4		+	986	lmo1216	Cell motility; Intracellular trafficking and secretion;	19	12147	-2.38334	1.93428e-07	4357.66	-1.16992	1.80079e-18	2832.56	-0.291247	0.00849728	327.859	2.22736	1.05971e-06	405.801	-1.1051	5.82654e-05
LMON_1210	Peptidase, M42 family		+	1079	lmo1217	Carbohydrate transport and metabolism	5	6125.22	0.0436618	0.863322	5544.26	0.358187	1.20077e-06	7806.1	-0.0395866	0.710825	10705.3	-0.488222	0.0977235	6422.14	1.07024	0.000134621
LMON_1211	FIG011178: rRNA methylase		+	758	lmo1218	Translation	5	4673.33	0.12254	0.619709	4136.94	0.429755	3.56962e-08	5637.46	0.020746	0.872268	7932.73	-0.476064	0.0999236	4717.15	1.32136	1.38053e-08
LMON_1212	FIG00774663: hypothetical protein		+	359	lmo1219	Not in COGs	12	2621.09	-0.195787	0.221758	1930.07	-0.294537	0.000514348	2056.28	-0.242019	0.141241	2453.02	-0.899039	0.00156119	2300.18	-0.274477	0.206775
LMON_1213	Transcriptional regulator, HxlR family		+	323	lmo1220	Transcription	5	1681.81	2.05299	5.83924e-25	1522.59	1.34935	1.12645e-40	1708.46	0.789064	2.51812e-08	2459.74	0.125863	0.758718	2230.71	3.17505	2.89667e-26
LMON_1214	Phenylalanyl-tRNA synthetase alpha chain	pheS	+	1052	lmo1221	Translation	15	6236.53	-1.40887	6.53579e-22	6874.18	-1.22309	1.66447e-37	7701.07	-1.44132	7.89121e-41	3883.48	-0.969911	0.000275299	2097.92	-1.02028	1.57141e-07
LMON_1215	Phenylalanyl-tRNA synthetase beta chain		-	2408	lmo1222	Translation; General function prediction only;	2	13592.2	-1.42692	1.69709e-30	13599.3	-1.2436	4.17336e-46	14826.7	-1.42221	5.57792e-47	9383.1	-1.14089	6.97832e-05	4402.41	0.163945	0.457506
LMON_1216	ABC transporter ATP-binding protein YvcR		+	701	lmo1223	Defense/virulence mechanisms	6	746.988	-0.955873	2.50148e-05	754.888	-0.792252	3.86349e-11	760.553	-0.569036	2.52435e-06	744.178	-0.821703	0.0368375	581.817	-2.0997	7.7903e-18
LMON_1217	ABC transporter, permease protein		+	113			8	121.172	-0.898715	0.00105748	121.27	-0.743521	0.0026284	124.727	-0.619643	0.00265562	120.95	-0.589162	0.242348	92.7326	-1.41546	0.00183207
LMON_1218	ABC transporter permease protein		+	3278	lmo1224	Defense/virulence mechanisms	17	4632.21	-1.20803	5.93491e-12	4523.59	-1.10612	1.01517e-26	4233.83	-0.767503	1.72074e-17	4329.47	-0.837516	0.0467283	2742.53	-0.413499	0.00712258
LMON_1219	transcriptional regulator, MarR family		+	452	lmo1225	Transcription	8	2152.98	-0.480416	0.0168772	1212.03	-0.351025	0.0156612	1154	-0.421539	0.0197086	1243.32	-0.0496988	0.937113	1202.51	-2.29891	3.78357e-26
LMON_1220	membrane protein		+	3200	lmo1226	General function prediction only	4	18302.9	-0.621412	0.0035896	9326.5	-0.190395	0.2475	8547.87	-0.486419	0.00433664	9975.6	-0.195161	0.56776	10303.4	-0.458417	0.00476643
LMON_1221	Uracil-DNA glycosylase, family 1		+	674	lmo1227	Replication, recombination and repair	8	328.954	-1.46162	5.8968e-09	190.868	-0.77243	0.000126254	473.61	-1.37647	6.92372e-13	604.722	-1.10651	0.00924941	1180.19	-2.43392	1.52812e-37
LMON_1222	Ribonuclease HIII	rnhC	-	881	lmo1228	Replication, recombination and repair	6	1531.23	0.294496	0.188483	1870.57	0.310058	0.00307148	1796.03	0.198627	0.211616	1125.62	0.234586	0.511183	572.93	-1.54771	1.0987e-10
LMON_1223	Z-ring-associated protein		+	263	lmo1229	Function unknown	12/16	1462.87	0.994603	3.35273e-09	1365.3	0.928752	1.39572e-28	1714.33	0.593277	1.53118e-06	2197.12	0.520397	0.0929712	3066.17	0.697474	0.0104421
LMON_1224	Possible colicin V production protein		+	542	lmo1230	General function prediction only	19/1	1909.06	0.590963	2.15756e-05	1966.57	0.272024	0.00545252	1713.2	0.693634	2.85259e-09	1868.13	0.872038	0.00630926	2776.44	0.694024	6.7528e-05
LMON_1225	DNA polymerase X family		+	1712	lmo1231	Replication, recombination and repair; Amino acid transport and metabolism; General function prediction only;	2	1964.1	1.12148	1.70339e-10	1711.2	0.217595	0.0136707	1567.92	0.423437	4.37775e-06	1339.17	0.758666	0.0165126	1697.82	2.09731	3.44488e-18
LMON_1226	Recombination inhibitory protein MutS2		+	2357	lmo1232	Replication, recombination and repair	2	5630.66	0.68959	4.79393e-06	4574.11	-0.0566297	0.550529	4296.28	0.0207352	0.887277	3692.93	0.166624	0.640103	3615.7	2.00047	4.06733e-16
LMON_1227	Thioredoxin	trxA	+	311	lmo1233	Posttranslational modification, protein turnover, chaperones; Energy production and conversion;	5	10657.2	-0.155209	0.6944	5511.31	0.393807	1.03046e-05	2539.94	0.32678	0.125117	5460.82	-0.968397	0.0635619	3313.82	1.19995	1.08214e-05
LMON_1228	Excinuclease ABC subunit C	uvrC	+	1811	lmo1234	Replication, recombination and repair	10	6889.07	0.226652	0.135214	5256.12	0.445414	4.63231e-07	3167.19	0.578259	0.00227801	3337.61	0.105484	0.788252	3452.13	0.271672	0.286948
LMON_1229	Aspartokinase		+	1214	lmo1235	Amino acid transport and metabolism	7	2942.59	-1.56021	1.05677e-08	3615.12	-0.311914	0.000417822	4643.32	-0.592544	3.71621e-07	3326.52	-0.603136	0.0281538	1602.25	-2.89817	6.1518e-54
LMON_1230	FIG00774424: hypothetical protein		+	485	lmo1236	Not in COGs	8/4/19	1826.66	-0.616791	0.000257642	2193.72	-0.234979	0.0639147	2917.62	-0.516864	0.0106064	2022.71	0.0227812	0.958257	1767.12	-0.721835	0.00213198
LMON_1232	Glutamate racemase	racE	+	800	lmo1237	Cell wall/membrane biogenesis	6	3419.38	-1.43622	1.56546e-07	3963.93	-0.98315	5.89081e-26	4635.49	-1.14368	2.67027e-39	3325.4	-1.26261	7.88768e-07	2351.66	-3.69261	4.00943e-27
LMON_1233	Ribonuclease PH	rph	-	746	lmo1238	Translation	6	3192.92	-1.50046	4.64999e-11	3771.7	-1.032	3.47672e-33	4295.46	-1.14168	9.85946e-58	3637.02	-1.39138	1.11911e-05	2008.65	-2.81186	1.30961e-44
LMON_1234	Nucleoside 5-triphosphatase RdgB (dHAPTP, dITP, XTP-specific)		-	611	lmo1239	Nucleotide transport and metabolism	6	2305.8	-1.58776	1.27092e-19	2641.76	-1.12944	4.32863e-35	3063.13	-1.22079	1.96584e-47	2526.93	-1.4315	2.61704e-05	1388.76	-3.15885	1.32753e-29
LMON_1235	FIG009886: phosphoesterase		+	527	lmo1240	General function prediction only	8	3482.96	-1.54885	4.50668e-13	3976.06	-1.07025	1.02507e-30	4542.98	-1.09042	5.42003e-37	3657.98	-1.16412	0.000127138	2254.95	-3.37858	4.31906e-56
LMON_1236	absent in Lm1		+	152				0	NA	NA	0	NA	NA	0	NA	NA	0	NA	NA	0	NA	NA
LMON_1237	absent in Lm1		+	1133	lmo1097	Replication, recombination and repair		0	NA	NA	0	NA	NA	0	NA	NA	0	NA	NA	0	NA	NA
LMON_1238	absent in Lm1		+	614			20	0.280301	2.65698	0.00512506	0.673341	0.175687	NA	0.323595	0.479599	NA	0	0.131768	NA	0	0.601443	NA
LMON_1239	absent in Lm1		-	161	lmo2329a			0	NA	NA	0	NA	NA	0	NA	NA	0	NA	NA	0	NA	NA
LMON_1240	absent in Lm1		-	473	lmo2329	Transcription		0	NA	NA	0	NA	NA	0	NA	NA	0	NA	NA	0	NA	NA
LMON_1241	absent in Lm1		-	191				0	NA	NA	0	NA	NA	0	NA	NA	0	NA	NA	0	NA	NA
LMON_1242	FIG00774770: hypothetical protein - present in Lm1		-	242			12	0	0.156	NA	0.9196	0.0359264	NA	0.323595	-0.0371978	NA	0.517506	-0.273545	NA	0.463997	-0.009925	NA
LMON_1243	Gp31 protein		-	152			5/12	13.1213	0.102757	0.874339	25.7589	-0.462574	0.327746	33.5117	0.130577	0.813233	28.1487	-0.906386	0.246095	32.3658	0.293384	0.665311
LMON_1244	absent in Lm1		-	176			16	0.280301	0.840242	NA	0.313571	0.39736	NA	1.6659	-0.309826	0.787969	0.517506	-0.273545	NA	1.85599	-0.589887	NA
LMON_1245	absent in Lm1		+	275			17	1.34857	-0.177698	0.895801	2.42114	-0.167632	0.872373	1.24914	0.931736	0.347856	1.15885	0.0205421	NA	0.463997	1.81482	NA
LMON_1246	absent in Lm1		+	563	lmo2315			0	NA	NA	0	NA	NA	0	NA	NA	0	NA	NA	0	NA	NA
LMON_1247	absent in Lm1		+	143				0	NA	NA	0	NA	NA	0	NA	NA	0	NA	NA	0	NA	NA
LMON_1248	absent in Lm1		+	179				0	NA	NA	0	NA	NA	0	NA	NA	0	NA	NA	0	NA	NA
LMON_1249	absent in Lm1		+	293				0	NA	NA	0	NA	NA	0	NA	NA	0	NA	NA	0	NA	NA
LMON_1250	absent in Lm1		+	521				0	NA	NA	0	NA	NA	0	NA	NA	0	NA	NA	0	NA	NA
LMON_1251	absent in Lm1		+	269				0	NA	NA	0	NA	NA	0	NA	NA	0	NA	NA	0	NA	NA
LMON_1252	absent in Lm1		+	623				0	NA	NA	0	NA	NA	0	NA	NA	0	NA	NA	0	NA	NA
LMON_1253	absent in Lm1		+	251				0	NA	NA	0	NA	NA	0	NA	NA	0	NA	NA	0	NA	NA
LMON_1254	absent in Lm1		+	278				0	NA	NA	0	NA	NA	0	NA	NA	0	NA	NA	0	NA	NA
LMON_1255	absent in Lm1		+	227				0	NA	NA	0	NA	NA	0	NA	NA	0	NA	NA	0	NA	NA
LMON_1256	absent in Lm1		+	308				0	NA	NA	0	NA	NA	0	NA	NA	0	NA	NA	0	NA	NA
LMON_1257	absent in Lm1		+	503				0	NA	NA	0	NA	NA	0	NA	NA	0	NA	NA	0	NA	NA
LMON_1258	hypothetical protein		+	554			12	54.2711	0.391018	0.290587	101.925	0.183314	0.645546	147.332	0.314842	0.324462	119.919	-1.33017	0.00234947	158.443	0.223669	0.691821
LMON_1259	hypothetical protein		+	572			12	32.3115	0.358743	0.391331	58.4204	0.340139	0.36396	107.611	0.0234076	0.954003	50.9144	-0.813478	0.167087	81.7185	0.477986	0.350963
LMON_1260	Lin2592 protein		+	173			5	5.49581	0.834868	0.217691	13.5167	0.471978	0.389795	23.0734	-0.0135913	0.981563	14.5299	-0.477204	0.660337	17.5926	1.56377	0.00224346
LMON_1261	conserved phage-related protein		+	383			5	4.08683	-0.370893	0.718077	6.50153	0.366787	0.633243	14.0952	-0.0586137	0.932078	6.51966	-0.804451	0.533475	11.3129	1.06186	0.257915
LMON_1262	FIG00774582: hypothetical protein		+	479			9	21.4027	-0.162576	0.777914	38.7158	0.443988	0.203077	63.6636	0.368438	0.316474	53.8734	-0.575117	0.338864	88.647	0.229084	0.753457
LMON_1263	FIG00774361: hypothetical protein		+	689			5	45.4266	-0.147077	0.76145	91.7168	0.326698	0.245683	151.454	0.28312	0.395477	106.531	-0.446934	0.437203	173.72	0.987067	0.0342105
LMON_1264	DNA helicase, phage-associated		-	1256			3	110.188	-0.244506	0.596577	202.133	0.516137	0.0037955	403.427	0.0733418	0.802616	249.733	-0.129374	0.799767	430.047	1.43008	0.000368367
LMON_1265	hypothetical protein		-	485			17	48.2278	-0.3199	0.554378	103.503	0.367799	0.185535	164.942	0.303784	0.387261	118.287	-0.11692	0.866872	178.179	1.56009	0.00013054
LMON_1266	DNA primase/helicase, phage-associated		-	2342			17	204.663	-0.29166	0.557788	435.316	0.268481	0.224421	701.098	0.0672255	0.825087	454.059	-0.161816	0.739373	790.384	1.41041	5.15165e-05
LMON_1267	FIG00774260: hypothetical protein		+	320			5/17/3	29.577	-0.264313	0.655942	53.9398	0.172772	0.605508	94.9481	-0.0682619	0.85812	78.4836	-0.375092	0.496419	107.769	1.11168	0.00892276
LMON_1268	FIG00775073: hypothetical protein		+	530			5/11	14.5359	-0.00514716	0.994847	23.7859	0.0793674	0.886953	60.4617	-0.563336	0.102651	33.9429	-0.554677	0.442287	55.8094	0.84422	0.037525
LMON_1269	absent in Lm1		+	425				0	NA	NA	0	NA	NA	0	NA	NA	0	NA	NA	0	NA	NA
LMON_1270	hypothetical phage protein		+	299			3	16.9739	-1.32979	0.0259492	17.8684	-0.0904608	0.889512	57.7645	-0.612122	0.0821293	23.2434	-0.709471	0.400638	15.8074	1.72992	0.000931211
LMON_1271	Phage terminase large subunit		+	1457			3	116.217	-0.769373	0.136368	143.865	0.578465	0.0139483	444.812	-0.527877	0.105912	225.769	-0.768675	0.073952	158.797	2.10095	6.46656e-10
LMON_1272	absent in Lm1		-	389				0	NA	NA	0	NA	NA	0	NA	NA	0	NA	NA	0	NA	NA
LMON_1273	Portal protein, phage associated		-	1130			3	27.1072	-0.951182	0.0647263	43.8042	0.810574	0.00407479	102.992	-0.0808076	0.832946	52.551	-0.233299	0.751506	39.0387	2.86946	4.7805e-19
LMON_1274	Prophage Clp protease-like protein		-	797			3	109.654	-0.52665	0.324289	207.783	1.01112	6.15185e-07	579.232	-0.275683	0.338136	279.142	-0.252957	0.577377	220.776	2.64836	8.17482e-21
LMON_1275	Phage major capsid protein		-	1151			3	77.2287	-0.884701	0.0939839	176.262	0.813455	0.000304221	445.555	-0.335144	0.225346	213.534	-0.157651	0.747572	169.249	2.61752	2.68666e-21
LMON_1276	FIG00775731: hypothetical protein		-	170			3	12.0724	-0.597671	0.44426	23.7638	0.925073	0.00803017	65.2099	-0.179568	0.680406	35.3097	-0.00194779	0.998564	28.583	2.39803	3.36779e-11
LMON_1277	Bacteriophage		-	299			3	25.1383	-1.13949	0.0667003	77.9356	0.437478	0.0923042	189.22	-0.388677	0.247635	74.923	-0.00364894	0.995711	70.3349	2.5083	1.5434e-12
LMON_1278	Phage protein		-	365			3	26.5348	-0.749298	0.272338	69.0253	0.705832	0.00612766	172.593	-0.432292	0.146518	71.7163	-0.225254	0.71874	65.0893	2.71251	5.3416e-14
LMON_1279	FIG00775613: hypothetical protein		+	401			3	39.8792	-0.688278	0.222838	129.079	0.654709	0.00214618	317.645	-0.508054	0.0435654	133.33	-0.277065	0.56776	112.975	2.68977	6.46462e-21
LMON_1280	FIG00775153: hypothetical protein		+	383			17	27.0618	-0.889671	0.105596	103.384	0.0388746	0.893834	182.228	-0.114321	0.70391	88.4798	0.0177189	0.978658	81.2545	2.25501	3.26055e-10
LMON_1281	Phage major tail protein		+	587			3	62.3719	-0.408253	0.407023	197.967	0.593894	0.0319	480.191	-0.398085	0.251353	190.105	-0.135888	0.805162	173.102	2.3505	3.1764e-18
LMON_1282	hypothetical protein		-	332			2	4.336	-0.0312539	0.98289	25.0009	-0.225461	0.669216	32.582	0.792947	0.0700856	18.4001	0.84944	0.252851	7.10151	3.74226	6.76636e-12
LMON_1283	FIG00774662: hypothetical protein		-	149			3	11.7584	-0.677256	0.316314	26.8834	0.933436	0.00786244	58.4274	0.149185	0.744518	25.3754	0.65771	0.356738	29.2987	2.81667	5.44212e-10
LMON_1284	Phage tail length tape-measure protein		-	4919			3	184.614	-0.648781	0.102159	563.69	0.39495	0.0662438	904.399	0.00486317	0.989451	436.198	0.255243	0.59326	467.194	2.56842	1.72317e-29
LMON_1285	FIG00776043: hypothetical protein		+	1649			2	36.0508	-0.299359	0.640088	204.858	0.206671	0.424746	312.78	0.0840576	0.755342	106.88	0.52651	0.24259	117.824	3.02826	1.18661e-29
LMON_1286	phage minor structural protein, N-terminal region domain protein		+	2294			3	51.445	-0.487996	0.217514	214.593	0.329419	0.0961646	345.026	-0.151635	0.649125	111.307	0.361936	0.461385	104.588	2.87393	4.16676e-19
LMON_1287	phage minor structural protein, N-terminal region domain protein		+	1094	lmo2283	Not in COGs	3	12.3788	0.445851	0.431626	48.3791	0.704888	0.01864	73.4458	-0.0310679	0.934853	15.1491	0.924324	0.285009	22.551	2.09301	9.52646e-08
LMON_1288	absent in Lm1		+	443				0	NA	NA	0	NA	NA	0	NA	NA	0	NA	NA	0	NA	NA
LMON_1289	absent in Lm1		+	416				0	NA	NA	0	NA	NA	0	NA	NA	0	NA	NA	0	NA	NA
LMON_1290	absent in Lm1		+	263				0	NA	NA	0	NA	NA	0	NA	NA	0	NA	NA	0	NA	NA
LMON_1291	absent in Lm1		+	233				0	NA	NA	0	NA	NA	0	NA	NA	0	NA	NA	0	NA	NA
LMON_1292	Endolysin, L-alanyl-D-glutamate peptidase [Bacteriophage A118]		+	773	lmo2278	Not in COGs	18	4.11859	0.0669651	0.953469	1.54674	1.86449	0.00661319	4.0507	-0.186723	0.853544	0.579424	0.667893	NA	12.8464	-0.970472	0.35815
LMON_1293	absent in Lm1		+	194				0	NA	NA	0	NA	NA	0	NA	NA	0	NA	NA	0	NA	NA
LMON_1294	absent in Lm1		+	572				0	NA	NA	0	NA	NA	0	NA	NA	0	NA	NA	0	NA	NA
LMON_1295	Protein gp28 [Bacteriophage A118]		+	449	lmo2275		2	177.762	-1.18668	1.41723e-06	262.957	-1.77835	4.06267e-26	511.717	-0.872976	0.0120041	475.338	-0.960404	0.00790856	249.178	1.92325	2.98148e-11
LMON_1296	Protein gp29 [Bacteriophage A118]		+	350	lmo2274		2	287.011	-1.25821	3.23728e-07	483.74	-1.82071	3.02826e-42	959.349	-0.873296	0.0280797	943.563	-1.12347	0.000171294	434.793	2.05294	4.41076e-17
LMON_1297	Protein gp30 [Bacteriophage A118]		+	377	lmo2273		2	445.489	-0.946658	5.76466e-08	696.519	-1.20271	1.39622e-16	1885.42	-1.08084	0.00268115	1859.1	-1.49801	4.68549e-06	743.241	1.98894	1.00928e-22
LMON_1298	FIG00775160: hypothetical protein		+	233	lmo2271	Not in COGs	6	28.1773	-1.18612	0.0170135	26.1908	-1.32898	0.00811786	8.23866	-1.04963	0.167929	12.9774	-1.38707	0.181615	13.3458	-1.72879	0.126677
LMON_1299	absent in Lm1		+	182				0	NA	NA	0	NA	NA	0	NA	NA	0	NA	NA	0	NA	NA
LMON_1300	putative exported protein		+	1253	lmo1241	Function unknown	10	67.0006	2.02432	3.80185e-07	36.0754	3.69829	5.58822e-86	209.397	2.04917	9.67245e-14	5430.41	-1.25056	0.0369436	27282.5	-1.08334	2.35712e-07
LMON_1301	DUF1801 domain-containing protein		+	593	lmo1242	Function unknown	8	2007.8	-0.687676	0.000358724	1332.67	-0.192153	0.0556097	1467.01	-0.573328	4.8246e-07	1100.54	-0.116151	0.78502	1087.45	-1.32442	1.28409e-08
LMON_1302	PhnB protein; putative DNA binding 3-demethylubiquinone-9 3-methyltransferase domain protein		+	407	lmo1243	Function unknown	8	1249.07	0.443758	0.0111441	728.05	0.661682	3.7284e-09	675.259	0.367167	0.00316704	521.383	1.03831	0.000282663	1088.19	-1.08267	9.34841e-08
LMON_1303	Hypothetical, related to broad specificity phosphatases COG0406		+	599	lmo1244	Carbohydrate transport and metabolism	4/18	423.344	-1.3864	8.88616e-08	349.914	-0.657169	3.16425e-06	523.024	-1.28094	2.7981e-09	418.903	-0.748225	0.0286809	821.417	-1.51757	5.58733e-15
LMON_1304	FIG00774287: hypothetical protein		+	260	lmo1245	Not in COGs	7	1604.56	1.54496	6.86219e-17	683.479	2.56158	3.44163e-63	362.041	2.32055	7.64341e-22	240.189	2.15552	0.000320075	222.003	0.889739	0.0103469
LMON_1305	ATP-dependent RNA helicase YxiN		+	1412	lmo1246	Replication, recombination and repair; Transcription; Translation;	6	4549.63	0.994032	2.23865e-15	3726.47	0.746309	2.41123e-26	2636.64	0.559607	0.0189269	2389.5	0.072907	0.915624	2149.99	-1.04157	6.40546e-09
LMON_1306	FIG00774866: hypothetical protein		+	263	lmo1247	Not in COGs	6/16	738.285	0.53703	0.014348	599.256	0.160387	0.324754	324.145	0.719722	0.00518528	333.555	0.236446	0.542255	258.407	0.0342896	0.940812
LMON_1307	MutT/nudix family protein		+	476	lmo1248	Replication, recombination and repair; General function prediction only;	8	296.684	-0.838936	2.89252e-05	381.922	-0.664714	6.30424e-07	375.723	-0.467373	0.0011134	175.593	0.197703	0.689977	91.7731	-2.38503	4.72093e-07
LMON_1308	FIG00774262: hypothetical protein		+	245	lmo1249	Not in COGs	3	290.838	-2.35679	0.00200364	55.6324	-0.343399	0.471198	60.2669	-1.26973	0.00244551	2276.53	-2.29971	0.000364298	215.137	1.88901	4.81532e-07
LMON_1309	transporter		+	1205	lmo1250	Carbohydrate transport and metabolism; Amino acid transport and metabolism; Inorganic ion transport and metabolism; General function prediction only;	17	2052.04	-2.14429	0.00452575	403.896	-0.442855	0.0956795	419.415	-0.858838	0.00680113	11938.9	-1.60651	0.0340852	1541.2	0.427862	0.350361
LMON_1310	transcriptional regulator, Crp/Fnr family		-	659	lmo1251	Signal transduction mechanisms	15	840.14	-2.75835	5.84216e-17	553.641	-1.50065	8.76877e-16	381.106	-0.885973	2.70944e-09	1479.97	-0.656781	0.256294	263.845	0.161406	0.761821
LMON_1311	FIG00774216: hypothetical protein		-	194			13	1205.06	-1.75112	7.82551e-06	962.833	-1.71224	2.82841e-15	551.68	0.541322	0.0758464	761.455	0.273187	0.44281	383.875	-0.685345	0.579681
LMON_1312	membrane protein		+	848	lmo1252	Function unknown	19/15	3495.9	-0.0739618	0.813666	1941.79	0.148309	0.12719	1772.97	-0.00556529	0.98441	60.3976	4.15507	7.49156e-20	107.474	1.28449	0.000954911
LMON_1313	FIG00774310: hypothetical protein		+	137			13	975.558	0.107485	0.771387	861.94	-0.493875	0.0477375	382.577	1.38469	1.58519e-07	1321.43	0.116916	0.831726	1497.17	0.310559	0.626142
LMON_1314	Trehalose operon transcriptional repressor		-	713	lmo1253	Transcription	7	1030.55	-0.208727	0.449726	1022.32	0.296288	0.00334248	1247.34	0.124872	0.257095	1048.19	-0.0280666	0.951264	1395.11	-0.874974	2.77473e-05
LMON_1315	Trehalose-6-phosphate hydrolase		+	1646	lmo1254	Carbohydrate transport and metabolism	9	2620.64	-0.805222	8.28504e-07	4334.22	-0.742355	7.32442e-14	6018.83	-0.586071	0.000640722	59964.9	-2.83904	3.67719e-16	200656	0.0517368	0.830156
LMON_1316	PTS system, trehalose-specific IIB component / PTS system, trehalose-specific IIC component		-	1484	lmo1255	Carbohydrate transport and metabolism	9	1781.97	-1.12829	4.67435e-14	3461.44	-0.696618	2.0414e-11	4814.3	-0.576459	0.000196825	56729.6	-3.09933	2.65648e-16	160228	-0.0188661	0.940358
LMON_1317	FIG00774111: hypothetical protein		+	452	lmo1256	Replication, recombination and repair; General function prediction only;	12	47.5451	2.04367	4.74826e-16	36.9015	1.68073	3.19893e-13	52.8097	1.00096	2.68044e-05	334.148	-1.20083	0.00044513	443.684	2.13777	3.52405e-25
LMON_1318	FIG00774071: hypothetical protein		+	464	lmo1257	Not in COGs	2	145.247	-0.89415	0.00143972	235.459	-1.3224	2.63689e-13	4144.82	0.187862	0.87035	6238.88	0.151641	0.871044	11442	3.23981	2.7672e-89
LMON_1319	Lysophospholipase ; Monoglyceride lipase ; putative		+	920	lmo1258	Lipid transport and metabolism	12	899.317	0.928442	1.90255e-07	735.586	0.50084	1.25415e-06	516.421	0.621157	0.00011322	1501.06	-1.29189	0.00043305	1346.79	1.01598	3.37604e-08
LMON_1320	Gamma-glutamyl phosphate reductase	proA	+	1247	lmo1259	Amino acid transport and metabolism	16	2610.62	0.0685304	0.675032	2296.67	-0.208944	0.0251006	2270.99	-0.340935	0.000156394	2292.83	-0.818502	0.0198322	1443.57	-1.07387	1.34389e-11
LMON_1321	Glutamate 5-kinase	proB	+	830	lmo1260	Amino acid transport and metabolism	6	1630.69	-0.133607	0.446289	1490.74	-0.22059	0.0228802	1557.11	-0.324771	0.00373937	1183.66	-0.348683	0.264171	910.87	-1.83937	2.46878e-18
LMON_1322	membrane protein		+	1139	lmo1261	Function unknown	10	1075.43	-0.382559	0.0551924	2200.09	0.212789	0.011138	3787.83	0.287113	0.216464	14942.4	-1.51872	7.18675e-06	19655.7	-1.67367	2.1411e-09
LMON_1323	Ans operon transcriptional repressor		+	395	lmo1262	Transcription	9	610.415	-0.568879	0.0342983	1063.55	-0.714163	1.37948e-09	1204.87	-0.26626	0.0562248	2033.84	-1.26054	0.000169641	805.676	-0.542092	0.159805
LMON_1324	transcriptional regulator, putative		+	215	lmo1263	Transcription	2	1.62577	0.683262	0.543097	5.31456	0.352592	0.659135	4.58094	0.337061	0.695159	1.73827	0.627071	0.685228	2.39076	1.12619	0.395679
LMON_1325	FIG00774540: hypothetical protein		+	533	lmo1264	General function prediction only	10	4.37648	-0.0395182	0.975722	7.51055	-0.126267	0.872373	7.12562	0.565329	0.386775	8.1341	-0.452836	0.72812	5.28092	-0.309919	0.832826
LMON_1326	FIG00774764: hypothetical protein		+	665	lmo1265	Not in COGs	13	22.9774	-0.681389	0.189578	40.5992	-0.727059	0.0439678	25.0829	0.268624	0.506784	30.7362	-0.719748	0.356738	14.844	0.159567	0.85213
LMON_1327	FIG00774727: hypothetical protein		+	938	lmo1266	General function prediction only	10	1947.97	-1.26271	1.30702e-15	1869.78	-0.433218	4.42291e-07	1787.06	-0.251436	0.0416704	3615.33	-1.38655	0.0109375	2840.47	-1.04807	1.01251e-07
LMON_1328	Cell division trigger factor	tig	+	1283	lmo1267	Posttranslational modification, protein turnover, chaperones	6	62606.8	0.0494624	0.856584	61467.7	0.370275	4.91728e-07	74982.1	-0.117397	0.39091	60652	-0.40852	0.171836	27926.7	-0.916813	1.30539e-05
LMON_1329	ATP-dependent Clp protease ATP-binding subunit ClpX	clpX	+	1259	lmo1268	Posttranslational modification, protein turnover, chaperones	20	38112.9	0.145947	0.495839	25053.3	-0.463037	2.49221e-10	21579.5	-0.651304	2.62928e-10	20726.7	-0.806606	0.00435456	16277.7	-0.379959	0.0786217
LMON_1330	Signal peptidase I		+	566	lmo1269	Intracellular trafficking and secretion	6	3195.28	0.739411	5.22407e-05	2245.14	0.192494	0.0874162	1795.41	0.465416	0.000169786	2170.62	0.41416	0.369497	2844.65	-0.458168	0.0100001
LMON_1331	Signal peptidase I		+	569	lmo1270	Intracellular trafficking and secretion	6	3462.44	0.698827	3.1131e-06	2394.29	0.227299	0.00609812	2080	0.31496	0.0230025	2397.02	0.319024	0.407707	3015.24	-0.423913	0.0413481
LMON_1332	Signal peptidase I		+	542	lmo1271	Intracellular trafficking and secretion	6	2533.64	0.464022	0.00861784	2228.57	-0.155156	0.0748269	1921.64	-0.231472	0.275689	1480.76	-0.110571	0.791081	1177.88	-1.53603	4.52403e-15
LMON_1333	50S ribosomal subunit maturation GTPase RbgA (B. subtilis YlqF)	rbgA	+	863	lmo1272	General function prediction only	14	4899.99	0.404013	0.0189776	4240.89	-0.191629	0.0175885	3542.12	-0.286726	0.0903059	2828.39	-0.185213	0.588449	2046.23	-1.06728	2.91262e-09
LMON_1334	Ribonuclease HII	rnhB	+	785	lmo1273	Replication, recombination and repair	14	4004.36	0.40468	0.0124925	3215.12	-0.20594	0.0589894	2704.54	-0.312019	0.0615999	2070.91	-0.0414395	0.921742	1282.1	-0.279442	0.0994567
LMON_1335	Rossmann fold nucleotide-binding protein Smf possibly involved in DNA uptake		+	860	lmo1274	Replication, recombination and repair; Intracellular trafficking and secretion;	16	87.0902	0.800545	0.00341484	69.1801	-0.102763	0.770944	45.6358	-0.0283105	0.950462	53.0463	-0.430703	0.48193	47.135	-0.412615	0.423248
LMON_1336	DNA topoisomerase I	topA	+	2078	lmo1275	Replication, recombination and repair	4	19692.7	0.0210228	0.930067	11202.7	0.744758	2.39096e-16	12580.9	0.297395	0.000373701	8587.31	1.00097	7.39209e-05	11742.8	0.311511	0.159248
LMON_1337	tRNA:m(5)U-54 MTase gid	gid	-	1304	lmo1276	Translation	15	9353.17	-1.72118	2.69753e-26	5110.39	-0.472245	4.80498e-10	5316.28	-0.949272	3.59421e-24	2933	0.0933947	0.818054	2975.28	-0.0812529	0.643402
LMON_1338	Site-specific tyrosine recombinase	codV	+	902	lmo1277	Replication, recombination and repair	15	8270.6	-0.836464	1.86579e-07	4830.47	-0.465806	4.64734e-09	5642.88	-0.516037	2.14338e-08	4401.39	0.225197	0.497846	7907.36	-0.231414	0.232016
LMON_1339	ATP-dependent protease HslV	clpQ	+	539	lmo1278	Posttranslational modification, protein turnover, chaperones	15	3423.21	-0.656191	4.54472e-05	1896.59	-0.302993	0.00110569	2171.29	-0.39098	5.38846e-06	2105.29	0.0353499	0.937708	3300.55	0.334385	0.083834
LMON_1340	ATP-dependent hsl protease ATP-binding subunit HslU	hslU	+	1409	lmo1279	Posttranslational modification, protein turnover, chaperones	14/3	12264.1	-0.588277	0.000130939	6854.9	0.00858942	0.945428	7428.78	-0.128358	0.173018	7576.95	0.101605	0.814428	10383.5	0.956085	1.94385e-08
LMON_1341	GTP-sensing transcriptional pleiotropic repressor codY	codY	+	779	lmo1280	Transcription	3	8649.48	-0.423266	0.0331671	5322.36	0.609276	1.39423e-15	6386.04	0.0158807	0.90848	5265.73	0.08984	0.829452	4906.37	1.27333	6.443e-13
LMON_1342	4-hydroxybenzoyl-CoA thioesterase family active site		-	419	lmo1281	General function prediction only	16	684.734	0.542266	0.0023575	615.856	0.66761	1.2719e-08	619.451	0.264545	0.0771658	862.696	-0.39027	0.355336	1151.92	-0.614456	0.00282683
LMON_1343	FIG00774818: hypothetical protein		-	311	lmo1282	Not in COGs	6	691.402	0.801098	3.63028e-05	591.138	1.16527	4.48904e-33	561.842	0.693503	9.87381e-06	470.844	0.439311	0.22687	599.256	-0.0691814	0.803053
LMON_1344	lacX protein, putative		+	872	lmo1283	Carbohydrate transport and metabolism	10	2079.86	0.546944	0.000243138	1750.5	0.932203	6.06312e-21	1665.97	0.652972	2.53191e-06	1539.33	0.369224	0.259526	1774.39	0.139456	0.563112
LMON_1345	Acyl-phosphate:glycerol-3-phosphate O-acyltransferase PlsY		-	596	lmo1284	Function unknown	19	2373.86	-1.0448	7.86763e-08	2688.21	-0.309993	0.000716462	2099.29	0.269079	0.0169039	1353.19	0.484712	0.128718	1704.93	-0.885855	6.77442e-05
LMON_1346	Succinyl-CoA synthetase, alpha subunit-related enzymes		-	407	lmo1285	General function prediction only	5	1861.89	0.36297	0.0644687	1968.86	0.536514	4.35426e-09	2689.95	0.28303	0.0172003	4522.41	-0.298381	0.453735	10291	1.76683	1.57085e-26
LMON_1347	Topoisomerase IV subunit B	parE	-	1967	lmo1286	Replication, recombination and repair	15	8259.12	0.00514335	0.983243	9843.08	0.0763782	0.41665	10095.8	0.102406	0.41635	5307.05	0.575466	0.04832	3941.9	0.819535	5.42637e-09
LMON_1348	Topoisomerase IV subunit A	parC	-	2459	lmo1287	Replication, recombination and repair	2	16372.9	-0.0207989	0.923058	18338.7	-0.0562695	0.574515	17681.4	0.1879	0.0748739	14359	0.102675	0.790256	7012.26	1.39099	2.42552e-17
LMON_1349	S-ribosylhomocysteine lyase / Autoinducer-2 production protein LuxS		-	467	lmo1288	Signal transduction mechanisms	4*	1670.03	-0.665234	0.0305083	1546.38	0.340624	0.0166665	2719.35	-0.48347	0.00580616	2987.82	-0.413763	0.203007	2834.33	-0.314706	0.115136
LMON_1350	Internalin-like protein (LPXTG motif) Lmo1289 homolog		+	1733	lmo1289	Cell wall/membrane biogenesis	20	229.497	0.0391955	0.871268	183.308	-0.742931	1.47098e-05	167.625	-0.7657	0.00063084	198.23	-0.895133	0.0380549	259.5	0.160929	0.604226
LMON_1351	FIG00775656: hypothetical protein		+	131			15	20.991	-1.20352	0.0255611	12.7588	-1.44301	0.0187331	3.21601	0.256389	0.801876	2.71137	0.428772	0.782695	1.92677	0.589212	0.715452
LMON_1352	Internalin-like protein (LPXTG motif) Lmo1290 homolog		-	1796	lmo1290	Cell wall/membrane biogenesis	17	45.7592	-1.20919	0.00039823	33.5407	-0.749309	0.0578699	43.0168	-0.739803	0.0483083	44.3947	-0.755952	0.22663	112.287	0.531933	0.121224
LMON_1353	Acyltransferase		-	1868	lmo1291	Lipid transport and metabolism	19	13201.8	-1.18505	3.24786e-13	8579.85	-0.679103	1.32864e-16	7095.57	-0.309294	0.00490214	5973.91	0.2709	0.376163	12789.7	-1.63131	4.44228e-27
LMON_1354	Glycerophosphoryl diester phosphodiesterase		-	698	lmo1292	Energy production and conversion	10	749.326	-0.405857	0.070286	549.656	0.116062	0.494619	595.611	-0.0209073	0.901443	764.056	-0.478769	0.153458	816.12	-0.573756	0.00546541
LMON_1355	Aerobic glycerol-3-phosphate dehydrogenase	glpD	-	1676	lmo1293	Energy production and conversion	5	1378.18	0.758084	0.0247367	687.694	1.46455	2.27448e-34	593.221	1.56439	1.37196e-23	5431.07	0.0272794	0.965669	54589.6	2.74417	1.72318e-19
LMON_1356	tRNA delta(2)-isopentenylpyrophosphate transferase	miaA	-	917	lmo1294	Translation	7	7636.94	-1.08725	0.000327647	9100.13	-0.44301	9.00492e-06	7502.92	-0.171346	0.0844615	4507.47	-0.282421	0.366145	2055.53	-1.32872	8.71311e-11
LMON_1357	RNA-binding protein Hfq		-	233	lmo1295	Transcription; Translation;	9	2608.22	-0.947089	2.74194e-06	3328.63	-0.0276572	0.826177	3679.55	0.096155	0.547019	6643.73	-1.0271	0.000934327	6463.05	0.305747	0.0284012
LMON_1358	GTP-binding protein HflX		-	1223	lmo1296	General function prediction only	8	2530.9	-1.24965	7.11544e-10	2616.56	-0.815591	1.29283e-18	2467.75	-0.947991	1.36245e-07	859.167	-0.154763	0.750409	373.022	-1.98857	1.13406e-07
LMON_1359	Aluminum resistance protein		-	1226	lmo1297	Inorganic ion transport and metabolism	4	3177.55	-1.37982	1.12902e-11	3120.96	-0.844872	5.4422e-18	2983.06	-1.02439	6.73666e-10	1513.41	-0.763552	0.0196304	425.981	-0.861035	0.0169941
LMON_1360	transcriptional repressor GlnR	glnR	+	368	lmo1298	Transcription	1	2986.31	-0.0804477	0.813666	3418.54	-1.46773	4.94576e-23	8972.07	-2.63355	1.9064e-29	282.566	0.874956	0.0566174	99.201	-0.454927	0.33143
LMON_1361	Glutamine synthetase type I	glnA	-	1334	lmo1299	Amino acid transport and metabolism	1	22578.7	-0.26505	0.184132	18672.1	-1.31654	1.10764e-18	63895.1	-2.6359	1.82329e-66	6962.35	-0.179876	0.662741	2530.46	-0.240258	0.14875
LMON_1363	Arsenic efflux pump protein		-	1295	lmo1300	Inorganic ion transport and metabolism	13/4	907.173	-1.33009	2.58975e-11	543.042	-0.372588	0.00362178	312.498	0.403956	0.0487394	550.934	-0.0932942	0.917558	1078.26	-0.765259	0.00198559
LMON_1364	acetyltransferase, GNAT family		-	521	lmo1301	Translation	5	3332.6	1.31298	3.81167e-14	4574.48	0.879768	4.28493e-08	3940.82	0.628114	1.65998e-05	6727.64	-0.265143	0.478323	4987.82	2.09961	1.20385e-42
LMON_1365	SOS-response repressor and protease LexA		-	614	lmo1302	Transcription; Signal transduction mechanisms;	5	3432.16	1.26793	3.63795e-12	4845.45	0.94762	6.62839e-10	4048.33	0.74726	7.25116e-06	7718.71	-0.368017	0.315712	4447.88	2.07178	2.06716e-55
LMON_1366	ABC transport protein, sugar-binding component yneA		-	329	lmo1303	Cell wall/membrane biogenesis	16	457.841	0.936636	0.00155989	559.807	0.792578	0.0787183	239.093	-0.123495	0.68351	311.82	-1.61675	5.87646e-07	99.952	-2.07804	8.21152e-05
LMON_1367	FIG00774411: hypothetical protein		-	227	lmo1304	Function unknown	6	1414.77	0.671075	2.25888e-05	973.946	0.230865	0.245313	602.525	0.541824	3.65417e-05	830.227	-0.198647	0.698012	535.193	-1.21342	9.03976e-07
LMON_1368	Transketolase	tkt	-	1994	lmo1305	Carbohydrate transport and metabolism	6	19954.9	-0.157478	0.483679	20884.7	0.0248241	0.864646	30251.2	-0.676573	2.51675e-24	29014.4	-1.03418	0.00183749	67966.8	-1.68756	0.00027524
LMON_1369	FIG00774758: hypothetical protein		-	239	lmo1306	Function unknown	4	20376	-0.625812	0.00513858	21134.5	-0.18773	0.0284783	24809.1	-0.287657	0.00908028	12833	0.0311719	0.944661	2455.45	-0.390775	0.255796
LMON_1370	FIG00774999: hypothetical protein		+	842	lmo1307	Not in COGs	19	268.302	-0.404776	0.297155	211.366	-1.08102	1.85024e-05	186.84	-0.548311	0.0488	258.194	0.819002	0.0212707	382.109	-1.4853	0.000766782
LMON_1371	Ubiquinone/menaquinone biosynthesis methyltransferase UBIE		+	731	lmo1308	Secondary metabolites biosynthesis, transport and catabolism; General function prediction only;	14	966.194	0.117425	0.520621	728.695	-0.239308	0.0345452	1094.27	-1.2041	1.02558e-16	1327.22	0.0633067	0.893552	1546.57	-1.51997	4.64975e-20
LMON_1372	Co-activator of prophage gene expression IbrB		+	506	lmo1309	Transcription	18	515.953	0.10557	0.621728	417.784	-0.269886	0.0684823	623.868	-1.60678	6.34596e-29	831.906	0.0264489	0.954279	758.844	-1.52855	1.0953e-12
LMON_1373	Co-activator of prophage gene expression IbrA		+	1304	lmo1310	General function prediction only	18	712.021	-0.0571254	0.799405	662.802	-0.717373	1.17526e-07	907.884	-2.86526	7.20546e-91	1268.61	0.13245	0.790256	1160.73	-2.64254	2.36885e-30
LMON_1374	FIG00774327: hypothetical protein		-	1199	lmo1311	Transcription; Replication, recombination and repair;	14	453.619	-0.0615695	0.772005	426.109	-0.827921	4.28493e-08	484.305	-2.55107	3.17883e-57	615.563	0.405279	0.230707	649.808	-3.48086	8.02012e-21
LMON_1375	FIG00774393: hypothetical protein		-	374	lmo1312	Not in COGs	8	66.4294	-0.719829	0.0897058	66.3274	-1.63875	7.09437e-06	58.9875	-1.7865	9.0995e-09	76.993	0.901386	0.0310329	122.975	-4.43306	1.50406e-08
LMON_1376	Uridylate kinase	pyrH	-	728	lmo1313	Nucleotide transport and metabolism	7	6136.64	-1.36289	8.58639e-13	6694.44	-0.764956	2.25477e-22	7534.87	-0.730587	1.96552e-16	5796.07	-0.814169	0.0049141	4256.91	-1.88095	5.52229e-34
LMON_1377	Ribosome recycling factor	frr	-	557	lmo1314	Translation	7/4	5054.68	-1.47498	8.82543e-13	5393.8	-0.76038	1.70858e-24	6399.19	-0.870911	1.48314e-24	5734.09	-1.18142	3.50375e-06	3621.57	-1.28784	2.04326e-16
LMON_1378	Undecaprenyl pyrophosphate synthetase		-	761	lmo1315	Lipid transport and metabolism	8	3126.32	0.644429	6.88481e-06	2727.52	0.189594	0.0316837	2671.06	0.275032	0.000907331	2115.7	0.789562	0.00327947	2000.32	-1.03801	3.59627e-07
LMON_1379	Phosphatidate cytidylyltransferase	cdsA	-	788	lmo1316	Lipid transport and metabolism	8	1967.23	0.21359	0.374767	1849.61	-0.314064	0.000226524	1549.51	0.415515	0.000235136	1543.96	0.688837	0.0164626	1358.97	-1.34993	2.19665e-11
LMON_1380	1-deoxy-D-xylulose 5-phosphate reductoisomerase		-	1142	lmo1317	Lipid transport and metabolism	8	3856.91	0.0411849	0.853867	3614.82	-0.132397	0.1962	3378.7	0.158791	0.13373	3693.6	0.366101	0.254591	3494.29	-0.626218	4.88266e-06
LMON_1381	Intramembrane protease RasP/YluC, implicated in cell division based on FtsL cleavage		+	1262	lmo1318	Cell wall/membrane biogenesis	19	7204.82	-0.179956	0.333827	5975.27	-0.263502	0.00340376	5640.31	-0.157769	0.0998453	5443.83	0.0958536	0.800971	4302.19	-0.208563	0.322205
LMON_1382	Prolyl-tRNA synthetase , bacterial type	proS	-	1706	lmo1319	Translation	2	11284.4	-0.0967965	0.632329	9894.57	-0.195598	0.0131887	9486.62	-0.327415	0.00197147	8862.25	-0.334064	0.271472	4894.75	0.380344	0.0266216
LMON_1383	DNA polymerase III alpha subunit	polC	-	4334	lmo1320	Replication, recombination and repair	2	19475.5	0.13032	0.570458	13441.3	-0.00454769	0.971435	12197.1	0.0853376	0.326572	9661.15	0.535942	0.0590182	6062.48	1.82393	5.82248e-11
LMON_1384	FIG000325: clustered with transcription termination protein NusA		-	467	lmo1321	Function unknown	14	6778.68	0.480521	0.00622033	7356.39	0.265643	0.00045963	8431.32	-0.0514422	0.772219	3708.15	0.791508	0.0100951	3290.96	-0.397761	0.0210593
LMON_1385	Transcription termination protein NusA	nusA	-	1118	lmo1322	Transcription	14	13488.3	0.431559	0.048634	14306.5	0.0564551	0.552798	14836.4	-0.10831	0.543894	7010.83	0.669315	0.0330893	5899.56	-0.0896108	0.577783
LMON_1386	COG2740: Predicted nucleic-acid-binding protein implicated in transcription termination		-	284	lmo1323	Transcription	1	2197.52	0.428107	0.0817167	2196.76	0.0328501	0.792353	2287.41	-0.0758311	0.679772	1285.81	0.493006	0.180166	938.344	0.231218	0.18778
LMON_1387	ribosomal protein L7Ae family protein		-	299	lmo1324	Translation	1	2069.86	0.400528	0.13653	2048.44	-0.0843725	0.44387	1874.29	0.122401	0.541359	1171	0.541247	0.13627	879.302	0.389143	0.0295125
LMON_1388	Translation initiation factor 2	infB	-	2345	lmo1325	Translation	2	29608.9	0.549118	0.0121796	28039.3	0.0850509	0.372009	27193.9	-0.0119427	0.957653	16695.9	0.38701	0.27277	11379.4	1.16189	1.74147e-21
LMON_1389	YlxP-like protein		-	278	lmo1326	Function unknown	2	4784.14	0.583014	0.000961516	4352.89	0.185349	0.0237236	3950.18	0.078188	0.69498	2802.24	0.219026	0.598685	1463.29	1.73538	1.4554e-17
LMON_1390	Ribosome-binding factor A	rbfA	-	344	lmo1327	Translation	2	4786.73	0.590085	0.000381211	4414.27	0.159141	0.096581	4082.55	-0.0262976	0.902532	2655.93	0.25201	0.515298	1474.04	1.75396	3.96343e-24
LMON_1391	tRNA pseudouridine synthase B	truB	+	914	lmo1328	Translation	6	1431.14	-0.525879	0.000875448	2066.24	-0.445423	2.65071e-06	2416.81	-0.599849	6.79259e-07	1740.32	-0.551908	0.0958515	886.211	-1.82397	1.80538e-21
LMON_1392	Riboflavin kinase / FMN adenylyltransferase	ribC	-	944	lmo1329	Coenzyme transport and metabolism	7	8701.23	-1.42126	1.17609e-17	7478.35	-0.834568	6.66344e-23	5354.57	-0.736717	1.33763e-06	5060.66	-1.05383	0.00767959	3238.09	-1.52046	8.61638e-17
LMON_1393	SSU ribosomal protein S15p (S13e)	rpsO	-	269	lmo1330	Translation	3	49856.8	-0.685274	0.0853428	59727.5	0.196993	0.207969	71271.5	-0.585544	2.70614e-05	37440.6	-0.0417037	0.921324	11262.3	0.913151	1.2738e-05
LMON_1394	Polyribonucleotide nucleotidyltransferase	pnpA	-	2171	lmo1331	Translation	8	39815.4	0.205149	0.202394	30390.4	0.744243	2.56571e-18	33438.1	0.0487385	0.842222	15811.9	0.662934	0.0329703	11945.5	-0.845078	0.000182856
LMON_1395	Probable GTPase related to EngC		-	1040	lmo1332	General function prediction only	5	3407.74	-0.257524	0.218615	2854.29	-0.0244585	0.8465	2499.93	0.0600519	0.596113	3537.45	-0.723977	0.0117785	3150.03	0.801874	1.41355e-07
LMON_1396	FIG00774161: hypothetical protein		-	479	lmo1333	General function prediction only	4	7838.84	-0.685582	0.0280722	7252.45	0.135767	0.148622	6204.84	0.451991	0.00137701	4947.28	0.841508	0.00129399	4269.74	0.0809618	0.731845
LMON_1397	FIG00774344: hypothetical protein		-	356	lmo1334	Not in COGs	4	5106.2	-0.489387	0.133551	4918.76	0.369763	8.49382e-06	4566.74	0.4709	0.000697936	3282.52	0.95682	0.000781163	3114.99	0.0469799	0.823062
LMON_1398	LSU ribosomal protein L33p	rpmG	-	149	lmo0244	Translation	8	5691.99	-1.60469	4.1086e-13	6691.06	-0.895291	2.0846e-17	5461.33	-0.370928	0.0518259	3308.18	-0.0221062	0.964493	1445.12	-2.45768	5.57509e-17
LMON_1399	5-formyltetrahydrofolate cyclo-ligase		-	539	lmo1336	Coenzyme transport and metabolism	8	993.844	-0.431513	0.0541504	1003.29	0.465552	7.56732e-05	908.33	0.464831	0.00538086	533.25	0.654372	0.076428	417.688	-2.29192	1.10405e-18
LMON_1400	Putative membrane peptidase, contains TPR repeat domain		-	1538	lmo1337	General function prediction only	6	5865.22	0.398823	0.00981398	5793.57	0.523766	9.99335e-14	6053.8	0.559209	8.14877e-08	6741.43	0.426791	0.247689	9041.26	-1.96796	3.19261e-19
LMON_1401	FIG00774150: hypothetical protein		-	212	lmo1338	Function unknown	19	146.579	-0.428532	0.336936	161.534	-1.13954	0.000103859	65.635	1.90202	1.47752e-07	108.22	1.44963	0.000934327	139.175	-1.28307	0.0490942
LMON_1402	Glucokinase		-	968	lmo1339	Transcription; Carbohydrate transport and metabolism;	6	4057.92	0.341448	0.0465675	3854.62	0.522825	1.65034e-09	5103.82	0.18321	0.0634353	6747.14	-0.223911	0.604106	5325.69	-0.943187	8.63599e-13
LMON_1403	lipoprotein		-	1091	lmo1340	Not in COGs	6	2123.82	0.278936	0.188068	2056.6	0.395609	0.00158805	2190.92	0.842196	5.18674e-11	4593.76	-0.117422	0.78266	4556.25	-0.679879	0.00783309
LMON_1404	Late competence protein ComGG, FIG007920		-	317	lmo1341	Not in COGs	8	3.30196	-0.730389	0.50943	1.56984	-0.5208	NA	1.01871	-0.582721	NA	0.517506	-0.101891	NA	6.17352	-1.04203	0.436754
LMON_1405	Late competence protein ComGF, access of DNA to ComEA, FIG012620		-	467	lmo1342	Intracellular trafficking and secretion	14	2.44737	0.0899723	0.937668	2.51056	-1.11914	0.189259	3.4476	-1.04926	0.258841	2.19386	-0.457032	NA	8.99289	-0.918249	0.48193
LMON_1406	Late competence protein ComGE, FIG015564		-	284	lmo1343	Cell motility; Intracellular trafficking and secretion;	13*	2.17391	-0.315528	0.794193	2.17488	-1.01732	NA	0.300973	0.182345	NA	1.61444	-0.916592	NA	4.42371	-0.644155	0.684348
LMON_1407	Late competence protein ComGD, access of DNA to ComEA, FIG012777		-	428	lmo1344	Cell motility; Intracellular trafficking and secretion;	9	4.63	-1.35391	0.152564	1.61505	-0.506952	NA	1.96688	-0.552678	0.630246	3.22887	-1.56472	NA	7.6009	-0.718412	0.592031
LMON_1408	Late competence protein ComGC, access of DNA to ComEA, FIG007487		+	323	lmo1345	Intracellular trafficking and secretion	4	2.45608	-1.70996	0.109502	0.291465	0.42092	NA	0.647191	-0.264233	NA	1.55252	-0.484343	NA	2.39076	-0.372315	NA
LMON_1409	Late competence protein ComGB, access of DNA to ComEA	comGB	-	1031	lmo1346	Cell motility; Intracellular trafficking and secretion;	11	4.3883	-0.479268	0.612283	2.48845	-0.696291	0.451744	4.28113	-1.755	0.0512501	2.25578	-0.718465	NA	2.42616	-0.383632	NA
LMON_1410	Late competence protein ComGA, access of DNA to ComEA	comGA	+	1022	lmo1347	Cell motility; Intracellular trafficking and secretion;	20	6.31678	-0.0788442	0.92902	5.24427	-0.911575	0.279341	7.51976	-2.24928	0.00420474	6.6435	-1.90879	0.11884	6.77908	-1.17482	0.381436
LMON_1411	Aminomethyltransferase (glycine cleavage system T protein)	gcvT	-	1088	lmo1348	Amino acid transport and metabolism	12	558.051	1.50738	8.17594e-13	561.63	1.04402	1.34485e-18	361.977	0.702613	0.0218667	2498.45	-2.06309	1.74737e-05	5346.52	-0.0937666	0.791355
LMON_1412	Glycine dehydrogenase [decarboxylating] (glycine cleavage system P1 protein)		-	1346	lmo1349	Amino acid transport and metabolism	12	1038.97	1.77597	9.55876e-13	751.226	0.975524	4.80082e-13	404.533	0.936136	0.0039672	1584.89	-1.04612	0.00560309	9398.68	0.977155	3.4334e-06
LMON_1413	Glycine dehydrogenase [decarboxylating] (glycine cleavage system P2 protein)		-	1466	lmo1350	Amino acid transport and metabolism	12	1651.48	1.84437	1.01482e-20	941.876	1.06303	2.63737e-17	522.308	0.93423	0.00337811	1209.38	-0.252429	0.563589	11379	1.34895	6.01777e-11
LMON_1414	Rhodanese-like domain protein		-	380	lmo1351	Inorganic ion transport and metabolism	6	4838.78	-0.552855	0.00764585	5648.14	-0.108108	0.252776	6861.22	-0.304742	0.00339781	6029.88	-0.651897	0.0186175	2372.84	-1.65231	2.49794e-21
LMON_1415	FIG00774167: hypothetical protein		-	272	lmo1352	Not in COGs	19	1259.77	-0.589213	0.00172328	1225.67	-0.244946	0.019382	995.754	0.141165	0.341039	878.888	0.0767407	0.86005	517.266	-0.472712	0.0275864
LMON_1416	FIG00672904: hypothetical protein		-	965	lmo1353	General function prediction only	8	2367.26	-0.411276	0.0541082	2475.45	-0.109196	0.315474	2203.01	0.0483523	0.739544	1650.14	0.0864476	0.827451	1181.62	-1.1955	3.7758e-12
LMON_1417	Aminopeptidase YpdF (MP-, MA-, MS-, AP-, NP-specific)		-	1061	lmo1354	Amino acid transport and metabolism	13	4117.64	-0.559897	0.00285443	4087.87	-0.0166752	0.892168	3924.05	0.316761	0.015259	6454.9	-0.364426	0.243432	7680.23	-0.298655	0.0555318
LMON_1418	Translation elongation factor P	efp	-	557	lmo1355	Translation	4	9684.47	-0.908675	0.000233818	10893.6	-0.207241	0.0238292	11528.8	-0.250719	0.0201979	8915.08	-0.248425	0.440803	6330.62	-0.198424	0.258802
LMON_1419	Biotin carboxyl carrier protein of acetyl-CoA carboxylase		-	467	lmo1356	Lipid transport and metabolism	6	4910.73	0.299079	0.162893	5929.3	0.576232	2.22158e-17	4523.95	0.568325	5.98733e-05	4107.85	0.211324	0.567785	3205.93	-1.73428	7.94717e-22
LMON_1420	Biotin carboxylase of acetyl-CoA carboxylase		-	1364	lmo1357	Lipid transport and metabolism	6	14595.2	0.176815	0.360383	15805.9	0.411423	2.62901e-10	12155.2	0.435058	0.00309938	12254.7	-0.0293466	0.945303	9296.95	-1.2697	1.60104e-23
LMON_1421	Alkaline shock protein		-	407	lmo1358	Function unknown	6	5212.06	0.137889	0.447015	4996.26	0.277014	0.00360199	3798.44	0.438093	0.00101693	4540.32	-0.183413	0.608218	3141.45	-0.457752	0.139149
LMON_1422	Transcription termination protein NusB	nusB	-	386	lmo1359	Transcription	7	3920.23	0.0668589	0.724303	3798.54	0.146404	0.27133	2836.47	0.466481	0.000607662	3288.18	-0.0610645	0.881021	2341.63	-0.410945	0.243308
LMON_1423	Methylenetetrahydrofolate dehydrogenase (NADP+) / Methenyltetrahydrofolate cyclohydrolase	folD	+	854	lmo1360	Coenzyme transport and metabolism	7	3533.43	-0.912821	6.31716e-06	5522.28	-0.202734	0.0168912	4603.48	-0.00371494	0.98299	5410.26	-0.695456	0.0120266	4281.8	-2.39713	1.27244e-45
LMON_1424	Exodeoxyribonuclease VII large subunit	xseA	-	1355	lmo1361	Replication, recombination and repair	6	4114.4	0.150403	0.454219	5865.78	-0.0534024	0.558035	4720.42	0.014593	0.947219	4762.94	-0.434558	0.161028	3608.88	-1.3929	2.54922e-12
LMON_1425	Exodeoxyribonuclease VII small subunit		-	227	lmo1362	Replication, recombination and repair	16	794.804	0.775956	1.81108e-05	953.71	0.209681	0.0536031	725.09	0.13875	0.480302	776.724	-0.197073	0.602751	561.94	-0.330178	0.107069
LMON_1426	Geranyltranstransferase (farnesyldiphosphate synthase)		-	881	lmo1363	Coenzyme transport and metabolism	16	2476.87	0.857816	8.1873e-08	3086.07	0.237396	0.00946074	2300.3	0.201753	0.312486	2454.98	-0.141773	0.698012	1609.08	-0.0502233	0.835654
LMON_1427	cold-shock protein	cspL	-	200	lmo1364	Transcription	16	106327	1.58165	9.70799e-06	172997	1.33916	6.26341e-22	213702	0.4465	0.00428748	164433	0.122898	0.75956	36047.8	0.274312	0.146575
LMON_1428	1-deoxy-D-xylulose 5-phosphate synthase	tktB	-	1829	lmo1365	Coenzyme transport and metabolism; Lipid transport and metabolism;	6	2957.85	0.634205	1.30305e-05	2399.83	0.987392	9.99165e-44	2612.78	0.50307	0.000234809	2470.78	0.309082	0.353724	3343.2	-1.62098	4.00895e-11
LMON_1429	RNA binding methyltransferase FtsJ like		-	824	lmo1366	Translation	6	2507.97	0.737079	6.43001e-07	1826.59	0.888793	2.84414e-30	2124.64	0.339919	0.00360297	2085.51	0.245047	0.473145	2306.88	-1.01666	4.34214e-11
LMON_1430	Arginine pathway regulatory protein ArgR, repressor of arg regulon		+	449	lmo1367	Transcription	10	1508.13	-0.0885264	0.759837	1724.21	0.119659	0.255274	2059.54	-0.00475324	0.975194	3859.18	-1.08981	0.0017898	3305.34	-0.548064	0.0790152
LMON_1431	DNA repair protein RecN	recN	-	1691	lmo1368	Replication, recombination and repair	12	4582.06	-0.276316	0.127786	4736.88	-0.135747	0.120348	5658.46	-0.217554	0.0196568	9627.28	-0.870897	0.00823778	10749.9	-0.270184	0.237344
LMON_1432	Phosphate butyryltransferase		-	866	lmo1369	Energy production and conversion	8	1508.24	-0.779699	7.2967e-05	1775.48	-0.682205	7.88867e-14	1881.44	-0.32487	0.00166831	1801.12	0.186694	0.682728	3170.65	-2.31565	1.83979e-19
LMON_1433	Butyrate kinase		-	1067	lmo1370	Energy production and conversion	6	3077.6	-0.507418	0.059838	2818.68	-0.0449399	0.742238	2265.79	-0.124211	0.610046	3485.45	-0.55384	0.320489	4713.87	-2.37099	1.57795e-14
LMON_1434	Dihydrolipoamide dehydrogenase of branched-chain alpha-keto acid dehydrogenase		-	1427	lmo1371	Energy production and conversion	7	4486.24	-0.962511	7.60294e-07	3819.03	-0.448359	2.39661e-07	2987.72	-0.147446	0.491962	5040.88	-0.656814	0.0619107	7043.43	-1.97902	3.50091e-19
LMON_1435	Branched-chain alpha-keto acid dehydrogenase, E1 component, alpha subunit		-	995	lmo1372	Energy production and conversion	7	4256.62	-0.888187	3.97856e-05	3335.46	-0.521232	1.27618e-07	2537.58	-0.167411	0.445985	4203.71	-0.599442	0.0637442	5878.62	-1.36094	1.07665e-16
LMON_1436	Branched-chain alpha-keto acid dehydrogenase, E1 component, beta subunit		-	983	lmo1373	Energy production and conversion	7	5587.18	-0.841534	0.000523426	4450.58	-0.410962	9.84054e-06	3210.04	-0.105361	0.651865	4830.87	-0.496779	0.0932503	6740.37	-0.693806	5.24774e-07
LMON_1437	Dihydrolipoamide acyltransferase component of branched-chain alpha-keto acid dehydrogenase complex		+	1250	lmo1374	Energy production and conversion	17	9684.59	-0.997376	0.000170328	6861.49	-0.37911	0.000171521	5570.66	-0.289808	0.104557	7840.07	-0.576272	0.0380279	10327.9	3.74717e-06	0.999978
LMON_1438	Peptidase T		+	1097	lmo1375	Amino acid transport and metabolism	10	722.136	-0.310527	0.240033	690.701	-0.210033	0.103758	449.156	0.318921	0.138761	1450.05	-1.27255	0.0243166	2830.12	-1.16258	0.000524318
LMON_1439	6-phosphogluconate dehydrogenase, decarboxylating		-	1418	lmo1376	Carbohydrate transport and metabolism	6	30124.6	0.289079	0.0799314	26302.8	0.359998	1.55359e-06	26842.2	0.0504746	0.626975	30978.9	-0.436828	0.135102	22764.7	-1.09906	2.54726e-07
LMON_1440	DNA-binding heavy metal response regulator	lisR	-	680	lmo1377	Transcription; Signal transduction mechanisms;	6/8	2456.96	0.348379	0.0246734	1897.15	0.515776	5.22825e-11	3197.73	0.00651431	0.978042	3776.72	0.365241	0.341112	7005.57	-0.761332	0.00617051
LMON_1441	Two-component system histidine kinase	lisK	-	1451	lmo1378	Signal transduction mechanisms	8	4998.34	0.369725	0.0197213	3531.52	0.392306	0.000111555	5347.27	0.0272882	0.894702	6517.12	0.507046	0.184942	11846.4	-0.283673	0.0820255
LMON_1442	Inner membrane protein translocase component YidC, OxaA protein		-	827	lmo1379	Intracellular trafficking and secretion	15	5987.34	-0.260349	0.127789	5290.05	-0.104363	0.342024	7008.16	0.136627	0.530934	6279.87	0.481734	0.158624	7062.86	0.622199	2.02184e-06
LMON_1443	Predicted nucleoside phosphatase		-	281	lmo1381	Energy production and conversion	5/9	417.131	-0.489652	0.003703	228.555	-0.244824	0.170348	324.597	-0.509061	0.0163332	723.806	-1.03666	0.000725602	1549.19	-0.117972	0.627903
LMON_1444	FIG011684: hypothetical protein		-	347	lmo1382	Function unknown	16	1588.11	0.605675	0.00230236	1128.46	0.407728	4.20014e-05	1075.3	0.285569	0.0460305	2680.11	-0.822272	0.0291651	3378.6	-0.513012	0.0513335
LMON_1445	Isopentenyl-diphosphate delta-isomerase, FMN-dependent		+	1076	lmo1383	Energy production and conversion	16	3331.14	0.943906	2.2645e-09	2353.45	0.414515	4.9517e-08	2186.82	0.221551	0.0249978	4333.44	-0.523027	0.17621	6042.69	-0.226642	0.389634
LMON_1446	Rhodanese domain protein UPF0176, Firmicutes subgroup		+	959	lmo1384	General function prediction only	13	15020	-1.77529	8.80461e-08	11006.5	-0.478852	3.01576e-06	2639.45	0.868818	0.0058038	1450.37	0.39788	0.46393	1308.64	-0.507159	0.0767973
LMON_1447	hypothetical protein		+	926	lmo1385	Function unknown	5/20	1347.5	1.00028	2.05839e-09	1681.75	0.138506	0.315474	874.688	1.09699	3.24288e-08	1301.26	0.420622	0.158364	1048.41	1.16226	1.98317e-13
LMON_1448	Cell division protein FtsK		+	2273	lmo1112	Cell cycle control, mitosis and meiosis	16	4836.41	0.619003	4.59801e-06	5351.65	0.0634609	0.555669	4047.5	0.209771	0.056318	4940.09	-0.0398594	0.924961	4621.88	-0.224338	0.145496
LMON_1449	Pyrroline-5-carboxylate reductase , ProG-like		-	839	lmo1387	Amino acid transport and metabolism	10	949.182	-0.00943565	0.979318	441.82	0.859109	1.0004e-15	250.248	0.806645	0.00267235	333.56	-0.434106	0.286369	402.124	0.0165973	0.963248
LMON_1450	Unspecified monosaccharide ABC transport system, substrate-binding component / CD4+ T cell-stimulating antigen, lipoprotein	tcsA	-	1073	lmo1388	General function prediction only	10	40764.8	-2.01246	9.78416e-11	64616	-0.0494277	0.688131	154657	-0.705652	7.67436e-05	217783	-2.23825	1.44292e-15	82518.4	-1.70528	1.05862e-10
LMON_1451	Unspecified monosaccharide ABC transport system, ATP-binding protein		+	1541	lmo1389	General function prediction only	10	8602.42	-1.85582	2.90722e-14	13082.4	-1.51526	5.69803e-68	12116	-1.28849	9.45431e-45	19111.3	-2.52265	5.38021e-08	22215.9	-2.17041	1.50649e-35
LMON_1452	Unspecified monosaccharide ABC transport system, permease component Ia (FIG025991) / Unspecified monosaccharide ABC transport system, permease component Ib (FIG143636)		-	1052	lmo1390	General function prediction only	9	4199.12	-2.08413	1.14378e-18	6700.98	-1.5767	8.80365e-81	5869.53	-1.19349	3.87696e-29	9134.49	-2.40753	1.04872e-09	10780.9	-1.55913	2.36045e-10
LMON_1453	Unspecified monosaccharide ABC transport system, permease component 2		-	950	lmo1391	General function prediction only	9	4046.72	-1.8965	1.18852e-17	6309.25	-1.41643	2.86592e-58	5652.54	-1.22769	1.08983e-44	8569.03	-2.33306	9.98981e-12	9449.86	-0.907006	6.75785e-05
LMON_1454	FIG001621: Zinc protease		-	1292	lmo1392	General function prediction only	6	4954.99	0.860993	0.000566293	3368.42	0.713138	1.76303e-07	2372.72	1.4645	7.99169e-50	4605.59	0.535932	0.24259	4592.5	-0.695892	7.85234e-06
LMON_1455	FIG009210: peptidase, M16 family		-	1286	lmo1393	General function prediction only	6	6560.85	0.703674	0.00249607	3996.64	0.61433	1.35705e-07	3108.52	1.09663	5.4861e-31	5703	0.31805	0.326722	6308.97	-0.0713796	0.671386
LMON_1456	3-oxoacyl-[acyl-carrier protein] reductase		-	731	lmo1394	Lipid transport and metabolism; Secondary metabolites biosynthesis, transport and catabolism; General function prediction only;	8	12698.8	0.52401	0.000187463	6533.73	0.676789	3.58622e-17	7535.98	0.393077	4.85251e-07	7921.61	0.715114	0.00758503	11768.5	-0.414729	0.00146099
LMON_1457	Transcriptional regulator in cluster with unspecified monosaccharide ABC transport system		-	929	lmo1395	Function unknown	14	19615.8	0.303727	0.0503408	10463.4	0.227291	0.0144702	11697.6	-0.027294	0.815598	10727	0.542876	0.0557088	13939.2	-0.0913124	0.653207
LMON_1458	CDP-diacylglycerol--glycerol-3-phosphate 3-phosphatidyltransferase		-	578	lmo1396	Lipid transport and metabolism	8	4532.53	-0.284982	0.0915201	4032.88	0.137886	0.223148	3705.75	-0.127821	0.417524	1849.34	0.804813	0.00369607	1378.73	-1.74537	2.68582e-22
LMON_1459	Molybdopterin binding motif, CinA N-terminal domain / C-terminal domain of CinA type S	cinA	-	1244	lmo1397	General function prediction only	7	1616.16	0.102468	0.648775	1342.72	0.595145	2.22035e-08	1189.33	0.639215	6.7499e-14	1374.49	0.466965	0.182599	1879.87	-1.02084	1.8505e-10
LMON_1461	RecA protein	recA	-	1046	lmo1398	Replication, recombination and repair	12	22034.5	0.725912	0.00755727	24717.7	1.26903	1.14754e-13	19128.1	0.338247	0.0289286	21645.5	-0.270611	0.464958	12049.5	0.462961	0.0842954
LMON_1462	FIG002344: Hydrolase (HAD superfamily)		-	1562	lmo1399	General function prediction only	10	71637.8	-0.129716	0.674552	53196.5	0.408555	1.146e-08	64252	0.00294908	0.98441	79791.1	-0.443498	0.157495	69835.5	-0.768745	2.9517e-06
LMON_1463	phosphinothricin N-acetyltransferase		-	497	lmo1400	Cell wall/membrane biogenesis	6	864.092	0.0237261	0.919637	906.496	-0.105609	0.480666	869.333	0.0201646	0.912745	1061.5	-0.566117	0.0843999	1136.31	-2.41199	1.47177e-14
LMON_1464	FIG006542: Phosphoesterase		-	803	lmo1401	Function unknown	6	2879.07	0.347893	0.052872	2788.98	0.369343	2.20911e-05	2572.54	0.0480571	0.760954	2906.81	-0.339361	0.270405	2846.01	-1.50475	3.18041e-06
LMON_1465	YMCA protein		-	362	lmo1402	Function unknown	6	1722.41	0.475309	0.00282142	1464.08	0.455699	9.85083e-07	1282.1	0.320843	0.0112356	1647.77	-0.165891	0.653283	1547.1	-0.946106	8.40091e-07
LMON_1466	DNA mismatch repair protein MutS	mutS	-	2582	lmo1403	Replication, recombination and repair	6	5656.35	-0.163324	0.363985	5351.71	0.0227539	0.83143	6049.35	-0.0203576	0.871914	7379.94	-0.379309	0.278429	7731.69	-1.76928	6.86803e-15
LMON_1467	DNA mismatch repair protein MutL	mutL	-	1805	lmo1404	Replication, recombination and repair	5	5096.98	-0.205183	0.316952	4514.53	-0.217574	0.0166968	4963.77	-0.194436	0.0296077	6702.82	-0.607373	0.0501452	6119.09	0.234843	0.415932
LMON_1468	Glycerol uptake operon antiterminator regulatory protein		-	548	lmo1405	Transcription	5	2039.37	-0.135701	0.548715	1727.06	-0.134283	0.155532	2041.04	-0.426644	2.81813e-06	2390.56	-0.645101	0.0214837	1914.79	1.08184	3.97126e-06
LMON_1469	Pyruvate formate-lyase	pflB	-	2234	lmo1406	Energy production and conversion	16	19448	0.343242	0.0951033	19546.5	0.0381826	0.874606	53845.2	-0.705227	0.0465695	232136	-2.01249	3.22687e-12	302893	-1.03059	0.000596755
LMON_1470	Pyruvate formate-lyase activating enzyme	pflC	-	746	lmo1407	Posttranslational modification, protein turnover, chaperones	12	3187.05	0.670797	0.00156359	2860.87	0.125881	0.59015	7180.72	-0.581869	0.102651	33659.2	-1.91252	1.7198e-10	52222.5	-0.458619	0.0142563
LMON_1471	Transcriptional regulator, PadR family		-	530	lmo1408	Transcription	7/13	424.304	-0.522839	0.00237449	324.185	-0.153235	0.445455	369.903	0.0519263	0.807383	407.288	-0.200662	0.661323	583.398	-0.350568	0.0870404
LMON_1472	multidrug resistance protein, putative		-	1193	lmo1409	Carbohydrate transport and metabolism; Amino acid transport and metabolism; Inorganic ion transport and metabolism; General function prediction only;	1	130.617	0.955357	0.000364268	246.721	0.0955045	0.596102	362.333	-0.108294	0.61937	158.767	0.904623	0.00801115	148.223	0.915716	0.000993495
LMON_1473	FIG00774516: hypothetical protein		-	548	lmo1410	Not in COGs	19	129.288	-1.25485	8.72284e-07	181.916	-1.70526	2.31188e-13	93.3703	0.200821	0.540237	51.8255	0.458225	0.398679	49.2781	-1.59138	0.0149512
LMON_1474	Transcriptional regulator, Cro/CI family		-	227	lmo1411	Transcription	8	251.191	-0.460588	0.0161063	251.871	-0.576671	0.000289199	202.111	-0.332739	0.0830867	106.155	-0.144772	0.804634	88.7729	-1.9217	1.90474e-05
LMON_1475	DNA topology modulation protein FlaR		-	533	lmo1412	Nucleotide transport and metabolism	8	410.481	-0.601487	0.000352026	411.958	-0.938624	6.29427e-13	256.08	-0.0308753	0.913655	170.519	-0.0556631	0.92894	115.645	-1.65879	1.3796e-05
LMON_1476	Putative peptidoglycan bound protein (LPXTG motif) Lmo1413 homolog		-	1319	lmo1413	Not in COGs	14	468.648	1.29353	2.52981e-07	326.316	-0.507737	0.0176123	369.855	-0.69386	3.71112e-07	414.467	-0.595762	0.130241	585.521	-1.86786	2.41699e-14
LMON_1477	3-ketoacyl-CoA thiolase @ Acetyl-CoA acetyltransferase		-	1169	lmo1414	Lipid transport and metabolism	6	7192.39	0.743388	5.88859e-06	6142.7	0.187892	0.0242538	3905.01	0.222974	0.179023	5663.4	-0.709058	0.131737	6064.05	-1.69714	2.89138e-08
LMON_1478	Hydroxymethylglutaryl-CoA synthase		-	1166	lmo1415	Lipid transport and metabolism	16	5731.52	-0.300647	0.0906811	4772.44	-0.384317	8.25197e-06	3208.5	-0.440533	0.0104719	4794.46	-1.4483	0.00039167	3608.37	-1.35858	6.43468e-16
LMON_1479	FIG00774487: hypothetical protein		-	599	lmo1416	Defense/virulence mechanisms	14	779.677	2.89166	1.76447e-37	396.887	0.678065	8.17231e-08	290.444	0.83525	3.3635e-05	249.649	0.928893	0.0354829	326.308	0.532682	0.512874
LMON_1480	membrane protein, putative		-	1244	lmo1417	General function prediction only	6	576.648	0.863143	3.78927e-07	643.419	0.592394	7.72914e-08	575.776	0.730081	6.12344e-05	522.581	0.209432	0.659296	184.364	-1.76167	2.76134e-07
LMON_1481	Alkaline phosphodiesterase I / Nucleotide pyrophosphatase		-	1268	lmo1418	General function prediction only	6	904.031	0.965664	6.67388e-11	832.848	0.616881	7.53388e-08	878.765	0.318292	0.0933714	648.909	0.277536	0.501823	266.256	-2.14483	2.12131e-10
LMON_1482	FIG00774844: hypothetical protein		-	1037	lmo1419	General function prediction only	8	1870.73	-0.0807539	0.723099	1756.36	-0.409413	0.000858691	1276.12	0.2616	0.127805	881.573	0.486829	0.172107	492.089	-1.69391	7.37539e-11
LMON_1483	UDP-N-acetylenolpyruvoylglucosamine reductase	murB	-	896	lmo1420	Cell wall/membrane biogenesis	6	2478.06	0.36918	0.0252914	2181.53	0.0512976	0.624347	2293.38	0.00804916	0.954769	1470.02	0.139455	0.709459	1167.46	-2.01799	1.76485e-29
LMON_1484	Glycine betaine ABC transport system, ATP-binding protein OpuAA		-	986	lmo1421	Defense/virulence mechanisms	16	2629.9	0.285726	0.397583	2997.23	0.560491	0.00276677	1890.15	-0.0690538	0.669929	3631.79	-1.75746	0.000218109	3057.82	-1.9068	9.29275e-22
LMON_1485	Glycine betaine ABC transport system, permease protein OpuAB / Glycine betaine ABC transport system, glycine betaine-binding protein OpuAC		-	1514	lmo1422	Defense/virulence mechanisms	10/6	3177.34	-0.151113	0.653492	3621.15	0.257877	0.243232	2217.96	-0.152486	0.202188	3320.78	-1.45292	9.35322e-07	3460.06	-2.10169	1.33476e-11
LMON_1486	hypothetical protein		-	830	lmo1423	Not in COGs	20	2872.11	0.222628	0.4391	2570.58	-0.258845	0.0142685	3192.29	-0.194716	0.193507	10249.8	-0.608288	0.0867795	19380	0.219313	0.495225
LMON_1487	Manganese transport protein MntH		-	1346	lmo1424	Inorganic ion transport and metabolism	6	242.584	0.590017	0.176663	1297.38	-0.293001	0.00924119	2342.8	-0.168021	0.439404	12711.5	-0.72179	0.0366241	37459	-3.50159	4.66967e-32
LMON_1488	Osmotically activated L-carnitine/choline ABC transporter, permease protein OpuCD	opuCD	-	671	lmo1425	Amino acid transport and metabolism	10	199.755	2.33769	9.15509e-13	112.483	5.36844	0	515.658	3.52192	1.91712e-83	2108.95	1.78862	5.66708e-12	8640.43	1.29285	1.2182e-13
LMON_1489	Osmotically activated L-carnitine/choline ABC transporter, substrate-binding protein OpuCC	opuCC	-	926	lmo1426	Amino acid transport and metabolism	10	188.817	2.44619	8.58639e-13	127.938	5.22874	0	487.524	3.77779	6.37749e-94	2365.99	1.82355	4.28209e-13	9140.39	1.2377	1.3056e-09
LMON_1490	Osmotically activated L-carnitine/choline ABC transporter, permease protein OpuCB	opuCB	-	656	lmo1427	Amino acid transport and metabolism	10	130.336	2.50977	1.51074e-12	101.5	5.27789	3.89535e-299	385.507	3.77779	1.80781e-138	2196.41	1.58253	2.95206e-09	6996.65	1.10141	2.16876e-09
LMON_1491	Osmotically activated L-carnitine/choline ABC transporter, ATP-binding protein OpuCA	opuCA	-	1193	lmo1428	Amino acid transport and metabolism	10	206.701	2.62629	8.52013e-19	178.797	5.53984	0	785.615	3.93911	3.33654e-116	5347.77	1.30019	0.00193906	12849.6	-0.0112166	0.976083
LMON_1492	Substrate-specific component ThiT of thiamin ECF transporter		-	560	lmo1429	Function unknown	8	543.865	1.23481	1.96705e-12	338.013	2.01784	5.60828e-80	499.46	0.891742	0.0258232	121.742	1.95522	1.34282e-09	136.368	-1.40012	0.00036091
LMON_1493	FIG00774289: hypothetical protein		-	383	lmo1430	Function unknown	8	170.885	0.477046	0.0495593	134.103	0.468767	0.00820082	96.29	0.698704	0.00208239	66.5014	1.21007	0.00629315	59.3405	-1.3583	0.0217919
LMON_1494	ABC transporter ATP-binding protein uup		-	1601	lmo1431	General function prediction only	8	19100.5	0.549541	0.000213739	21291.1	0.790847	1.44546e-27	18248.7	0.681054	0.000708321	6589.81	1.33632	4.73205e-06	2778.95	0.244838	0.127465
LMON_1495	FIG00774303: hypothetical protein		-	650	lmo1432	Not in COGs	4	3437.84	0.0457105	0.814561	1716.64	0.759351	9.11273e-12	1619.91	0.964167	4.42125e-09	2681.22	1.13105	0.00229065	9006.03	0.533716	0.00152947
LMON_1496	Glutathione reductase		-	1340	lmo1433	Energy production and conversion	10	131.891	1.44917	3.70408e-07	107.612	2.1033	5.90081e-32	177.706	1.80237	1.11847e-16	2789.19	-0.844432	0.104157	9048.77	0.113678	0.705639
LMON_1497	Ribonuclease J2 (endoribonuclease in RNA processing)		-	1667	lmo1434	General function prediction only	16	10186.4	0.745613	0.000948859	8281.84	0.362081	0.000400497	8745.58	0.313475	1.66765e-05	11883	-0.2269	0.541909	12389.1	-0.193919	0.406479
LMON_1498	Dihydrodipicolinate synthase	dapA	-	881	lmo1435	Amino acid transport and metabolism; Cell wall/membrane biogenesis;	16	4772.93	0.677256	0.00338363	3980.22	0.292892	0.00240665	4666.79	0.145093	0.233347	6895.03	-0.471801	0.133111	8289.7	-0.914089	8.07673e-10
LMON_1499	Aspartokinase		-	1211	lmo1436	Amino acid transport and metabolism	6	5715.52	0.402677	0.108314	4924.34	0.0422609	0.732832	5517.17	0.101255	0.418269	7675.52	-0.360005	0.357172	8295.49	-1.37509	1.71856e-25
LMON_1500	Aspartate-semialdehyde dehydrogenase		-	1043	lmo1437	Amino acid transport and metabolism	6	4609.98	0.256637	0.169288	4368.24	0.238751	0.00407479	5258.85	0.0444751	0.752467	6875.25	-0.386148	0.256844	6664.58	-1.81588	3.01971e-20
LMON_1501	Cell division protein FtsI [Peptidoglycan synthetase] / Transpeptidase, Penicillin binding protein transpeptidase domain		-	2165	lmo1438	Cell wall/membrane biogenesis	6	21645.8	0.628654	3.27453e-06	13246.2	0.422989	3.39563e-05	13708.5	-0.208646	0.125555	10071.8	0.290972	0.543989	13304.8	-1.43732	2.64707e-11
LMON_1502	Manganese superoxide dismutase	sod	-	608	lmo1439	Inorganic ion transport and metabolism	10	53867.1	0.709998	0.0109127	20107.4	1.48032	3.68079e-41	6860.89	1.77946	2.35765e-18	24623.7	-0.719278	0.157042	31943.4	0.290873	0.246818
LMON_1503	membrane protein		-	800	lmo1440	Not in COGs	6	10018.3	1.02322	1.44751e-10	6400.03	0.200486	0.240321	4966.72	0.40188	0.00231775	3701.03	0.647828	0.0359247	2712.13	-1.35828	8.88546e-14
LMON_1504	1-hydroxy-2-methyl-2-(E)-butenyl 4-diphosphate synthase	ispG	-	1106	lmo1441	Lipid transport and metabolism	6	1055.92	0.364628	0.0199307	796.978	0.0907275	0.478998	822.949	0.0254778	0.864892	1415.93	-0.459989	0.225649	2049.4	-2.66147	4.38357e-49
LMON_1505	FIG00775383: hypothetical protein		-	707	lmo1442	Amino acid transport and metabolism	6	498.336	0.0912913	0.716674	402.639	-0.11021	0.572993	368.828	0.105332	0.499312	578.317	-0.20373	0.59469	861.348	-0.978899	5.30081e-08
LMON_1506	FIG00774780: hypothetical protein		-	326	lmo1443	Function unknown	6	476.338	-0.0663665	0.80997	375.976	-0.12656	0.522535	344.866	-0.0162919	0.934216	422.225	-0.224694	0.586612	662.989	-1.28697	3.3309e-08
LMON_1507	Foldase protein PrsA precursor		-	884	lmo1444	Posttranslational modification, protein turnover, chaperones	14	76.6162	1.31331	7.44515e-05	43.5176	-0.069708	0.865219	26.4961	-0.561291	0.221724	8.01026	1.20271	0.191272	10.0978	-0.887982	0.403331
LMON_1508	Zinc uptake regulation protein ZUR	zurR	-	425	lmo1445	Inorganic ion transport and metabolism	1	1754.7	0.412838	0.0688111	1032.97	-0.731174	3.71495e-13	982.35	-0.816167	6.83849e-13	640.625	0.076933	0.873121	301.461	-0.211103	0.55811
LMON_1509	Zinc ABC transporter, inner membrane permease protein ZnuB	zurM	+	878	lmo1446	Inorganic ion transport and metabolism	14	1529.98	0.318118	0.325927	951.324	-1.27793	8.64459e-34	751.082	-0.422579	0.00295801	526.633	0.288538	0.557573	305.432	-0.999659	0.000408657
LMON_1510	Zinc ABC transporter, ATP-binding protein ZnuC	zurA	-	773	lmo1447	Inorganic ion transport and metabolism	14	2696.11	0.626538	0.00278689	1491.91	-0.751873	2.73734e-14	1440.59	-0.983885	2.76362e-13	1018.51	-0.4381	0.499509	582.832	-1.55587	4.58003e-10
LMON_1511	Manganese-dependent inorganic pyrophosphatase		+	926	lmo1448	Energy production and conversion	6	9644.44	0.570409	0.00012004	10442.4	0.62095	1.5569e-15	10221.5	0.541135	3.76812e-11	10929.4	0.197515	0.605965	7604.45	-0.76488	3.67549e-06
LMON_1512	Endonuclease IV		-	893	lmo1449	Replication, recombination and repair	6	5989.52	0.864775	7.24909e-09	6568.29	0.844989	1.47218e-21	6219.5	0.944202	7.8066e-22	6323.34	0.726451	0.0271398	5305.34	-1.2581	2.63783e-06
LMON_1513	ATP-dependent RNA helicase YqfR		-	1307	lmo1450	Replication, recombination and repair; Transcription; Translation;	6	11471.5	1.32613	2.12167e-24	12485.5	1.12206	1.92667e-44	11103.9	1.18494	1.22255e-35	10073.4	1.00886	0.00048644	10631.6	-1.04058	1.03002e-05
LMON_1514	4-hydroxy-3-methylbut-2-enyl diphosphate reductase	ispH	-	995	lmo1451	Lipid transport and metabolism; Cell wall/membrane biogenesis;	14	647.322	0.78528	1.65557e-05	582.104	0.666894	7.24876e-09	633.178	0.492217	0.000126602	500.01	0.819854	0.0122839	664.806	0.181425	0.482387
LMON_1515	UPF0135 protein Bsu YqfO @ Bsu YqfO NIF3/CutA domain		-	1121	lmo1452	Function unknown	17	3293.76	-1.18867	8.87391e-08	5006.71	-0.669759	4.69237e-14	4160.17	-0.532093	0.00227386	4450.96	-0.979293	0.000144067	4026.95	-0.338421	0.0723634
LMON_1516	Putative tRNA-m1A22 methylase		-	728	lmo1453	General function prediction only	7	1361.96	-1.54442	3.03368e-26	2247.86	-0.729049	4.63137e-15	2042.6	-0.766328	9.33041e-07	2019.57	-1.04219	0.00114341	1771.53	-1.4192	1.4167e-09
LMON_1517	RNA polymerase sigma factor RpoD	rpoD	+	1124	lmo1454	Transcription	5	13413	0.0784878	0.761884	12588.2	-0.241713	0.00334585	13133.2	-0.598901	8.21807e-07	17451.8	-0.881886	0.00302539	36703	0.539055	0.108292
LMON_1518	DNA primase	dnaG	-	1880	lmo1455	Replication, recombination and repair	14	16594.2	-0.0545184	0.845891	17002	-0.67778	6.75223e-15	15625.8	-0.683994	2.18941e-06	12012.8	-0.588725	0.0337652	8151.18	-1.27952	7.48299e-07
LMON_1519	FIG00774729: hypothetical protein		-	440	lmo1456	Function unknown	14	4611.78	0.1982	0.372564	4866.68	-0.566935	3.7284e-09	4717.25	-0.678869	4.15501e-07	3278.81	-0.433291	0.140602	2637.43	-1.95483	7.54023e-22
LMON_1520	ATP/GTP-binding protein, SA1392 homolog		-	824	lmo1457	Function unknown	5	4188.14	-0.303507	0.0402434	5831.73	-0.596752	2.61327e-09	4838.34	-0.437235	0.000146337	6720.96	-0.971817	0.000239589	3451.82	-0.193343	0.557004
LMON_1521	Glycyl-tRNA synthetase beta chain	glyS	-	2066	lmo1458	Translation	5	5485.74	-0.165089	0.369907	9299.78	-0.565961	9.31112e-10	7161.53	-0.405484	0.000142128	9740.69	-0.898898	0.00253207	4238.67	0.219302	0.408788
LMON_1522	Glycyl-tRNA synthetase alpha chain	glyQ	-	890	lmo1459	Translation	12	1704.7	-0.254874	0.158613	3177.81	-0.486386	5.72992e-10	2646.81	-0.518121	2.21046e-05	3003.75	-0.85535	0.00165032	1364.93	-0.29002	0.245323
LMON_1523	DNA recombination and repair protein RecO	recO	-	767	lmo1460	Replication, recombination and repair	16	785.032	0.525181	0.0013047	707.887	0.5736	1.27296e-09	691.411	0.311169	0.0933355	866.614	0.180549	0.639705	1090.24	0.0140813	0.951544
LMON_1524	FIG00774553: hypothetical protein		-	569	lmo1461	Not in COGs	10	1722.3	-0.667937	0.00614634	1982.4	-0.0698925	0.501464	1965.38	-0.181222	0.175793	2351.75	-0.942634	0.0179259	1105.79	-0.802704	3.40044e-05
LMON_1525	GTP-binding protein Era	era	-	905	lmo1462	General function prediction only	7	5244.41	-0.455418	0.00256557	4946.52	-0.182245	0.0578699	5111.66	-0.156808	0.16128	6164.32	-0.271553	0.397682	7297.08	-0.491265	0.0851882
LMON_1526	Cytidine deaminase		+	395	lmo1463	Nucleotide transport and metabolism	6	1667.98	-0.159142	0.33905	1586.13	-0.0396898	0.72649	1709.83	-0.20468	0.0409798	2117.8	-0.352259	0.281086	2698.8	-0.995128	2.08089e-06
LMON_1527	Diacylglycerol kinase		+	383	lmo1464	Cell wall/membrane biogenesis	8	811.363	-0.186089	0.348739	812.745	-0.139762	0.271387	804.027	-0.0704651	0.650375	904.888	-0.00532885	0.989725	1161.03	-0.688029	0.00114626
LMON_1528	Metal-dependent hydrolase YbeY, involved in rRNA and/or ribosome maturation and assembly		-	485	lmo1465	General function prediction only	6	1844.22	0.137343	0.459524	1739.67	-0.0651249	0.584646	1686.31	0.00170145	0.989953	2118.09	-0.0930328	0.839962	2813.6	-0.626611	0.000880797
LMON_1529	Membrane protein containing HD superfamily hydrolase domain, YQFF ortholog	pgpH	-	2156	lmo1466	General function prediction only	6	6751.49	0.23414	0.241474	6130.14	-0.216165	0.0370925	5694.21	0.0991389	0.431332	7792.47	-0.0934509	0.828186	11816.2	-0.949536	2.82786e-06
LMON_1530	Phosphate starvation-inducible protein PhoH, predicted ATPase		-	959	lmo1467	Signal transduction mechanisms	6	3385.59	0.393636	0.0129459	3062.69	0.0573114	0.590545	3158.6	0.155559	0.220294	5397.27	-0.395053	0.24259	8177.63	-1.16226	1.25851e-05
LMON_1532	Transamidase GatB domain protein		-	446	lmo1468	Function unknown	3	33837.6	-0.880297	0.00804734	49042.1	-0.495006	1.09736e-05	51692.7	-0.905788	6.21249e-20	38374.2	-1.03575	4.41835e-05	15654.1	-0.232599	0.242879
LMON_1533	SSU ribosomal protein S21p	rpsU	-	173	lmo1469	Translation	3	25309.2	-0.964155	0.00261519	37280.6	-0.57087	1.51652e-07	37589	-0.848293	3.73769e-11	28897.3	-1.04353	3.42282e-05	11818.1	-0.286526	0.179047
LMON_1534	Ribosomal RNA small subunit methyltransferase E		-	767	lmo1470	Function unknown	4	1370.45	-0.303727	0.108836	1750.94	-0.0273615	0.82493	1811.04	-0.187117	0.118013	1360.49	-0.0786038	0.849635	674.298	-0.184028	0.492832
LMON_1535	Ribosomal protein L11 methyltransferase	prmA	+	944	lmo1471	Translation	8	1987.7	-0.279081	0.114496	2768.01	-0.117419	0.231622	2708.42	-0.117632	0.312658	2146.14	-0.139304	0.735675	1094.37	-0.895797	4.10529e-05
LMON_1536	Chaperone protein DnaJ	dnaJ	-	1133	lmo1472	Posttranslational modification, protein turnover, chaperones	20	5716.87	0.0712673	0.719645	6326.9	-0.180642	0.130914	6136.85	-0.354115	0.00202672	4558.9	-0.363758	0.224377	3350.96	-0.11615	0.617196
LMON_1537	Chaperone protein DnaK	dnaK	-	1841	lmo1473	Posttranslational modification, protein turnover, chaperones	20	12335	1.0396	3.22923e-06	16971.6	-0.254953	0.0042822	17023.6	-0.132292	0.402232	18199.1	-0.517928	0.117118	14927.4	0.0262971	0.915477
LMON_1538	Heat shock protein GrpE	grpE	-	575	lmo1474	Posttranslational modification, protein turnover, chaperones	16	2318.97	1.2533	8.81057e-08	3962.46	-0.277391	0.00115715	3984.46	-0.0876109	0.407331	4471.16	-0.567346	0.0639865	3703.4	-0.454784	0.0106906
LMON_1539	Heat-inducible transcription repressor HrcA	hrcA	-	1037	lmo1475	Transcription	16	5295.75	1.42165	7.74793e-15	10072	-0.0229541	0.846178	9648.86	0.0970909	0.35364	10163.5	-0.282508	0.400638	8993.52	-0.426057	0.0271103
LMON_1540	Hypothetical radical SAM family enzyme in heat shock gene cluster, similarity with CPO of BS HemN-type	hemN	-	1157	lmo1476	Coenzyme transport and metabolism	6	2857.12	0.370234	0.00683247	2546.61	0.311328	0.000182335	2038.58	0.372941	0.00957395	1689.95	0.290463	0.530143	1833.63	-0.1565	0.506115
LMON_1541	FIG01108282: hypothetical protein		-	1028	lmo1477	Cell wall/membrane biogenesis; Carbohydrate transport and metabolism;	16	173.435	0.158617	0.528883	167.05	-0.202423	0.372995	120.528	-0.0353254	0.920904	135.608	-0.201456	0.689051	133.022	-0.312876	0.388601
LMON_1542	Transcriptional regulator, MerR family		-	437	lmo1478	Transcription	6	128.493	1.19738	1.07679e-09	90.4951	0.828572	0.000213529	125.034	0.878717	0.00108186	132.291	0.737377	0.111004	156.104	-0.636121	0.0352998
LMON_1543	Translation elongation factor LepA	lepA	-	1826	lmo1479	Cell wall/membrane biogenesis	6	11766.3	0.446809	0.0127966	13252.6	0.606681	7.26412e-12	13012.6	0.326894	0.0590198	7528.39	0.411846	0.283412	4563.02	-0.543261	6.93037e-05
LMON_1544	SSU ribosomal protein S20p	rpsT	+	254	lmo1480	Translation	3	30193	-0.929141	0.0300533	33971.1	0.00622013	0.973168	38046.1	-0.924355	2.33891e-08	19686.6	-0.510612	0.102258	4777.5	0.268612	0.32889
LMON_1545	DNA polymerase III delta subunit	holA	-	1031	lmo1481	Replication, recombination and repair	6	1830.74	-0.157016	0.42929	1729.88	0.437901	1.52744e-05	1768.09	0.322394	0.0121432	1547.11	0.0738873	0.893996	1753.19	-1.68854	9.57859e-19
LMON_1546	Late competence protein ComEC, DNA transport	comEC	-	2222	lmo1482	General function prediction only	19	985.684	-0.62815	0.000500399	767.48	0.315425	0.0121812	612.424	0.804301	2.6755e-10	185.359	1.8595	1.61523e-08	310.394	-0.733431	0.00875431
LMON_1547	dCMP deaminase ; Late competence protein ComEB	comEB	-	560	lmo1483	Nucleotide transport and metabolism	8	1492.56	-1.55086	7.31204e-10	1332.72	-0.465445	4.87552e-06	1707.94	-0.995687	3.70006e-23	932.351	-0.673624	0.0243351	784.47	-2.82435	8.95028e-12
LMON_1548	Late competence protein ComEA, DNA receptor	comEA	-	602	lmo1484	Replication, recombination and repair	6	25.1538	-0.0181765	0.980654	29.5728	0.793295	0.0146072	41.12	-0.197023	0.691965	48.3887	-1.08141	0.0810724	47.9569	-2.83624	4.95203e-05
LMON_1549	FIG145533: Methyltransferase		-	731	lmo1485	Secondary metabolites biosynthesis, transport and catabolism; General function prediction only;	8	821.258	0.218276	0.227457	749.195	0.30922	0.0102104	829.996	0.242102	0.165546	361.28	1.04198	0.0139514	219.298	-1.08922	0.00477622
LMON_1550	Iojap protein		-	356	lmo1486	Function unknown	11/18	2054.53	0.666229	0.00530457	1755	0.7889	1.06429e-21	1902.82	0.187598	0.261098	1358.62	0.377339	0.265237	883.388	0.476181	0.0087293
LMON_1551	Hydrolase (HAD superfamily), YqeK		-	575	lmo1487	Coenzyme transport and metabolism	18	5901.41	0.703742	0.000721522	5129.27	0.744416	2.42694e-20	5049.04	0.460041	8.26385e-05	4049.81	0.468063	0.110199	2811.36	0.303399	0.154314
LMON_1552	Nicotinate-nucleotide adenylyltransferase	nadD	-	566	lmo1488	Coenzyme transport and metabolism	6	5092.95	0.607894	0.00331182	4350.31	0.555894	5.56614e-11	4309.95	0.23525	0.134526	3341.97	0.237405	0.515518	2218.43	-0.193424	0.454011
LMON_1553	FIG004454: RNA binding protein		-	290	lmo1489	Translation	6	2066.64	0.444725	0.00960224	1794.21	0.404622	3.11524e-06	1904.64	0.103964	0.583383	1329.52	0.162797	0.696365	794.108	-0.905528	2.41759e-05
LMON_1554	Shikimate 5-dehydrogenase I alpha		+	821	lmo1490	Amino acid transport and metabolism	6	6263.88	0.456265	0.00465576	5684	0.371781	2.50115e-06	5400.72	0.292381	0.0661037	4028.44	0.299042	0.419873	2542.52	-0.923611	1.54087e-10
LMON_1555	GTP-binding protein YqeH, required for biogenesis of 30S ribosome subunit		-	1100	lmo1491	General function prediction only	6	6982.69	0.333176	0.0382111	6642.43	0.330149	4.65599e-05	6609.5	0.159598	0.277253	4118.06	0.406265	0.236626	3069.24	-1.50638	2.1677e-11
LMON_1556	FIG001553: Hydrolase, HAD subfamily IIIA		-	521	lmo1492	General function prediction only	8	2962.83	0.566042	0.0012233	2953.85	0.656281	7.74358e-15	3184.95	0.412569	0.00048982	1850.7	0.722478	0.0158056	1756.11	-1.80177	9.2483e-15
LMON_1557	Oligoendopeptidase F		-	1808	lmo1493	Amino acid transport and metabolism	6	7089.51	0.195523	0.288006	6981.53	0.543846	2.02517e-14	7084.71	0.357972	0.000213165	10506.2	-0.318537	0.319402	11828.7	-1.29542	7.22135e-14
LMON_1558	5'-methylthioadenosine nucleosidase / S-adenosylhomocysteine nucleosidase		-	701	lmo1494	Nucleotide transport and metabolism	4	3404.69	-1.22311	1.61133e-06	3123.76	0.747244	5.33749e-20	4204.4	0.0481843	0.650647	3410.05	0.594795	0.0407964	3553.04	-1.11046	1.56265e-11
LMON_1559	conserved hypothetical protein		-	623	lmo1495	Not in COGs	4	11763.2	-1.0566	2.80491e-05	8611.17	0.326352	4.51122e-05	11955.2	-0.484887	1.25073e-07	7371.21	0.411946	0.213059	8022.81	-0.907804	6.54253e-08
LMON_1560	Transcription elongation factor GreA	greA	-	482	lmo1496	Transcription	8	10042	-1.17518	5.48467e-05	7588.85	0.183724	0.050062	10470.1	-0.588085	5.33051e-09	5367.51	0.455997	0.2006	5717.34	-2.22449	2.66536e-14
LMON_1562	Uridine kinase [C1]	udk	-	629	lmo1497	Nucleotide transport and metabolism	8	1416.71	-1.55655	3.88916e-14	1649.83	-0.692809	9.6484e-17	1635.54	-1.02576	7.01611e-26	998.582	-0.574471	0.0567862	572.651	-2.42838	1.71462e-24
LMON_1563	FIG011945: O-methyltransferase family protein		-	653	lmo1498	General function prediction only	8	1178.7	-1.82011	3.36793e-18	1357.72	-0.858737	4.87007e-18	1491.09	-1.12843	7.98172e-37	721.807	-0.314262	0.353724	468.814	-2.90725	8.43561e-16
LMON_1564	FIG004453: protein YceG like		-	1070	lmo1499	General function prediction only	8	5395.53	-0.967903	5.67102e-09	5123.37	-0.374764	0.000209521	5375.74	-0.611252	7.97294e-08	3911.01	-0.27256	0.403816	3689.24	-2.20543	1.08896e-20
LMON_1565	DedA family protein		-	626	lmo1500	Function unknown	8	1258.46	-1.21767	9.70737e-07	1137.82	-0.750428	4.39053e-12	1366.85	-0.722273	5.10886e-08	781.573	0.620824	0.178386	1113.82	-3.28567	1.6812e-42
LMON_1566	Ortholog of S. aureus MRSA252 (BX571856) SAR1694		-	302	lmo1501	Function unknown	12	4863.21	0.51807	0.0168764	4324.56	0.441101	1.36518e-05	4431.51	0.0135706	0.935719	6584.36	-0.641481	0.0794709	6990.04	0.346318	0.0838136
LMON_1567	Putative Holliday junction resolvase		+	407	lmo1502	Replication, recombination and repair	12	6474.22	0.554514	0.0211658	5700.59	0.565243	4.11558e-10	6016.84	0.0516992	0.701902	9073.8	-0.619852	0.0729364	9983.16	0.245901	0.204931
LMON_1568	Hypothetical protein possible functionally linked with Alanyl-tRNA synthetase		+	272	lmo1503	Function unknown	12	6570.17	0.471909	0.0225044	6035.5	0.419892	1.78608e-05	5764.92	0.231724	0.0645128	9406.27	-0.546705	0.132256	10351.8	0.204594	0.334297
LMON_1569	Alanyl-tRNA synthetase	alaS	+	2639	lmo1504	Translation	4	13135.5	-1.74036	3.14067e-18	12790.1	-0.990109	5.86565e-31	10918.4	-0.846624	3.18889e-12	9981.61	-1.22408	3.29881e-05	5583.72	-1.18033	1.90359e-16
LMON_1570	ABC transporter ATP-binding protein YvcR		+	695	lmo1505	Defense/virulence mechanisms	4	50.6963	0.0973804	0.816145	31.3879	1.50074	4.78371e-09	21.2902	1.45116	8.47701e-07	27.901	0.980842	0.134081	32.8258	0.871873	0.146211
LMON_1571	ABC transporter, permease protein		-	1502	lmo1506	Defense/virulence mechanisms	7	93.0912	0.431495	0.11712	51.9478	1.57953	6.02539e-14	30.0112	2.05194	9.54224e-11	31.6871	1.5798	0.00178468	25.5828	0.70866	0.252537
LMON_1572	DNA-binding response regulator, OmpR family		-	686	lmo1507	Transcription; Signal transduction mechanisms;	7/10	690.069	-0.161097	0.454223	517.414	0.266423	0.022998	536.872	0.424719	0.00229428	643.853	-0.0761207	0.871247	832.509	-0.0366043	0.874288
LMON_1573	Sensor protein basS/pmrB		-	1439	lmo1508	Signal transduction mechanisms	9	1893.87	-0.389507	0.0374232	1220.43	0.194139	0.125439	1297.65	0.328889	0.00768867	1701.99	-0.22065	0.629705	2072.64	0.439639	0.00352309
LMON_1574	RecD-like DNA helicase YrrC		-	2396	lmo1509	Replication, recombination and repair	6	11820.4	-0.675899	7.41121e-07	8676.76	-0.76727	4.34082e-26	7337.48	-0.766366	1.84956e-14	7627.02	-0.795378	0.00234955	7999.35	-1.08935	3.14555e-11
LMON_1575	Tetratricopeptide repeat (TPR) family protein		-	668	lmo1510	General function prediction only	6	2511.69	-1.06286	1.29567e-14	2074.9	-1.08712	2.32803e-34	1778.59	-0.866093	4.3568e-23	1922.36	-1.02598	0.000271521	2344.66	-3.02437	2.14116e-59
LMON_1576	carboxymethylenebutenolidase-related protein		-	740	lmo1511	General function prediction only	8	2454.93	-0.830489	2.51787e-08	1997.56	-0.855477	1.37566e-25	1741.49	-0.675142	5.91114e-12	1689.25	-0.610491	0.0300993	2469.16	-2.59055	8.5631e-25
LMON_1577	tRNA (5-methylaminomethyl-2-thiouridylate)-methyltransferase	mnmA	-	1115	lmo1512	Translation	1	8366.93	0.260222	0.118241	6156.54	-0.0285515	0.770862	4314.5	-0.440893	0.0943094	2168.99	0.300941	0.432813	1423.23	0.319209	0.180036
LMON_1578	Cysteine desulfurase		-	1148	lmo1513	Amino acid transport and metabolism	18/14	6588.49	0.545022	0.000456946	5652.78	0.302673	0.000303063	4310.83	-0.269887	0.352184	2039.24	0.416018	0.445263	1625.89	0.105274	0.712541
LMON_1579	Uncharacterized ATPase (AAA family) associated with cysteine desulfurase		-	1283	lmo1514	Replication, recombination and repair	16	1612.72	1.58712	1.58897e-25	1622.41	1.02236	5.39709e-18	1166.04	0.771341	1.21751e-10	2103.35	-0.318685	0.325025	2016.35	-1.17297	1.48644e-07
LMON_1580	Iron-sulfur cluster regulator IscR		+	248	lmo1515	Transcription	14	309.575	0.163201	0.616991	744.879	-1.06533	8.70246e-12	1627.27	-1.44654	3.16027e-09	1073.44	0.581685	0.0650835	1423.47	-2.44767	4.14154e-16
LMON_1581	Rrf2 family protein		-	146			14	111.558	0.298517	0.447275	237.413	-0.710693	0.000213199	666.467	-1.62592	9.0857e-13	383.771	0.46039	0.22687	510.798	-2.35162	1.06118e-07
LMON_1582	Ammonium transporter		-	1205	lmo1516	Inorganic ion transport and metabolism	1	719.499	1.40924	7.49821e-07	279.783	-0.333784	0.166668	1588.39	-3.12192	3.3548e-29	21.7528	1.06114	0.102418	17.0932	0.476861	0.529152
LMON_1583	Nitrogen regulatory protein P-II		-	365	lmo1517	Amino acid transport and metabolism	1	341.701	1.6019	2.71044e-12	101.369	-0.173073	0.625932	537.268	-2.77643	2.46447e-16	11.8805	0.767879	0.381353	9.66923	1.12506	0.19486
LMON_1584	FIG00774153: hypothetical protein		-	380	lmo1518	Not in COGs	1	1851.78	1.18199	2.24234e-15	854.11	0.301781	0.0287756	1160.9	-0.259163	0.0563123	526.938	1.37222	5.538e-05	511.946	1.23837	0.000423488
LMON_1585	Aspartyl-tRNA synthetase	aspS	-	1775	lmo1519	Translation	13	7225.64	-1.08759	1.67943e-06	12490.9	-0.340171	0.000752092	9864.3	0.424581	1.78673e-08	16391.4	-0.790558	0.00540692	10833.8	-0.595185	0.005952
LMON_1586	Histidyl-tRNA synthetase	hisS	-	1277	lmo1520	Translation	7	4786.65	-0.834492	8.06525e-05	8707.32	-0.366739	0.000185626	6840.69	0.434704	1.06254e-09	10119.3	-0.632372	0.0291651	7445.22	-1.72671	4.45466e-15
LMON_1587	N-acetylmuramoyl-L-alanine amidase		-	1283	lmo1521	Signal transduction mechanisms; Cell wall/membrane biogenesis;	7	6167.37	-0.98013	9.23036e-06	7940.01	-0.402021	1.72413e-06	10850.1	-0.481691	0.00153845	15509.6	-0.877226	0.00346927	19809.6	-2.03853	2.91262e-09
LMON_1588	D-tyrosyl-tRNA(Tyr) deacylase		-	452	lmo1522	Translation	3	3243.53	-0.64036	1.8989e-05	2599.02	-0.364913	6.96173e-05	2523.13	-0.562452	5.72453e-10	2318.47	-0.65261	0.0313028	1620.55	0.00944518	0.971848
LMON_1589	GTP pyrophosphokinase , (p)ppGpp synthetase I	relA	-	2216	lmo1523	Transcription; Signal transduction mechanisms;	7	13379.1	-0.69486	1.38841e-06	12026.6	-0.422445	1.22973e-06	10652.8	-0.397435	7.19521e-07	8242.78	-0.335485	0.285009	6694.56	-0.777331	1.75058e-07
LMON_1590	Adenine phosphoribosyltransferase	apt	-	521	lmo1524	Nucleotide transport and metabolism	4	3954.43	-0.626553	0.00812826	3223.8	-0.0042858	0.971435	3739.95	-0.471038	9.92707e-08	2318.67	0.0828648	0.85929	1466.25	-0.117781	0.631714
LMON_1591	Single-stranded-DNA-specific exonuclease RecJ		-	2351	lmo1525	Replication, recombination and repair; Function unknown;	19	11568.5	-0.395487	0.0228775	10568.7	-0.00428211	0.967207	10375.8	-0.0625801	0.551063	5063.05	0.820182	0.00744596	4610.3	-0.118803	0.46602
LMON_1592	FIG00774752: hypothetical protein		+	344	lmo1526	Function unknown	10	439.374	0.869154	3.0747e-05	433.182	1.86267	1.92832e-90	684.599	1.66674	7.69113e-41	2617.46	0.216058	0.681832	3789.81	0.902882	4.14826e-09
LMON_1593	Protein-export membrane protein SecD (TC 3.A.5.1.1) / Protein-export membrane protein SecF (TC 3.A.5.1.1)		+	2264	lmo1527	Intracellular trafficking and secretion	4	20952.9	-0.669725	5.06669e-05	22536.9	-0.0392651	0.671297	25400.4	0.0397767	0.725764	29142.5	0.139559	0.707822	25617.5	-0.508408	0.0151033
LMON_1594	FIG00774068: hypothetical protein		-	290	lmo1528	Not in COGs	8	2948.33	-0.545133	0.00218681	3209.71	-0.0533546	0.590545	4096.65	0.0134893	0.931467	4229.75	0.264456	0.401997	4297.59	-2.49002	1.68475e-19
LMON_1595	Preprotein translocase subunit YajC (TC 3.A.5.1.1)		-	329	lmo1529	Intracellular trafficking and secretion	15	16527.7	-0.978491	0.00122853	19618	-0.152707	0.318468	17923	-0.270575	0.0563123	12800.9	-0.0657705	0.880874	3877.68	0.128969	0.778669
LMON_1596	tRNA-guanine transglycosylase	tgt	+	1139	lmo1530	Translation	8	21953.9	-0.580202	0.0178749	23215.5	-0.278625	0.00132956	18682.8	-0.245509	0.0894086	10003.4	0.357393	0.249051	6771.39	-1.78317	1.14701e-27
LMON_1597	S-adenosylmethionine:tRNA ribosyltransferase-isomerase	queA	-	1028	lmo1531	Translation	6	4879.89	0.0317762	0.86259	5033.97	-0.0453645	0.744943	3910.15	-0.229448	0.0567652	3936.05	-0.297022	0.341757	3026.38	-1.90533	1.40664e-30
LMON_1598	Holliday junction DNA helicase RuvB	ruvB	-	1007	lmo1532	Replication, recombination and repair	6	4232.88	-0.0163263	0.930067	4441.73	0.158094	0.164996	3385.16	0.0527632	0.671093	3159.44	-0.0654413	0.872756	2841.11	-1.89979	2.04593e-20
LMON_1599	Holliday junction DNA helicase RuvA	ruvA	-	605	lmo1533	Replication, recombination and repair	6	3197.78	-0.262316	0.153419	3282.3	0.123936	0.332585	2679.71	-0.0434644	0.740376	2478.32	-0.154988	0.726383	2296	-2.28498	6.71893e-32
LMON_1600	L-lactate dehydrogenase		+	935	lmo1534	Energy production and conversion	8	2280.37	-1.39006	1.07615e-24	1796.87	-1.05416	2.91753e-33	1638.77	-1.35982	1.84998e-22	1332.45	-1.12363	3.9185e-05	1797.48	-1.94481	1.73242e-12
LMON_1601	FIG000859: hypothetical protein YebC		+	725	lmo1535	Function unknown	7	2018.27	-0.929848	2.38493e-11	1612.88	-0.321008	0.000228751	1805.45	-0.60329	1.80607e-07	2210.25	-0.787227	0.0128837	3445.83	-1.75999	3.16102e-14
LMON_1602	Prephenate dehydratase		-	848	lmo1536	Amino acid transport and metabolism	6	4003.97	0.986038	4.11673e-12	3503.28	0.65262	1.32478e-20	2977.25	0.465924	0.00537032	1507.12	0.782524	0.0168463	1138.3	-1.36292	2.68541e-13
LMON_1603	GTP-binding protein Obg	obgE	-	1289	lmo1537	General function prediction only	8	10453.6	1.21509	4.84518e-21	9252.01	0.973612	3.71877e-37	8445.7	0.679327	5.31726e-05	3322.73	1.3706	4.80789e-07	2998.9	-0.716136	0.000379532
LMON_1604	Glycerol kinase	glpK	-	1493	lmo1538	Energy production and conversion	9	1933.38	0.410038	0.0930795	1327.33	1.25431	4.78421e-40	1363.43	1.18828	4.00435e-18	5828.92	-0.557932	0.114423	40576.1	2.06548	1.88719e-22
LMON_1605	Glycerol uptake facilitator protein		-	818	lmo1539	Carbohydrate transport and metabolism	9	655.894	1.02771	0.000283289	342.309	1.9114	2.08464e-37	311.704	1.87961	1.15119e-14	5131.83	-1.49451	0.000901877	25182.8	2.29725	1.51506e-13
LMON_1606	LSU ribosomal protein L27p	rpmA	-	290	lmo1540	Translation	3	37862.3	-0.6857	0.0431798	51587.9	-0.0400379	0.835983	62001.9	-0.919237	3.1369e-09	36072.6	-0.730541	0.0074502	7774.91	1.25397	1.15529e-14
LMON_1607	FIG139598: Potential ribosomal protein		+	317	lmo1541	Translation	3	38524.3	-0.763984	0.0193651	53789.1	-0.143135	0.399263	58110.9	-0.779085	4.02363e-07	33268.2	-0.538783	0.0467283	7040.06	0.91684	5.60652e-10
LMON_1608	LSU ribosomal protein L21p	rplU	-	308	lmo1542	Translation	3	63316.6	-0.782947	0.0140935	84880	-0.117211	0.467225	97597.4	-0.836232	1.99993e-07	56197	-0.609892	0.0230572	12397.4	0.595925	0.0223019
LMON_1609	Cytoplasmic axial filament protein CafA and Ribonuclease G		-	1361	lmo1543	Translation	13	2284.98	0.112182	0.595517	2142.63	0.219334	0.0178176	1788.73	0.419766	1.33723e-06	1967.16	0.296833	0.380367	1229.1	0.182824	0.461185
LMON_1610	Septum site-determining protein MinD	minD	-	800	lmo1544	Cell cycle control, mitosis and meiosis	6	6083.12	-0.0645246	0.779454	7380.47	0.147497	0.103096	6550.58	0.13929	0.340664	6144.55	0.0517635	0.903243	3112.83	-1.27234	4.30315e-17
LMON_1611	Septum site-determining protein MinC	minC	-	677	lmo1545	Cell cycle control, mitosis and meiosis	8	4123.93	-0.380675	0.0407907	5030.92	-0.495233	9.93318e-10	4336.43	0.0858259	0.530784	4339.04	0.0371187	0.931284	2199.52	-1.8829	1.03656e-30
LMON_1612	Rod shape-determining protein MreD	mreD	-	518	lmo1546	Cell wall/membrane biogenesis	19	1718.22	-0.154621	0.541543	1433.2	-0.442114	0.000398802	908.069	0.570003	9.30397e-06	766.392	1.16044	1.55575e-05	540.879	-0.113946	0.770226
LMON_1613	Rod shape-determining protein MreC	mreC	-	887	lmo1547	Cell wall/membrane biogenesis	8	15725	0.124215	0.598883	12047.7	0.0811045	0.424746	10522	0.163747	0.150742	8430.31	0.696746	0.01493	5857.08	-0.527826	0.000718124
LMON_1614	Rod shape-determining protein MreB	mreB	-	1013	lmo1548	Cell cycle control, mitosis and meiosis	8	24012	0.0599864	0.805475	19319	0.166086	0.0264411	16317	0.286884	0.00262504	10144.2	1.06413	0.000202045	8831.28	-1.22237	1.11494e-09
LMON_1615	DNA repair protein RadC	radC	+	674	lmo1549	Replication, recombination and repair	19	52.246	-1.33491	0.000119411	47.8742	-0.860425	0.00824306	32.6509	-0.75801	0.0470601	13.3489	0.420442	0.684257	16.8061	-1.39154	0.175539
LMON_1616	Late competence protein ComC, processing protease	comC	+	710	lmo1550	Cell motility; Posttranslational modification, protein turnover, chaperones; Intracellular trafficking and secretion;	13	3.55986	-1.49108	0.135173	5.87627	-1.43775	0.0740335	2.08267	0.924622	0.288082	1.55252	0.957948	0.500034	0.463997	0.701534	NA
LMON_1617	Dihydrofolate synthase / Folylpolyglutamate synthase	folC	-	1289	lmo1551	Coenzyme transport and metabolism	15	1991.86	-0.970751	8.35955e-09	2418.07	-0.672267	1.409e-09	2095.26	-0.596086	2.68013e-07	1639.19	-0.473799	0.176468	495.054	-0.174854	0.716204
LMON_1618	Valyl-tRNA synthetase	valS	-	2651	lmo1552	Translation	11	9903.06	-0.360254	0.0215095	9986.15	-0.421923	3.8144e-07	9221.92	-0.647968	3.60288e-13	8069.99	-0.783541	0.0128957	4222.1	-0.292175	0.33143
LMON_1619	Glutamate-1-semialdehyde aminotransferase	hemL	-	1289	lmo1553	Coenzyme transport and metabolism	7	6183.76	-0.29047	0.098052	3765.06	0.178196	0.116521	3801.42	-0.047183	0.705428	6203.8	-0.304867	0.338902	7293.83	-0.807573	4.232e-05
LMON_1620	Porphobilinogen synthase	hemB	+	974	lmo1554	Coenzyme transport and metabolism	7	2126.04	-0.667873	4.74743e-05	1533.19	-0.0178863	0.921279	1437.59	-0.0207693	0.880163	2526.29	-0.454573	0.169376	2929.12	-2.09626	7.29384e-34
LMON_1621	Uroporphyrinogen-III synthase	hemD	-	722	lmo1555	Coenzyme transport and metabolism	7	2322.33	-0.851987	3.41041e-06	1817.79	-0.366611	0.0171187	1573.81	0.0741556	0.571602	2896.64	-0.464488	0.141811	3366.37	-2.58998	2.47058e-47
LMON_1622	Porphobilinogen deaminase	hemC	-	929	lmo1556	Coenzyme transport and metabolism	6	2518.26	-0.716884	4.69684e-05	1959.03	-0.134208	0.417026	1886.74	-0.0619837	0.665248	3323.16	-0.513384	0.137743	4244.94	-2.69849	3.25866e-24
LMON_1623	Glutamyl-tRNA reductase	hemA	-	1307	lmo1557	Coenzyme transport and metabolism	6	3885.43	-0.588556	0.00081297	3109.69	-0.0236329	0.868454	2916.4	0.121933	0.19487	4968.63	-0.383188	0.415854	6667.41	-2.43911	1.4335e-29
LMON_1624	GTP-binding protein EngB	engB	+	584	lmo1558	General function prediction only	18	4249.97	0.872928	2.74028e-05	3970.59	0.926505	5.45248e-29	4603.83	0.436328	3.83146e-05	2793.08	0.886187	0.004396	2244.15	0.00747917	0.977701
LMON_1625	Threonyl-tRNA synthetase	thrS	-	1922	lmo1559	Translation	2	13854.1	-0.62482	0.000906727	16484.7	-0.557934	1.14e-13	14680.2	-0.560774	1.69326e-09	11944	-0.491999	0.200215	5984.64	0.421105	0.00303723
LMON_1626	Helicase loader DnaI	dnaI	-	923	lmo1560	Replication, recombination and repair	5	2726.96	0.56215	0.00043102	2540.69	0.366305	3.14145e-05	2501.83	0.288896	0.00556139	3588.02	-0.2657	0.577377	3022.48	1.59792	1.71647e-09
LMON_1627	chromosome replication initiation / membrane attachment protein DnaB	dnaB	+	1376	lmo1561	Replication, recombination and repair	12	3430.56	0.469532	0.00536509	3363.64	0.156566	0.0519777	3246.04	0.238903	0.0193372	5172.43	-0.532663	0.225649	4433.61	0.598559	0.0125288
LMON_1628	Ribonucleotide reductase transcriptional regulator NrdR	nrdR	-	464	lmo1562	Transcription	12	1348.75	0.689431	1.11402e-05	1281.22	0.467688	2.12071e-07	1301.24	0.293176	0.0115073	2199.16	-0.739675	0.0501452	1719.21	0.583407	0.00786694
LMON_1629	Dephospho-CoA kinase	coaE	+	602	lmo1563	Coenzyme transport and metabolism	20	1003.5	0.423012	0.105006	700.765	-0.350876	0.0188904	487.449	0.0578148	0.757266	906.653	-0.671667	0.0219505	1304.71	0.170075	0.454011
LMON_1630	Formamidopyrimidine-DNA glycosylase	mutM	+	821	lmo1564	Replication, recombination and repair	12	1623.87	0.435303	0.0441428	1078.22	-0.0830966	0.546021	877.13	0.103987	0.497246	1573.47	-0.746282	0.00696173	2288.92	0.153891	0.33143
LMON_1631	DNA polymerase I	polA	-	2627	lmo1565	Replication, recombination and repair	12	5057.8	0.388565	0.104562	3400.92	0.0583415	0.649668	2600.25	0.339739	0.001821	5193.33	-0.756985	0.00441333	6474.1	0.289709	0.0378089
LMON_1632	Isocitrate dehydrogenase [NADP]	citC	-	1262	lmo1566	Energy production and conversion	5	10897.2	0.439012	0.00863454	7935.42	0.330713	5.37189e-05	5018.93	0.31741	0.151977	4190.68	0.0179475	0.968544	7977.63	1.23048	3.2047e-15
LMON_1633	Citrate synthase (si)	citZ	-	1121	lmo1567	Energy production and conversion	5	6078.1	0.440548	0.019794	5586.04	0.239729	0.0204658	3151.19	0.481051	0.0250927	2563.77	0.171497	0.642859	5132.02	1.04686	2.21532e-11
LMON_1634	membrane protein		-	461	lmo1568	Function unknown	13/19	2002.8	-0.00398336	0.988537	1954.1	-0.799229	3.32855e-15	992.541	0.311685	0.296275	689.2	0.259102	0.503666	1160.1	-0.0788962	0.823062
LMON_1635	FxsA protein	fxsA	+	377	lmo1569	General function prediction only	10	491.668	0.477285	0.00454836	314.8	0.369039	0.0499726	225.128	0.985337	8.64374e-08	544.073	-0.0281979	0.958257	806.152	0.181502	0.41415
LMON_1636	Pyruvate kinase	pykA	-	1757	lmo1570	Carbohydrate transport and metabolism; Signal transduction mechanisms;	18	35905.2	-0.358056	0.0101468	31007.1	0.146318	0.0985368	53830	-0.357609	0.0357799	65420.9	0.0371708	0.931806	61919.5	-0.61426	0.00034168
LMON_1637	6-phosphofructokinase	pfkA	+	959	lmo1571	Carbohydrate transport and metabolism	18	17187.4	0.125235	0.543097	14744.8	0.336016	2.12607e-06	27041	-0.404244	0.0811262	43336.2	-0.187383	0.64384	26176.1	-1.13045	1.48742e-12
LMON_1638	FIG00775932: hypothetical protein		-	119			4	16.409	-1.84707	0.00146678	2.21909	0.150388	0.884667	0.624569	0.436262	NA	0.517506	0.156462	NA	1.42738	-0.619886	NA
LMON_1639	Acetyl-coenzyme A carboxyl transferase alpha chain	accA	-	956	lmo1572	Lipid transport and metabolism	3	9121.67	-0.024274	0.928907	10254.9	0.547632	8.26745e-11	11599.5	-0.277448	0.0420313	7417.71	0.475377	0.0998047	4035.42	0.746679	1.95928e-06
LMON_1640	Acetyl-coenzyme A carboxyl transferase beta chain	accD	+	884	lmo1573	Lipid transport and metabolism	4	9400.11	-0.23123	0.305681	11756.6	0.558418	5.72185e-14	13067.1	-0.0769243	0.644083	7146.78	0.87502	0.00121269	4504.89	0.057469	0.778914
LMON_1641	DNA polymerase III alpha subunit	dnaE	+	3326	lmo1574	Replication, recombination and repair	12	6398.31	0.4737	0.00638606	8413.77	0.107344	0.489042	6214.75	0.149423	0.232126	6744.01	-0.332033	0.368676	4091.34	0.124979	0.610631
LMON_1642	FIG146085: 3'-to-5' oligoribonuclease A, Bacillus type		+	935	lmo1575	General function prediction only	11	1265.12	1.5288	1.51476e-23	1118.16	0.908877	8.73974e-25	1353.89	0.394104	0.000201909	1338.89	0.776239	0.0446064	3322.19	1.29429	5.58935e-10
LMON_1643	FIG009439: Cytosolic protein containing multiple CBS domains		+	1313	lmo1576	Transcription	20	1570.97	1.41963	6.77526e-14	1361.31	0.711239	3.94217e-15	1609.32	0.366659	0.000125548	1872.27	0.553871	0.236626	5442.03	0.802445	1.48283e-07
LMON_1644	FIG002379: metal-dependent hydrolase		-	686	lmo1577	General function prediction only	20	740.983	1.41013	2.28711e-16	691.32	0.585443	2.44197e-10	805.931	0.346477	0.028741	1003.21	0.384967	0.523227	2614.04	0.767138	8.1156e-07
LMON_1645	Proline dipeptidase		+	1097	lmo1578	Amino acid transport and metabolism	5	6583.77	0.00172153	0.994847	3843.96	0.745468	4.6006e-21	4582.18	0.104108	0.436347	10746.2	-0.418233	0.200065	15015.4	1.08853	1.76489e-16
LMON_1646	Alanine dehydrogenase		-	1112	lmo1579	Amino acid transport and metabolism	3	4605.96	-0.595295	0.00493518	2202.22	1.2081	7.04363e-37	6090.54	0.467818	0.130586	12039.1	0.658671	0.0946144	37533.4	1.39253	4.99089e-08
LMON_1647	Universal stress protein family		-	464	lmo1580	Signal transduction mechanisms	5	1733.59	0.334965	0.324739	1619.86	1.53706	2.3485e-64	3151.78	0.653809	0.00917504	19034.8	-1.06238	0.0034726	33515.1	2.3872	1.13895e-32
LMON_1648	Acetate kinase	ackA	-	1217	lmo1581	Energy production and conversion	7	21948.4	-0.856221	3.16382e-05	24478.3	-0.575533	7.13359e-09	16911.7	-0.153881	0.345113	15769.2	-0.429075	0.225676	15465.4	-1.42944	7.09929e-11
LMON_1649	Adenine-specific methyltransferase		-	998	lmo1582	Replication, recombination and repair	8	18587.8	-0.666361	0.00135399	21048.2	-0.565823	1.818e-11	18207.8	-0.384938	0.00619131	15619.2	-0.393661	0.292234	17822.1	-1.77394	1.53233e-25
LMON_1650	Thiol peroxidase, Tpx-type	tpx	-	497	lmo1583	Posttranslational modification, protein turnover, chaperones	12	8474.43	0.935746	4.81037e-07	4649.42	0.879331	5.51372e-19	3001.2	0.655571	0.000500421	6082.99	-0.653209	0.222361	5370.64	1.35043	2.50291e-10
LMON_1651	BH3197 unknown conserved protein		-	536	lmo1584	Function unknown	10	800.385	-1.12657	2.70496e-07	1066.9	-0.758847	6.03745e-13	1294.67	-0.998563	4.75993e-18	1046.85	-1.12315	0.000640681	821.086	-1.17108	2.81497e-08
LMON_1652	Protease IV		-	1013	lmo1585	Posttranslational modification, protein turnover, chaperones; Intracellular trafficking and secretion;	6	1237.74	-1.143	4.45068e-07	1742.56	-0.628384	1.68347e-13	2304.79	-1.00974	4.28649e-28	1600.58	-1.00431	0.00280966	1348.79	-2.47074	2.32038e-34
LMON_1653	NAD kinase		-	803	lmo1586	Carbohydrate transport and metabolism	6	3400.36	0.579366	0.00147532	3621.83	1.16606	3.54526e-32	6893.64	0.452632	0.00643049	11723.1	-0.380439	0.266937	8046.68	-1.18948	2.39161e-10
LMON_1654	Ornithine carbamoyltransferase	argF	-	950	lmo1587	Amino acid transport and metabolism	9/5/17	75.2714	-0.675373	0.0260658	42.6443	0.848189	0.000723276	34.4533	1.27087	2.17533e-05	189.26	-1.19819	0.0634482	30.1834	2.75282	1.12096e-12
LMON_1655	Acetylornithine aminotransferase	argD	-	1160	lmo1588	Amino acid transport and metabolism	5	17.8142	0.977158	0.00740532	19.1026	1.25635	0.000917581	15.9904	1.47527	1.12877e-05	133.462	-1.21942	0.109637	10.7034	3.55637	1.20919e-14
LMON_1656	Acetylglutamate kinase	argB	-	752	lmo1589	Amino acid transport and metabolism	5	10.3862	0.763168	0.125545	11.9286	1.10696	0.00809019	12.6559	1.24339	0.00175238	56.3325	-0.944515	0.248776	5.70952	2.90514	2.89653e-06
LMON_1657	Glutamate N-acetyltransferase / N-acetylglutamate synthase	argJ	-	1196	lmo1590	Amino acid transport and metabolism	12	10.9468	1.33805	0.00198143	14.9769	1.72688	2.11055e-07	17.3074	1.43949	7.32497e-06	291.54	-2.42699	7.19216e-06	9.52767	2.53222	1.76513e-06
LMON_1658	N-acetyl-gamma-glutamyl-phosphate reductase	argC	+	1031	lmo1591	Amino acid transport and metabolism	12	14.5558	0.902728	0.0331671	29.5296	0.873132	0.00324661	39.2919	0.717557	0.0126389	777.036	-3.41544	2.77817e-11	18.8391	0.448361	0.509761
LMON_1659	tRNA S(4)U 4-thiouridine synthase (former ThiI)		+	1211	lmo1592	Coenzyme transport and metabolism	3	4091.6	-1.17571	1.71453e-11	4272.68	-0.673862	7.76239e-12	3695.82	-0.864548	1.1839e-05	2309.57	-0.942455	0.00113999	824.594	-0.322957	0.0812112
LMON_1660	Cysteine desulfurase		+	1139	lmo1593	Amino acid transport and metabolism	4	2696.62	-1.01593	9.68679e-10	3051.15	-0.544107	9.30044e-08	2608.31	-0.702016	0.000892889	1274.63	-0.446145	0.1663	650.685	-0.865405	1.66696e-05
LMON_1661	Septation ring formation regulator EzrA		-	1715	lmo1594	Cell cycle control, mitosis and meiosis	6	9006.97	-0.093476	0.733326	11289.9	0.262044	0.000569	12840.7	-0.136002	0.216464	14237.7	-0.607337	0.04332	10603.2	-2.38747	3.38108e-26
LMON_1662	Free methionine-(R)-sulfoxide reductase, contains GAF domain		-	488	lmo1595	Signal transduction mechanisms	6	982.279	0.459473	0.0165531	828.069	0.460111	1.24806e-06	557.903	0.6068	7.36201e-05	966.172	-0.46927	0.424376	586.976	-1.06311	0.000130738
LMON_1663	SSU ribosomal protein S4p (S9e)	rpsD	+	602	lmo1596	Translation	18	140547	-0.599107	0.124019	156913	-0.111927	0.403785	172793	-0.902513	6.43445e-06	76636	-0.401732	0.252867	15301.6	-1.11517	1.38393e-12
LMON_1665	FIG00774834: hypothetical protein		-	779	lmo1597	Not in COGs	16	3234.38	-0.757159	0.00264446	3148.89	-0.965939	3.1498e-22	3461.23	-0.631915	6.97936e-09	4894.85	-1.8578	1.95656e-06	3596.1	-2.31729	8.40632e-39
LMON_1666	Tyrosyl-tRNA synthetase ## cluster 1	tyrS	-	1259	lmo1598	Translation	17	3437.09	-2.27527	9.32487e-60	3352.5	-1.3256	6.06312e-21	3323.46	-0.878814	9.40722e-20	3060.45	-1.32763	1.14722e-06	1436.31	0.279097	0.112964
LMON_1667	Catabolite control protein A	ccpA	-	1007	lmo1599	Transcription	12	9622.23	0.484419	0.0063721	10217.8	0.0958335	0.386972	11973.1	-0.240262	0.0950757	14678.8	-0.901059	0.000633752	16223.5	-0.268327	0.217008
LMON_1668	Chorismate mutase I / 2-keto-3-deoxy-D-arabino-heptulosonate-7-phosphate synthase I beta	aroA	-	1085	lmo1600	Amino acid transport and metabolism	9	8175.99	-0.505651	0.00704182	9485.01	-0.0454507	0.672532	9780.15	-0.175786	0.0584111	7870.87	-0.611184	0.0706551	1767.13	-0.297625	0.113386
LMON_1669	general stress protein		-	524	lmo1601	General function prediction only	5	4025.36	0.523466	0.00900609	3089.57	1.20217	1.77445e-29	5834.71	0.540641	0.00527711	15997.7	-0.240472	0.510339	24558.6	1.46193	1.99889e-12
LMON_1670	hypothetical protein		-	455	lmo1602	General function prediction only	5	3341.48	0.483132	0.0296073	2914.27	1.08684	2.99967e-21	5456.48	0.524744	0.00822582	15847.9	-0.394798	0.265383	19393.7	1.58219	1.14807e-18
LMON_1671	aminopeptidase		-	1112	lmo1603	Amino acid transport and metabolism	7	3879.3	-1.55464	2.5052e-10	7041.97	-0.269339	0.0213455	8130.98	-0.464146	1.36656e-05	10606.5	-1.48529	1.61828e-09	3392.43	-2.48686	4.76588e-42
LMON_1672	Alkyl hydroperoxide reductase subunit C-like protein		-	545	lmo1604	Posttranslational modification, protein turnover, chaperones	7	4612.14	-1.29697	5.21336e-06	7388.01	-0.661624	8.22582e-08	9288.82	-0.899331	4.33167e-06	7336.09	-1.0502	0.00452407	3903.61	-1.81468	4.27378e-11
LMON_1673	UDP-N-acetylmuramate--alanine ligase	murC	-	1343	lmo1605	Cell wall/membrane biogenesis	8	11744.6	-0.743479	0.000535636	9969.18	-0.483751	2.20101e-08	11181	-0.597921	2.91042e-08	11601.4	-0.285967	0.373874	25641.1	-1.18639	6.96072e-11
LMON_1674	Cell division protein FtsK		-	2354	lmo1606	Cell cycle control, mitosis and meiosis	13	6482.29	-2.48118	1.45781e-16	7406.36	-1.79187	6.43936e-28	9526.35	-0.874168	2.2842e-12	15096.4	-1.30335	8.96205e-07	51610.7	-2.01749	1.29993e-32
LMON_1675	Phenylalanyl-tRNA synthetase beta chain	pheT	-	617	lmo1607	General function prediction only	3	3904.74	-0.0662382	0.738122	3474.69	0.125929	0.20305	3694.79	-0.304052	0.00847439	2843.06	0.118524	0.794854	3426.19	0.486175	0.00879243
LMON_1676	hypothetical protein		-	800	lmo1608	Function unknown	12	3320.74	0.14533	0.422185	2434.24	0.258952	0.00533707	2067.54	-0.0728955	0.718421	3404.97	-0.736598	0.0561809	5153.05	0.117048	0.559558
LMON_1677	FIG009688: Thioredoxin		-	311	lmo1609	Posttranslational modification, protein turnover, chaperones; Energy production and conversion;	12	1023.25	0.0442474	0.84916	833.126	0.057979	0.673267	648.468	0.0162317	0.928733	1180.62	-0.756306	0.0730791	1744.17	-0.141947	0.426484
LMON_1678	FIG00774415: hypothetical protein		+	128	lmo1610	Not in COGs	6	389.146	0.147087	0.527856	396.004	0.0194232	0.911006	482.303	0.112608	0.471454	736.288	-0.151423	0.732405	1301.75	-0.617282	0.0228415
LMON_1679	glutamyl-aminopeptidase, putative		-	1073	lmo1611	Carbohydrate transport and metabolism	16	2454.17	0.515282	0.001589	2623.25	0.327673	5.69795e-05	3185.3	0.335556	0.0247356	5646.44	-0.169277	0.64638	8693.48	-0.441376	0.00685511
LMON_1680	FIG00774243: hypothetical protein		-	311	lmo1612	Function unknown	12	1392.55	0.987736	1.35724e-05	1303.25	0.894185	1.84411e-17	2136.31	0.117356	0.474038	4663.32	-0.701329	0.0139364	3830.2	0.546336	0.00675444
LMON_1681	FIG00774581: hypothetical protein		-	248	lmo1613	Function unknown	16	75.0427	1.40666	6.75202e-07	92.55	0.333849	0.150123	128.607	0.339832	0.0720647	147.258	-0.174553	0.724284	212.66	-0.699192	0.0403504
LMON_1682	CDS_ID OB2240		-	851	lmo1614	General function prediction only	18	617.99	-1.11843	5.68921e-07	431.642	-0.447701	0.000366121	507.1	-1.09969	1.44184e-10	378.834	-1.1221	0.000477919	231.318	-1.27506	6.60703e-06
LMON_1683	tRNA (guanine46-N7-)-methyltransferase	trmB	-	644	lmo1615	General function prediction only	15	3712.3	-0.775108	0.000107746	3265.69	-0.752913	5.57327e-19	3334.1	-0.899345	7.9697e-13	1450.51	-0.0140867	0.974096	1279.89	-0.305283	0.180685
LMON_1684	aminoglycoside phosphotransferase family protein		-	782	lmo1616	Cell wall/membrane biogenesis	19	5627.21	-0.711067	0.000976026	4704.14	-0.48404	7.05274e-07	5150.87	-0.705497	6.82131e-10	2442.91	0.0596124	0.882471	2510.92	-0.761608	0.00017982
LMON_1685	Membrane component of multidrug resistance system		-	1463	lmo1617	Carbohydrate transport and metabolism; Amino acid transport and metabolism; Inorganic ion transport and metabolism; General function prediction only;	15	1360.73	0.724403	0.000124815	1539.13	0.839241	7.17867e-19	1281.18	0.762729	1.58049e-17	384.793	2.92463	9.41956e-16	447.659	1.7295	3.12139e-30
LMON_1686	Transcriptional regulator, MarR family		-	440	lmo1618	Transcription	19	370.884	1.16192	8.90403e-08	411.797	1.02156	1.5949e-15	369.218	0.930007	1.20361e-18	84.7601	3.50291	9.30358e-13	169.131	0.59225	0.0628768
LMON_1687	D-alanine aminotransferase	daaA	-	869	lmo1619	Amino acid transport and metabolism; Coenzyme transport and metabolism;	9	6005.92	-0.294845	0.212444	4020.88	0.233359	0.0113656	4973.3	0.189364	0.308858	5840.25	-0.156247	0.702859	1428.8	0.0563962	0.828505
LMON_1688	Acetylornithine deacetylase/Succinyl-diaminopimelate desuccinylase and related deacylases		-	1412	lmo1620	Amino acid transport and metabolism	10	10584.2	-0.0943238	0.657222	9602.33	0.322063	0.000253381	12364.6	0.142339	0.197415	16497.7	-0.214566	0.547711	22042	-0.16476	0.342859
LMON_1689	MutT/nudix family protein		-	413	lmo1621	Replication, recombination and repair; General function prediction only;	4	759.866	-1.49816	2.08711e-11	643.858	-0.653331	2.30995e-08	773.045	-0.548862	0.00312589	914.87	-0.463357	0.22078	1189.35	-1.37828	1.59268e-10
LMON_1690	YjeF protein, C-terminal domain		+	830	lmo1622	Carbohydrate transport and metabolism	4/19	2217.34	-1.79067	8.76188e-08	1509.65	-0.88797	1.48091e-19	2963.18	-1.26454	6.32765e-07	1801.92	0.357623	0.434773	3739.81	-0.919906	1.30828e-07
LMON_1691	FIG00775051: hypothetical protein		-	653	lmo1623	Lipid transport and metabolism	15	1591.8	-0.86355	0.000102051	1410.77	-0.0556987	0.62803	1556.71	0.23484	0.0485418	1593.95	0.64858	0.0520939	1735.73	0.691403	2.46035e-05
LMON_1692	Membrane protein involved in the export of O-antigen, teichoic acid lipoteichoic acids		-	1613	lmo1624	General function prediction only	19	3282.52	-0.811967	0.000129516	3216.1	-0.185074	0.0371355	3456.65	0.198751	0.156052	2815.01	0.862048	0.0101753	4381.42	-0.288834	0.0816036
LMON_1693	Membrane protein involved in the export of O-antigen, teichoic acid lipoteichoic acids		-	1613	lmo1625	General function prediction only	19	4063.85	-1.89135	3.93023e-20	4256.51	-1.24616	7.26639e-45	5920.91	-0.753592	0.000536381	4680.92	-0.181604	0.730008	2836.93	-1.62504	1.27774e-20
LMON_1694	FIG00774419: hypothetical protein		-	437	lmo1626	Not in COGs	8	1026.59	-1.61802	3.55263e-07	1060.34	-0.580721	9.4091e-06	1923.23	-1.00042	0.000138216	1191.51	-0.147032	0.76407	862.846	-2.42863	1.00665e-12
LMON_1695	Tryptophan synthase alpha chain	trpA	-	773	lmo1627	Amino acid transport and metabolism	2	171.382	-0.310058	0.266252	95.4834	-0.273595	0.325306	131.378	-0.609152	0.0266255	130.636	-0.0146885	0.981402	69.5091	0.89523	0.0697016
LMON_1696	Tryptophan synthase beta chain	trpB	-	1202	lmo1628	Amino acid transport and metabolism	2	214.688	-0.0309984	0.922598	108.382	-0.13736	0.653167	157.946	-0.507175	0.0198992	181.241	-0.126817	0.824943	87.1686	1.33518	4.45405e-07
LMON_1697	Phosphoribosylanthranilate isomerase	trpF	-	608	lmo1629	Amino acid transport and metabolism	2	98.9283	0.0529301	0.864225	47.419	-0.152959	0.675315	59.6845	-0.315179	0.3647	64.7586	0.341396	0.612502	37.2495	1.01654	0.0205671
LMON_1698	Indole-3-glycerol phosphate synthase	trpC	-	758	lmo1630	Amino acid transport and metabolism	2	77.2528	0.221258	0.462114	40.601	-0.243117	0.531368	49.9341	-0.143458	0.679772	67.0144	0.210688	0.765826	29.9357	1.65321	1.75132e-05
LMON_1699	Anthranilate phosphoribosyltransferase	trpD	-	1019	lmo1631	Amino acid transport and metabolism	2	108.231	0.458437	0.0758749	71.0523	-0.0945393	0.767891	73.1743	0.03441	0.920178	105.553	-0.175713	0.768106	50.3476	1.27323	0.000214204
LMON_1700	Anthranilate synthase, amidotransferase component	trpG	-	605	lmo1632	Amino acid transport and metabolism; Coenzyme transport and metabolism;	2	47.0872	0.583576	0.0340295	41.4552	-0.532627	0.133852	35.9333	-0.199887	0.667368	51.9891	-0.311102	0.661455	16.9477	1.16897	0.0358185
LMON_1701	Anthranilate synthase, aminase component	trpE	-	1364	lmo1633	Amino acid transport and metabolism; Coenzyme transport and metabolism;	12	110.914	0.465999	0.0257798	83.4252	-0.24461	0.367923	80.3567	0.0377318	0.909242	184.563	-0.89203	0.176414	36.4316	-0.232111	0.701289
LMON_1702	Alcohol dehydrogenase ; Acetaldehyde dehydrogenase		-	2600	lmo1634	Energy production and conversion	1	225.741	0.69362	0.00551482	419.946	-0.836511	3.53378e-05	257625	-0.798529	0.451699	245286	-0.0391184	0.955878	182767	1.20761	3.83092e-21
LMON_1703	PhnB protein; putative DNA binding 3-demethylubiquinone-9 3-methyltransferase domain protein		-	428	lmo1635	Function unknown	7	1842.85	-0.890278	0.000316674	1579.9	-0.177016	0.114	1911.06	0.0157575	0.909373	2077.59	-0.0221662	0.960674	2222.91	-2.11964	3.49826e-16
LMON_1704	ABC transporter, ATP-binding protein		-	920	lmo1636	Defense/virulence mechanisms	14	5021.86	0.94824	5.93196e-11	3671.29	-0.242556	0.0350254	5150.09	-0.38263	0.00197251	4183.9	0.547641	0.0489581	5665.89	-0.97047	2.84995e-07
LMON_1705	ABC transporter, permease protein		-	1067	lmo1637	General function prediction only	14	4933.02	0.999634	1.16432e-08	3445.2	-0.25836	0.0340369	4710.58	-0.374496	0.00101584	3889.75	0.574742	0.0392936	5118.52	-0.0809903	0.707585
LMON_1706	Muramoyltetrapeptide carboxypeptidase		-	974	lmo1638	Defense/virulence mechanisms	5	3016.71	0.0420192	0.888312	4517.79	0.583119	0.00167762	2488.07	-0.0551378	0.786613	1864.24	-0.512093	0.16627	1362.78	0.670576	0.00235703
LMON_1707	DNA-3-methyladenine glycosylase		+	581	lmo1639	Replication, recombination and repair	9/12	1238.47	-0.0982729	0.703793	2003.99	0.354112	0.0730627	1110.87	-0.0958505	0.701902	802.824	-0.47932	0.16723	602.351	0.218371	0.33489
LMON_1708	FIG00774240: hypothetical protein		+	233	lmo1640	Not in COGs	12	717.908	0.00344802	0.99133	1093.47	0.18301	0.394972	589.966	-0.0814481	0.748458	379.808	-0.392159	0.319078	299.298	0.085169	0.768013
LMON_1709	Aconitate hydratase	citB	-	2702	lmo1641	Energy production and conversion	2	37154.3	0.356257	0.202394	38169.1	-0.107114	0.659135	15329.7	-0.442135	0.00972076	8346.74	0.0426268	0.92604	11223.5	0.857413	2.22866e-06
LMON_1710	STAS domain protein		-	803	lmo1642	Signal transduction mechanisms	12	4253.29	0.470765	0.0355764	3026.73	0.21068	0.189159	3052.5	-0.00378634	0.9796	3467.94	-0.367068	0.258443	3234.09	0.106571	0.812904
LMON_1711	STAS domain protein		+	422	lmo1643	Not in COGs	12	1866.35	0.603017	0.000185177	1351.15	0.367456	0.0005456	1479.78	-0.0897888	0.458534	1682.29	-0.489067	0.125845	1586.05	0.0604463	0.85073
LMON_1712	COG0553: Superfamily II DNA/RNA helicases, SNF2 family		-	3218	lmo1644	Transcription; Replication, recombination and repair;	16	11254.7	0.818182	3.41472e-05	8466.85	0.183308	0.0324504	7929.09	-0.000681824	0.996775	8112.55	-0.278949	0.361358	8664.54	-0.390689	0.0961304
LMON_1713	Exonuclease SbcC		-	3071	lmo1645	Replication, recombination and repair	12	2424.09	-0.282831	0.259615	1737.64	-0.189538	0.145714	1655.13	-0.175348	0.0869223	2347.06	-0.877281	0.00405561	2849.35	-0.212148	0.30557
LMON_1714	Exonuclease SbcD		-	1124	lmo1646	Replication, recombination and repair	6	592.113	-0.035685	0.884876	503.817	0.120948	0.380932	490.351	-0.0692662	0.688981	570.563	-0.636848	0.0806553	699.613	-1.36801	1.06053e-09
LMON_1715	1-acyl-sn-glycerol-3-phosphate acyltransferase		-	608	lmo1647	Lipid transport and metabolism	6	4540.37	-0.672065	0.00699856	3723.67	-0.175768	0.0316837	3528.47	-0.541734	2.59323e-06	2233.02	-0.519161	0.203465	1666.96	-2.84472	1.76519e-14
LMON_1716	FIG00774115: hypothetical protein		-	515	lmo1649	Not in COGs	9	13938.3	-0.889668	0.00624779	14414.5	0.241005	0.00551607	19192.4	-0.615789	6.31718e-09	20156.3	-1.43063	5.75533e-08	7560.43	0.37497	0.12994
LMON_1717	conserved hypothetical protein		+	488	lmo1650	Posttranslational modification, protein turnover, chaperones	17	1406.45	-0.607259	9.73993e-06	1233.32	0.0236651	0.883738	970.229	0.0760887	0.807837	788.805	-0.545284	0.313497	680.892	0.56001	0.00766147
LMON_1718	ABC transporter, ATP-binding and permease protein		+	1805	lmo1651	Defense/virulence mechanisms	17	1664.66	-0.964267	1.01239e-07	1974.71	-0.0685753	0.677393	2260.72	-0.324392	0.247636	839.704	-0.471636	0.179205	387.394	1.55389	6.20425e-11
[truncated: 1,235 more rows]

## Sheet: asRNA transcripts
EGD ORF	EGD description	Gene abbr.	Strand	Length (bp)	EGD-e ORF	COG category for EGD-e genes	NC C1	G1 log2	G1 padj	NC C2	G2 log2	G2 padj	NC C3	G3 log2	G3 padj	NC C4	G4 log2	G4 padj	NC C5	G5 log2	G5 padj
[truncated: 2,933 more rows]
