# Supplementary material for: Strand specific RNA-sequencing and membrane lipid profiling reveals growth phase-dependent cold stress response mechanisms in Listeria monocytogenes
Source: PLoS One. 2017 Jun 29;12(6):e0180123. doi: 10.1371/journal.pone.0180123 (PMC5491136; doi:10.1371/journal.pone.0180123)
Supplement: S2 Table — Paired-end read counts were averaged across biological replicates. “as” denotes antisense RNA transcripts. (XLSX) [file pone.0180123.s002.xlsx]

## Sheet: Normalized PE read counts
EGD ORF	EGD description	Gene abbr.	Strand	Length (bp)	EGD-e ORF	C1	C2	C3	C4	C5	T1	T2	T3	T4	T5	asC1	asC2	asC3	asC4	asC5	asT1	asT2	asT3	asT4	asT5
LMON_0001	Chromosomal replication initiator protein DnaA	dnaA	+	1355	lmo0001	6759.81	15242.6	13848.4	11822	8581.9	8472.59	13975.9	14140.9	12924.3	2357.14	14.5172	11.3678	20.6668	7.80235	9.52767	11.989	10.2963	8.44274	8.62721	10.8073
LMON_0002	DNA polymerase III beta subunit	dnaN	+	1145	lmo0002	5402.38	10851.1	10328.6	12969.9	7125.67	5492.59	8286.58	9009.52	9063.05	4268.68	7.32216	6.54575	5.41447	4.90522	2.89015	10.8963	5.13181	5.16887	5.64402	9.75221
LMON_0003	FIG00774723: hypothetical protein		+	1343	lmo0003	224.875	430.119	399.489	591.162	463.958	237.27	368.357	388.107	490.004	106.314	13.4396	4.37087	4.04954	1.67635	3.78275	12.5706	4.69041	5.04244	6.10844	15.5075
LMON_0004	FIG002958: hypothetical protein		+	236	lmo0004	1463.19	1881.33	2039.91	2373.07	1226.77	3663.83	2991.9	2842.37	1829.53	679.245	0.811013	1.25528	0.902919	0.517506	0.963384	1.12703	1.34218	0.256224	0.464417	1.17507
LMON_0005	DNA recombination and repair protein RecF	recF	+	1112	lmo0005	7189.65	8837.03	9260	8758.69	4068.52	19899.8	14569	13340.7	8600.65	3218.3	5.20803	7.55576	5.73922	1.55252	4.74614	7.56218	8.17115	2.0349	4.0491	12.1023
LMON_0006	DNA gyrase subunit B	gyrB	+	1940	lmo0006	11263.2	12412.6	13151.8	13851.1	5768.19	28097.8	17686.4	17644.9	11654.4	7893.73	16.7055	13.1839	14.372	6.06407	11.5252	15.3267	10.5188	7.653	8.8204	71.8941
LMON_0007	DNA gyrase subunit A	gyrA	+	2528	lmo0007	20904.4	21848	24446.4	24481.8	10366.6	49747.9	32888.2	30825	21668.7	25088.5	30.3637	22.6028	17.2579	7.92618	9.16984	28.4277	11.3869	7.88577	5.82581	61.4385
LMON_0008	Cardiolipin synthetase		+	1514	lmo0008	4137.14	3653.98	4292.97	4627	4681.25	2803.44	2802.02	3461.87	3146.96	1392.04	15.8807	7.66739	6.84995	0	2.89015	4.20675	3.77493	4.50176	2.94133	7.28209
LMON_0009	Spermidine N1-acetyltransferase		+	518	lmo0009	1568.49	1191	1233.89	1336.99	1159.94	806.871	679.521	928.665	885.834	464.842	5.45844	2.86933	2.68577	0	1.96216	2.23832	1.7215	0.512448	1.08293	0
LMON_0011	Mevalonate kinase		+	968	lmo0010	2065.95	1960.33	1740.24	1432.32	1139.94	3395.86	1671.85	1478.07	1558.52	1265.9	3.84513	3.2291	1.43548	1.61444	1.89138	4.48197	1.9683	2.05836	0.747042	2.70182
LMON_0012	Diphosphomevalonate decarboxylase		+	971	lmo0011	2570.86	2419.32	2267.99	2269.6	1487.91	3641.61	1572.52	1306.86	1380.35	1667.18	3.31629	1.83821	0.624569	2.13194	5.7803	2.24098	0.915481	1.17956	0.232208	0
LMON_0013	Phosphomevalonate kinase		+	1079	lmo0012	3881.95	3627.66	3387.27	3196.8	1853.05	5383	1919.37	1491.42	1670.63	1985.21	1.08634	1.27838	0.323595	0.517506	1.42738	3.64323	0	0.622579	0.618515	0
LMON_0014	AA3-600 quinol oxidase subunit II	qoxA	+	1106	lmo0013	10127.2	8638.5	1360.34	7764.18	8020.51	12499	8898.02	4880.9	2499.26	37184.6	10.6883	8.11857	4.67143	7.43084	8.67046	14.7523	11.8805	6.5625	2.70912	54.8598
LMON_0015	AA3-600 quinol oxidase subunit I	qoxB	+	1979	lmo0014	18878.2	14139.5	2076.84	5022.56	11207.7	21989.9	13983	7815.4	3591.69	53265.2	6.04706	5.20304	4.48893	0	1.39199	7.23467	6.70609	2.31458	2.44564	10.1039
LMON_0016	AA3-600 quinol oxidase subunit IIII	qoxC	+	611	lmo0015	8050.08	5856.45	788.165	1205.52	4185.59	9338.14	5545.55	3178.9	1534.95	26116.2	1.35916	0.918607	0.717738	0	0	1.6644	1.34218	0.578049	0	2.70182
LMON_0017	AA3-600 quinol oxidase subunit IV	qoxD	+	332	lmo0016	2899.1	2048.54	314.07	367.03	1360.9	3496.32	2043.78	1159.82	551.231	10086.5	0.8216	0.58293	0	0	0.499387	0.550442	0	0.256224	0	0
LMON_0018	Capsule biosynthesis protein capA	capA	-	1118	lmo0017	20.5325	23.3166	31.6767	26.3882	15.8428	15.0009	10.5857	18.0565	22.7359	17.386	261.182	192.783	23.208	22.9117	91.4075	408.539	130.573	125.422	51.0584	126.522
LMON_0019	Beta-glucosidase ; 6-phospho-beta-glucosidase		+	1433	lmo0018	920.57	1920.71	1574.36	1073.6	1113.18	464.357	569.277	864.115	371.251	787.678	13.1848	12.7799	12.8664	27.3216	46.207	28.5518	22.7276	35.3356	56.6498	48.4011
LMON_0020	FIG00774048: hypothetical protein		-	821	lmo0019	49.5813	11.1206	52.3868	1131.46	2012.23	351.744	481.07	800.996	2091.89	6963.27	4.35654	2.17389	0.624569	1.09693	1.85599	4.18085	0.379316	1.47792	1.5225	4.58027
LMON_0021	transcriptional regulator, GntR family		+	740	lmo0020	202.543	363.295	300.682	500.584	293.128	66.1483	234.002	387.432	345.657	290.862	3.56296	4.77485	3.74857	1.67635	0.499387	1.66973	4.11168	4.00659	1.64533	0
LMON_0022	PTS system, IIA component		+	401	lmo0021	31.9982	40.3348	48.4995	222.49	134.162	10.6804	26.9799	45.6633	53.5984	177.849	0	0.291465	0	1.09693	0	0	0	0	0	1.17507
LMON_0023	PTS system, mannose-specific IIB component / PTS system, mannose-specific IIA component		+	488	lmo0022	5.22423	4.55081	5.4624	90.6821	80.2479	1.97351	5.52076	5.29389	7.74032	78.3528	0	0	0	0	0	0	0	0	0	0
LMON_0024	PTS system, mannose-specific IIC component		+	803	lmo0023	6.3118	4.0794	6.248	126.876	90.6997	1.94495	4.98941	8.09746	11.0118	107.129	0.280301	0.313571	0	0	0	0	0	0.256224	0.232208	0
LMON_0025	PTS system, mannose-specific IID component		+	821	lmo0024	4.89784	3.98999	3.03083	48.3842	64.0473	1.10887	3.90744	7.08984	10.3962	167.273	0.840903	0.33667	0.300973	0	0	1.39692	0.716066	0.321825	0.232208	1.17507
LMON_0026	FIG00774489: hypothetical protein		+	704	lmo0025	12.0188	9.91444	17.9093	111.042	186.145	5.02733	6.6587	14.6787	17.4703	292.5	1.91291	1.27738	0.925542	0	0.463997	1.93454	0.915481	0.300754	0.464417	1.52676
LMON_0027	Cytoplasmic copper homeostasis protein cutC	cutC	+	644	lmo0026	9.3534	6.88143	5.94703	5.94024	16.7	2.23058	4.20163	6.08602	4.66192	15.3876	10.4596	7.44324	8.37859	3.93213	2.81937	3.06931	5.69102	6.13055	3.19553	3.87689
LMON_0028	PTS system, beta-glucoside-specific IIB component / PTS system, beta-glucoside-specific IIC component / PTS system, beta-glucoside-specific IIA component		+	1904	lmo0027	1229.3	4490.04	5190.29	5287.76	3997.02	1560.59	4415.06	12660	707.918	7103.52	7.39253	4.66333	6.73416	2.58753	4.78153	5.29481	5.74804	7.36714	5.98276	8.10546
LMON_0029	Muramoyltetrapeptide carboxypeptidase		+	875	lmo0028	183.024	210.509	220.04	148.103	115.893	197.552	291.42	386.578	329.702	314.946	10.0673	6.05621	3.49552	3.22887	4.35292	29.0023	9.10615	10.7386	8.86227	5.05195
LMON_0030	FIG00774140: hypothetical protein		+	338	lmo0029	1393.11	1065.33	825.787	1700.99	1744.83	856.811	968.05	603.576	689.834	1409.1	5.76863	7.24219	5.39185	4.44964	3.42493	37.1663	14.0517	14.4037	14.3522	3.05351
LMON_0031	hydrolase, haloacid dehalogenase-like family		-	809	lmo0030	732.173	902.5	833.109	1169.94	576.214	725.074	801.356	754.87	656.899	1903.54	139.121	115.021	47.2346	38.9544	56.6981	112.203	109.402	65.916	34.9911	30.1917
LMON_0032	transcriptional regulator LacI family		-	1055	lmo0031	926.263	1208.72	1138.76	2190.76	1001	1084.01	1280.61	1372.66	1300.47	3738.32	54.8049	31.1476	19.8747	9.9962	14.0929	51.3284	36.3815	19.6603	10.1021	2.35013
LMON_0033	Sugar kinase and transcription regulator		+	965	lmo0032	9.89968	18.6945	18.0481	48.2604	33.1837	0.849144	7.36514	4.95099	4.79329	39.8239	0.280301	0	0	0	0	0	0.379316	0	0.232208	0
LMON_0034	glycosyl hydrolase, family 9		+	2402	lmo0033	20.8683	31.3698	31.2871	59.8091	36.7148	2.78368	8.71213	8.8091	8.99365	106.778	38.533	33.6534	31.051	7.8245	22.4056	6.6864	8.71213	10.5011	9.35438	40.6473
LMON_0035	PTS system, cellobiose-specific IIC component		+	1352	lmo0034	12.9039	19.2612	17.3327	22.8276	20.7305	1.41	5.21187	7.97483	8.70817	72.9575	32.555	37.9338	27.6528	11.4249	11.419	5.64506	11.0415	7.45381	10.8322	1.17507
LMON_0036	putative glucosamine-fructose-6-phosphate aminotransferase		+	1085	lmo0035	25.1874	33.0021	32.5609	44.1027	39.7858	6.1517	14.56	11.3143	18.6435	138.736	34.7395	33.6041	26.7541	14.6538	16.236	5.02975	9.13883	8.14817	9.04121	6.22702
LMON_0037	Putrescine carbamoyltransferase		+	1025	lmo0036	45.2459	34.5477	45.0258	315.84	1994.52	7.30196	5.69102	7.17652	23.6038	798.014	3.5505	0.9196	2.15321	1.09693	1.46277	2.23832	2.30023	5.40402	4.0491	1.52676
LMON_0038	Agmatine/putrescine antiporter, associated with agmatine catabolism		+	1385	lmo0037	61.0756	59.1205	55.9567	299.408	1387.11	13.7156	16.6426	23.8628	42.1279	1167.57	0.811013	1.90651	0.925542	0	0.927993	0.846481	0.626115	0.556978	0.232208	1.17507
LMON_0039	Agmatine deiminase		+	1094	lmo0038	70.3293	57.7597	63.6858	259.203	1280.49	28.4652	27.4408	31.3946	68.7177	1520.69	1.93596	1.83821	1.24914	0.579424	0.963384	0.553105	0	2.10289	1.36556	1.52676
LMON_0040	Carbamate kinase		+	941	lmo0039	76.0163	73.8301	83.1847	255.253	1543.66	35.8086	26.7529	43.3167	66.1185	1759.34	5.78981	4.46327	4.37314	2.71137	2.39076	4.49746	2.30023	1.20301	2.8128	6.10703
LMON_0041	Agmatine deiminase		+	1109	lmo0040	274.518	405.114	534.221	771.672	795.46	208.963	307.771	465.541	511.712	284.163	20.5593	14.9798	11.9899	6.00215	3.85354	5.03799	4.78036	4.15886	3.2488	2.70182
LMON_0042	phosphosugar-binding protein		+	779	lmo0041	170.168	301.407	310.973	441.204	374.485	108.057	179.443	311.678	340.566	190.774	17.5264	19.9298	10.597	2.13194	4.81692	1.39184	2.16771	6.13293	2.54932	1.17507
LMON_0043	DedA protein		+	659	lmo0042	1484.86	1715.42	1705.35	821.743	613.451	1638.08	2180.67	2289.27	1998.75	299.55	26.7876	28.811	22.1241	10.7216	7.6009	7.26057	2.68436	3.98931	6.49759	0
LMON_0044	Arginine deiminase	arcA	+	1232	lmo0043	198.901	212.985	281.23	4970.71	5461.03	772.453	986.25	1065.34	3899.95	12719.3	42.175	43.4272	31.8872	14.1982	18.2335	5.28681	7.01015	7.62954	8.35314	4.58027
LMON_0045	SSU ribosomal protein S6p	rpsF	+	293	lmo0044	66768.6	87511.5	95463.4	35084.9	7278.08	30569.4	71320.4	50364	28044.2	15430.6	17.3084	13.588	19.6872	4.90522	1.42738	10.9041	12.1503	8.92064	4.89413	6.57871
LMON_0046	Single-stranded DNA-binding protein	ssb	+	536	lmo0045	108471	140831	167539	60412.5	12506.5	55060.3	128950	82129	44735.6	29717.4	26.5995	34.1047	65.3103	8.19601	7.1369	31.4914	45.811	18.5032	14.6902	9.28053
LMON_0047	SSU ribosomal protein S18p	rpsR	+	239	lmo0046	17674.3	24053.8	28619.2	10467.8	2198.77	9039.34	21525.4	13096.1	7477.09	5715.86	2.20193	1.90651	2.75248	0.579424	0	1.69829	2.39018	1.20063	0.282625	0
LMON_0048	lipoprotein, putative		+	611	lmo0047	2018.84	1585.57	2661.97	1572.42	1037.71	9240.38	2933.46	3533.34	5217.15	8250.94	1.08447	1.83821	2.31309	0	0.499387	7.82699	1.00543	1.13503	1.02967	5.40364
LMON_0049	Accessory gene regulator protein B		+	614	lmo0048	3774.86	5950.9	43944.1	98406.8	119913	2841.73	6687.49	56642.4	126588	483331	9.04632	3.40805	10.4589	13.2251	19.8772	3.89497	3.81749	7.13578	16.8859	75.1876
LMON_0050	accessory gene regulator protein D, putative		+	161	lmo0049	393.53	747.375	3849.35	13273.7	18332.4	143.826	300.803	6640.86	20760.9	50864.9	0	0.291465	2.70724	3.8083	3.81815	0.275221	0	1.2217	4.7713	8.45716
LMON_0051	Histidine kinase of the competence regulon ComD		+	1295	lmo0050	838.39	1392.9	3311.48	4791.32	4525.09	698.858	532.092	2628.12	4025.33	5095.51	8.50315	10.2885	4.42106	4.90522	5.24553	5.29989	4.97977	6.38677	5.59645	11.159
LMON_0052	Response regulator of the competence regulon ComE		+	728		673.649	1057.52	3460.27	6156.58	4394.23	773.571	539.068	2090.43	3077.7	7358.12	2.99551	4.01309	2.40626	1.15885	5.38709	2.80184	1.81145	1.54591	1.72629	3.5252
LMON_0053	Phosphoesterase, DHH family protein		+	1973	lmo0052	6327.02	5865.32	6298.9	6965.24	5771.81	8353.07	6942.1	7741.55	6536.33	7648.69	9.54714	3.81203	4.60356	7.09908	4.31753	5.29239	4.36329	3.33948	2.65585	2.35013
LMON_0054	LSU ribosomal protein L9p	rplI	+	446	lmo0053	1886.92	1817.7	2210.57	2635.6	1909.3	2090.66	2063.2	2399.4	2282.78	4132.91	2.21252	0.918607	0.717738	0.579424	0.463997	0.833654	2.05343	1.26623	0.33589	1.17507
LMON_0055	Replicative DNA helicase [SA14-24]	dnaC	+	1352	lmo0054	6044.14	5600.4	6612.39	7831.83	5607.89	7610.46	7488.14	7468.14	7071.32	14587.8	44.9718	23.6302	19.8306	4.38772	2.89015	33.4741	56.3761	40.1079	25.6147	12.8057
LMON_0057	Adenylosuccinate synthetase	purA	+	1292	lmo0055	6716.49	12285	14632.6	5700.89	2511.85	4254.44	15919	13635.7	16815.5	15374.7	33.026	22.6875	22.2606	7.55467	10.5972	17.6708	32.7903	25.1847	20.0381	11.159
LMON_0059	ESAT-6/Esx family secreted protein EsxA/YukE		+	293	lmo0056	155.464	182.53	429.232	941.577	215.051	189.288	107.17	162.44	223.225	80.6947	0.550015	0.33667	0.624569	0.579424	0	0.277885	1.05281	0.556978	0	0
LMON_0060	Putative secretion accessory protein EsaA/YueB		+	3206	lmo0057	27.4167	38.9727	75.7352	96.3043	39.0701	49.0426	24.9789	42.3043	67.3754	14.6842	15.8521	11.413	7.17354	3.29079	4.21136	8.08599	5.34086	7.60847	6.41305	5.05195
LMON_0061	Putative secretion system component EssA		+	515	lmo0058	7.40124	5.9427	9.67066	21.4211	3.88893	10.8956	3.59503	9.77696	10.6198	3.87689	0	0.291465	0.323595	0	0.927993	0.28563	0.626115	0.321825	0.618515	0
LMON_0062	Putative secretion accessory protein EsaB/YukD		+	251	lmo0059	3.27394	4.0573	4.7646	3.87021	0.463997	2.78102	1.67411	2.8481	4.25362	1.52676	0.550015	0.313571	0.323595	0	0	0.28563	0	0	0	0
LMON_0063	Putative secretion system component EssB/YukC		+	1196	lmo0060	27.9537	24.6864	34.5707	51.224	21.1944	24.6968	14.9198	25.2032	28.2648	14.2125	17.7438	9.81719	8.7942	3.22887	3.74736	1.94228	3.54764	5.70716	5.28613	7.28209
LMON_0064	FtsK/SpoIIIE family protein, putative secretion system component EssC/YukA		+	4496	lmo0061	104.736	103.087	136.228	189.977	88.0258	97.1386	65.4154	104.153	120.063	143.676	24.9445	17.3999	20.0878	14.7157	13.9868	11.4644	22.6131	25.7282	21.7765	12.454
LMON_0065	Putative EsaC protein analog (Listeria type 3)		+	317		15.0766	13.814	15.041	19.9924	15.8428	7.48907	7.80147	13.9062	13.3318	33.8286	0	0.33667	0	0	0	0.277885	0	0	0	1.52676
LMON_0066	FIG00776004: hypothetical protein		+	434		14.4662	12.0402	17.5167	20.5321	10.9904	11.4124	7.95832	10.6941	17.5847	31.2468	0	0	0	0	0	0	0	0	0.671781	0
LMON_0067	FIG00774984: hypothetical protein		+	308		8.50127	6.23416	13.8598	14.5918	10.5264	6.41143	4.46312	8.43418	8.65848	23.493	0.550015	0	0	0	0	0	0.673499	0	0	0
LMON_0068	FIG00775798: hypothetical protein		+	638		22.7488	17.2653	23.2068	35.805	15.1664	12.5215	11.7854	23.3207	24.4722	39.8239	1.09131	1.50253	0	0	0	0.28563	0.336749	0.512448	0.747042	0
LMON_0069	Synthetic lethal KAR3-like protein		+	314		12.8865	12.5106	15.3884	15.4809	14.38	7.25258	5.28359	12.7735	13.1053	30.5434	0	0.628135	0	0	0.463997	0	0	0	0	0
LMON_0070	FIG00774235: hypothetical protein		+	962		64.6684	58.1981	70.5745	131.698	96.9479	47.4347	40.925	62.3138	98.0015	233.292	2.47165	2.22008	1.87486	0.517506	1.46277	1.39959	1.5416	4.15268	2.03449	0
LMON_0071	FIG00775292: hypothetical protein		+	335		16.4513	14.393	12.7973	52.9225	24.1908	15.6658	15.7697	16.7481	33.0867	53.3248	0.541299	0.896501	1.68852	0	0	0	0	0.256224	0	1.17507
LMON_0072	FIG00774088: hypothetical protein		+	440		17.4592	19.4421	19.1811	60.601	31.8625	18.6988	17.4631	23.4877	36.6976	109.128	0	0.313571	0.83353	0.579424	0	0.553105	0.379316	0.256224	1.18376	0
LMON_0073	FIG00774085: hypothetical protein		+	635	lmo0072	13.6956	13.988	23.9242	58.4071	26.4046	8.93513	11.6481	16.1528	28.2301	15.3876	2.19321	3.43016	2.08267	3.22887	3.38954	1.1217	2.16771	2.93716	3.86446	1.52676
LMON_0074	FIG00774981: hypothetical protein		+	722	lmo0070	53.3137	73.1607	46.7492	85.994	66.7645	13.1189	19.1605	42.6148	60.7884	21.2629	0.811013	0.874394	0.624569	0.517506	0	3.06931	0.626115	1.06943	0.797458	0
LMON_0075	Probable carboxyvinyl-carboxyphosphonate phosphorylmutase		+	773	lmo0075	365.644	342.367	352.364	533.112	502.033	203.948	185.144	246.002	293.269	659.493	5.48646	5.87638	6.9416	2.19386	3.81815	20.6542	15.423	12.4939	6.93644	7.40208
LMON_0076	ADA regulatory protein / Methylated-DNA--protein-cysteine methyltransferase		+	1052	lmo0076	685.731	485.13	374.739	645.875	627.006	398.676	283.545	294.678	371.147	1268.71	23.7679	30.8974	31.7035	40.1927	49.4511	45.7642	44.448	68.8191	41.8664	27.8416
LMON_0077	FIG00774172: hypothetical protein		-	665	lmo0077	391.18	761.866	656.489	934.513	388.531	280.461	591.691	819.962	686.112	738.789	18.1188	5.87439	7.05891	5.36081	6.27969	20.1139	16.6852	12.6064	13.9886	25.0198
LMON_0078	Glyoxylate reductase / Glyoxylate reductase / Hydroxypyruvate reductase		+	956	lmo0078	568.048	688.066	980.253	1193.47	1261.79	386.542	543.421	636.518	1112.57	4694.43	3.5474	2.75681	3.42497	0.579424	0.963384	10.906	6.09949	2.95585	1.08008	6.57871
LMON_0079	FIG00774616: hypothetical protein		+	176		46.2444	54.3479	45.2144	30.7584	32.2557	92.4552	40.3559	47.6867	61.6064	18.5611	2.73949	1.54774	1.64328	0.517506	0	0	0.289366	1.13503	1.13335	0
LMON_0080	hypothetical protein		+	788		117.55	109.519	96.2083	83.6365	71.0466	185.812	98.8169	119.448	119.747	102.198	1.10003	1.92763	0.717738	0.579424	1.46277	0.563514	0.379316	1.0905	2.60259	2.35013
LMON_0081	hypothetical protein		+	623		117.048	130.892	128.235	135.895	84.5301	296.622	169.168	188.031	194.747	146.953	7.10849	5.0452	6.89787	20.2225	20.1957	6.42134	4.63314	7.25701	11.2888	21.2629
LMON_0082	transcriptional regulator, MerR family		-	368	lmo0083	625.211	356.665	404.117	695.034	486.08	288.24	343.244	380.282	675.534	1677.02	1.92163	2.22008	1.75907	0.517506	0	9.96581	4.16388	4.41747	5.00066	0
LMON_0083	Aldo-keto reductase		-	983	lmo0084	317.062	223.724	357.169	684.811	486.013	301.184	363.602	445.078	1032.03	2623.88	1.9235	2.55775	2.72986	1.03501	0.463997	13.3416	3.26309	4.50653	5.20445	2.70182
LMON_0084	FIG00774847: hypothetical protein		+	689	lmo0085	4.91901	6.14176	5.02033	4.20196	0.963384	8.62868	1.83096	3.88157	4.48013	2.70182	0.54317	0.9196	0.323595	0	0	0.28563	0.289366	0.512448	0.33589	0
LMON_0085	FIG00774455: hypothetical protein		+	5879	lmo0086	76.6959	82.8492	94.7644	81.9601	47.4536	83.3175	40.8664	43.3746	47.0319	79.1762	28.467	23.0059	23.0934	17.0953	15.308	13.9547	11.923	16.3965	17.1593	6.57871
LMON_0086	FIG00774343: hypothetical protein		+	2306	lmo0087	46.0015	46.9669	39.7098	64.5729	25.9406	44.5023	20.1428	26.0126	27.3801	73.5326	2.44737	3.18489	2.56882	1.09693	1.42738	2.21242	1.71668	3.12778	1.65103	2.70182
LMON_0087	ATP synthase C chain		+	242	lmo0088	6.58339	7.86933	9.28036	10.266	3.88893	8.05742	6.9055	6.81016	5.23287	10.4556	0.280301	0	0.300973	0	0	0	1.58898	0.256224	0.282625	0
LMON_0088	ATP synthase F1, delta subunit		+	1031	lmo0089	34.4568	33.1136	26.0333	33.7572	20.7305	26.1906	17.5667	26.411	26.4704	38.2972	2.47165	3.1377	1.59536	1.03501	0.463997	1.95003	2.01086	4.20339	3.99014	0
LMON_0089	ATP synthase alpha chain		+	1496	lmo0090	61.8717	52.6153	48.0646	83.7603	56.6234	55.1643	35.8978	45.0666	43.269	74.5959	5.77735	7.17388	7.61177	1.67635	1.49816	4.47664	2.26248	5.91647	5.742	0
LMON_0090	ATP synthase gamma chain		+	869	lmo0091	31.8312	25.5809	26.3297	34.8541	40.7846	28.813	20.3506	31.7744	28.7194	70.2474	1.35418	1.25528	2.29047	0.579424	0	1.10355	0.958048	0.923333	0.850723	1.17507
LMON_0091	ATP synthase beta chain		+	1370	lmo0092	71.7259	60.3989	51.8834	64.7013	56.9812	59.2307	44.8654	48.2361	62.7049	135.219	4.94206	3.6322	5.78331	0	1.92677	3.35494	3.73236	6.42273	5.92379	0
LMON_0092	ATP synthase F1, epsilon subunit		+	323	lmo0093	23.7866	18.0242	23.5807	22.7879	11.9892	15.1076	9.1292	17.1417	16.3569	42.7575	2.73077	3.99098	2.40626	1.67635	0	0.553105	1.63155	3.44722	2.34481	0
LMON_0093	FIG00774358: hypothetical protein		+	560	lmo0094	87.5543	85.1297	54.7984	54.1432	28.9054	26.1855	21.8643	46.9579	47.3905	78.0011	7.36077	8.38793	8.5611	6.51966	1.42738	2.22283	2.67473	6.81395	5.84853	4.22858
LMON_0094	FIG00774239: hypothetical protein		+	632	lmo0095	192.258	192.207	152.219	269.5	123.99	303.771	84.6205	124.203	235.134	991.978	1.37536	0.941707	0.416765	1.03501	0	0.849144	0.578732	0.601507	0.33589	2.35013
LMON_0095	PTS system, mannose-specific IIB component / PTS system, mannose-specific IIA component		+	965	lmo0096	1072.58	18221.1	47903.7	174576	1594.53	152.29	1302.95	26884.4	58817.4	142152	5.23792	6.8161	18.9257	36.4242	5.3517	5.31804	2.39018	5.9735	20.7106	70.6073
LMON_0096	PTS system, mannose-specific IIC component		+	806	lmo0097	647.831	12252.3	30786.4	107257	1025.44	75.0994	809.732	17042.4	37888.2	97866.1	3.26523	4.39397	8.81414	11.6106	3.78275	4.20409	3.59503	3.77144	4.53054	19.7361
LMON_0097	PTS system, mannose-specific IID component		+	911	lmo0098	1323.54	19562.5	48227.9	177815	1951.6	266.836	1303.05	27713.6	66694.6	202338	5.2099	4.05631	8.00707	14.5078	6.74369	8.11988	4.06429	3.74798	10.0233	43.5808
LMON_0098	Putative regulator of the mannose operon, ManO		+	389	lmo0099	1240.22	4340.35	9093.86	27120.7	1465.7	1232.39	1154.72	8488.25	17433.6	18028.9	4.63187	1.83821	5.18405	11.8805	19.9086	6.7123	6.27457	3.57843	8.43125	57.6816
LMON_0099	FIG00774211: hypothetical protein		+	350	lmo0100	1269.57	750.814	803.93	1154.9	1751.61	675.765	623.236	855.16	1210.66	1415.81	2.4648	2.35669	1.27176	1.67635	4.35292	4.45849	2.77431	1.73653	2.60829	2.70182
LMON_0100	transcriptional regulator, ArsR family		-	293	lmo0101	510.09	288.279	318.379	451.971	721.791	326.17	250.554	246.481	356.33	323.987	6.54665	7.7809	3.07876	4.96714	3.78275	8.94554	4.89464	11.8713	10.83	1.17507
LMON_0101	FIG00774166: hypothetical protein		+	290	lmo0102	431.258	262.51	286.919	82.5044	91.4114	370.932	351.309	259.089	216.441	42.8774	0.550015	1.86131	0.323595	0	0.998775	0	0.626115	0.300754	0.850723	0
LMON_0102	NADH dehydrogenase		+	632	lmo0103	908.099	532.808	610.706	196.196	230.532	682.934	713.366	498.597	461.113	289.111	5.19744	5.33667	13.142	2.64945	5.31631	3.34986	2.88378	2.80596	2.34766	0
LMON_0103	FIG00774471: hypothetical protein		+	371	lmo0104	876.138	772.48	889.907	1262.35	937.011	534.024	425.671	433.408	369.91	217.681	0	0.291465	0.624569	0	0.463997	0	0	0	0	0
LMON_0104	Chitinase		+	2282	lmo0105	80.8805	40.3579	26.2147	1075.04	4053.52	122.325	42.1149	56.6481	124.131	32225.7	2.7096	0.986912	0.902919	0.579424	2.89015	0.846481	0.716066	0.321825	0	18.2094
LMON_0105	Sugar kinase and transcription regulator		+	902	lmo0106	238.073	257.989	330.299	223.898	378.575	70.0619	138.213	130.459	154.78	98.4406	8.2191	0.605036	1.57273	0	2.81937	1.39959	0.958048	0	0.282625	1.52676
LMON_0106	Lipid A export ATP-binding/permease protein MsbA		-	1781	lmo0107	494.779	97.8058	205.461	613.75	838.49	65.7832	33.3751	24.7933	47.916	94.6837	73.0775	53.7195	58.7291	39.861	142.51	36.9959	48.4173	54.5289	59.3696	43.2291
LMON_0107	Lipid A export ATP-binding/permease protein MsbA		-	1742	lmo0108	342.018	67.4893	169.112	415.077	592.21	35.0042	14.5696	8.48109	25.7376	48.4011	67.1152	50.7127	49.9809	41.6214	97.4787	40.2743	40.5966	39.5586	38.8797	51.8063
LMON_0108	Transcriptional regulator, AraC family		+	833	lmo0109	94.3059	143.317	294.867	2987.14	5630.43	89.6948	72.689	135.891	231.517	2901.96	4.41445	3.6553	2.40626	2.77328	3.38954	2.51621	2.55184	1.48031	1.93081	5.75533
LMON_0109	Esterase/lipase		+	1115	lmo0110	171.129	212.035	528.786	5010.69	9360.01	214.784	122.066	213.95	410.124	5602.54	3.84887	4.64023	3.31034	1.15885	2.85476	8.93271	7.99125	4.50415	8.66418	4.22858
LMON_0110	FIG00774534: hypothetical protein		+	710	lmo0111	482.031	574.696	928.667	696.369	1363.92	262.367	509.403	769.294	1330.89	1264.56	47.8571	49.7269	36.3324	24.3404	34.6464	43.4295	69.5228	58.6892	65.4106	63.0853
LMON_0111	FIG00774366: hypothetical protein		-	695	lmo0112	97.0971	102.821	80.0235	46.363	70.9326	96.7116	145.85	122.192	148.459	150.255	423.502	463.509	694.95	575.508	1144.01	288.481	470.218	647.985	1169.52	1494.36
LMON_0112	Protein gp35 [Bacteriophage A118]		-	452	lmo0113	349.678	414.257	554.1	775.782	872.303	331.546	353.763	507.399	697.205	6030.23	83.1586	67.5634	100.43	34.5002	119.817	75.8802	78.7485	94.4172	144.443	279.694
LMON_0113	Phage repressor		-	335	lmo0114	272.071	350.706	460.64	664.028	702.881	315.38	381.953	453.942	618.314	4929.58	15.8764	10.8734	8.30652	3.87021	16.5545	12.2543	8.62218	6.9179	11.4258	65.9071
LMON_0114	Listeria protein LmaD, associated with virulence	lmaD	+	428	lmo0115	91.7581	218.485	357.503	258.69	377.91	127.291	156.017	166.865	58.0423	200.295	1.09318	0.33667	0	0	0	0.828326	0	0.256224	0	0
LMON_0115	LmaC, associated with virulence in Listeria	lmaC	+	416	lmo0116	115.894	276.17	434.728	312.501	403.147	157.752	234.812	210.934	65.2053	211.694	4.67732	2.19798	1.20389	1.55252	0.927993	2.7861	1.63155	0.813202	1.21146	1.17507
LMON_0116	Listeria protein LmaB, associated with virulence	lmaB	+	392	lmo0117	548.455	1331.86	2988.49	2276.06	4871.3	583.499	658.618	902.112	437.551	2328.73	22.2	13.41	16.8695	10.0803	16.4483	2.8045	6.17981	5.48451	2.80922	10.1039
LMON_0117	hypothetical protein	lmaA	+	512	lmo0118	514.568	1285.09	2992.72	2083.25	4640.89	626.76	701.111	900.665	395.242	2216.64	0.271585	0.313571	0.970786	0.579424	2.89015	0.841399	0	0.321825	0	0
LMON_0118	FIG00774706: hypothetical protein		+	302	lmo0119	112.881	376.616	626.747	588.711	779.149	115.77	115.895	250.347	123.912	605.585	4.64058	2.75681	1.15713	1.03501	0	1.93454	0.626115	1.71308	1.49408	0
LMON_0119	FIG00774110: hypothetical protein		+	404	lmo0120	132.355	401.487	745.835	657.013	973.186	143.722	139.535	296.406	148.746	677.135	1.91291	3.09448	1.36493	0	0	0.560851	1.34218	1.37018	2.63313	1.52676
LMON_0120	Phage protein		+	1868	lmo0121	576.784	2111.87	3773.47	2914.65	4266.77	638.548	699.495	1365.07	622.933	3579.36	2.4648	2.21909	4.04954	0.579424	1.42738	1.11662	2.25285	1.06943	0.464417	1.17507
LMON_0121	Phage tail fiber		+	818	lmo0122	274.491	1022.51	1917.41	1440.11	2009.25	336.169	365.969	673.05	321.587	2065.04	8.46454	5.31258	7.95799	0	1.39199	2.50072	3.14881	0.878803	1.21146	0
LMON_0122	Putative tail or base plate protein gp18 [Bacteriophage A118]		+	1136	lmo0123	422.037	1412.31	2533.36	1994.89	2799.24	414.287	420.705	869.32	477.069	3008.41	3.54927	2.15277	3.14662	1.67635	0.499387	0.553105	0.336749	1.17956	0.568099	1.17507
LMON_0123	FIG00774673: hypothetical protein		+	299	lmo0124	100.977	375.221	671.538	500.479	643.701	116.258	125.997	230.006	127.621	771.012	0	0	0.74036	0	0	0	0	0	0	0
LMON_0124	FIG00774093: hypothetical protein		+	575	lmo0125	226.685	746.726	1528.46	1183.93	1544.38	270.166	299.695	495.572	264.025	1659.75	0.550015	0	0	0.517506	0.927993	0	0	0.578049	1.18661	0
LMON_0125	FIG00774250: hypothetical protein		+	479	lmo0126	150.127	551.809	1110.95	784.075	1076.61	202.305	235.248	347.292	191.874	1072.59	0.271585	0.628135	0.416765	0	0.463997	0.828326	0.962865	0	0	0
LMON_0126	FIG00774804: hypothetical protein		+	536	lmo0127	202.941	611.961	1234.26	915.88	1243.76	245.649	262.707	403.368	203.491	1206.14	0.551886	0.313571	0.300973	0.579424	1.92677	0.838735	0.379316	0.944404	0.282625	1.17507
LMON_0127	N-acetylmuramoyl-L-alanine amidase		+	422	lmo0128	126.738	385.522	819.902	614.852	813.45	165.049	186.394	272.787	129.595	793.09	0	0.33667	1.01871	0.579424	1.39199	1.13477	0.289366	0	0.232208	0
LMON_0128	N-acetylmuramoyl-L-alanine amidase		+	728	lmo0129	280.201	739.951	1716.5	1178.05	1634.63	330.079	345.921	526.697	268.924	1586.43	0.811013	1.27838	3.124	3.99405	6.74369	1.11662	1.24741	1.64747	1.41597	0
LMON_0129	5'-nucleotidase		-	2348	lmo0130	1030.9	3036.25	6567.25	32150.5	13012.5	194.244	1167.09	1650.33	605.351	1233.59	15.6048	36.1157	49.1018	63.8298	63.8428	20.6385	23.4336	35.6004	21.5507	110.431
LMON_0130	FIG00774523: hypothetical protein		+	749	lmo0131	210.217	228.548	474.703	1169.23	1366.31	205.227	208.952	387.283	949.946	6987.95	5.22733	4.05829	3.70064	1.03501	8.63507	8.04701	2.2151	6.08841	9.2507	1.52676
LMON_0131	Inosine-5'-monophosphate dehydrogenase		-	1508	lmo0132	4558.85	5294.33	8578.64	11333.7	5385.05	2090.61	3361.92	4462.73	4406.44	1773.8	29.7788	22.8443	33.3031	33.0317	30.7575	43.5883	36.732	43.4732	79.6556	314.955
LMON_0132	FIG00774781: hypothetical protein		+	233	lmo0133	8.48197	7.7126	22.3285	676.471	1170.14	40.3483	59.1895	102.744	521.834	12014.5	0.280301	0.313571	1.04133	1.09693	0.963384	0	0.289366	0.256224	0.618515	8.45716
LMON_0133	acetyltransferase, GNAT family		+	278	lmo0134	9.88037	5.83018	40.6377	887.241	1891.04	61.4155	91.5954	138.921	720.358	15947.3	0.269714	1.66025	1.29438	1.09693	0.963384	0.846481	0.626115	1.60294	1.64818	8.92884
LMON_0134	Oligopeptide ABC transporter, periplasmic oligopeptide-binding protein OppA (TC 3.A.1.5.1)		+	1574	lmo0135	109.562	2041.06	45735.3	53693.9	5665.75	96.6182	260.835	4656.29	12505.9	2575	8.76538	6.20908	15.1074	9.74853	9.63384	6.13862	4.90806	5.99935	4.92255	5.40364
LMON_0135	Oligopeptide transport system permease protein OppB (TC 3.A.1.5.1)		+	950	lmo0136	56.1796	523.919	9159.32	8353.54	1210.4	44.4111	93.0257	1313.12	2978.14	1750.82	8.477	4.37285	1.64328	1.03501	1.99755	1.41	2.01568	0.857731	1.59492	0
LMON_0136	Oligopeptide transport system permease protein OppC (TC 3.A.1.5.1)		+	896	lmo0137	89.36	522.301	9252.29	8327.01	1318.9	114.263	122.626	1817.87	3410.62	4335.92	6.36971	3.6322	3.72595	2.71137	1.89138	3.92354	4.98941	0.768672	0.33589	1.52676
LMON_0138	FIG00774141: hypothetical protein		+	284	lmo0138	9.30731	7.62307	26.9792	34.7922	34.3633	7.59534	5.75792	22.1716	41.3431	65.1954	0.811013	0.291465	0.300973	0	0	0.83099	3.30566	1.06943	1.18661	0
LMON_0139	FIG00774625: hypothetical protein		+	368	lmo0139	4.93147	5.58293	19.7842	35.5573	29.9357	7.011	5.69584	15.3155	35.1104	35.2437	3.80342	2.80301	0.323595	0.517506	0.499387	1.95269	4.65266	0.813202	1.59776	0
LMON_0140	FIG00774569: hypothetical protein		+	1391	lmo0079	135.467	168.925	162.025	274.768	260.975	257.361	234.187	314.962	391.203	610.26	16.3965	10.3156	8.46908	2.77328	2.42616	7.5462	10.8507	9.3599	6.59557	5.05195
LMON_0141	FIG00774827: hypothetical protein		+	437	lmo0147	40.4932	45.1326	35.6588	47.911	47.5636	83.1936	71.4282	77.1716	71.1584	146.482	5.73874	4.68742	1.64328	0	1.46277	1.67481	2.38536	1.82559	0.850723	0
LMON_0142	FIG00774858: hypothetical protein		+	146		10.9486	12.2904	11.0379	8.6516	10.9197	15.0508	13.1996	19.1096	22.6138	27.8416	0.541299	0.291465	0.624569	0	0	0	0	0	0	0
LMON_0143	FIG00774858: hypothetical protein		+	146		29.5023	27.021	25.1346	33.4873	16.4483	43.5365	42.5091	44.773	52.9166	60.2634	0.550015	0.33667	0	0	0	0.277885	0	0	0	0
LMON_0144	FIG00774859: hypothetical protein		+	194	lmo0149	60.7654	59.0112	43.455	66.7667	50.1668	179.506	155.454	140.247	124.936	251.509	1.90233	1.47943	0.624569	0	0	0.841399	0.289366	0.256224	0	0
LMON_0145	hypothetical protein		+	407		92.1307	107.042	59.6811	76.1437	64.9793	161.778	132.974	226.333	218.538	329.039	0.832187	0.673341	0.647191	0.579424	0	0.553105	0.336749	0	0.282625	0
LMON_0146	hypothetical protein		+	158		24.8243	31.5939	11.4761	10.2041	15.6658	28.0462	14.2524	39.655	34.073	25.1398	0	0	0	0	0.463997	0	0	0	0.464417	0
LMON_0147	FIG00774842: hypothetical protein		+	371		59.727	68.3445	51.8815	35.1637	30.2581	105.285	93.4046	102.338	75.7165	62.8453	0.811013	1.25627	2.03742	0.517506	0	0	0	0.321825	0.901139	0
LMON_0148	FIG00775619: hypothetical protein		+	311	lmo0143	22.3944	27.0431	7.12678	12.4599	8.88672	22.5682	19.1422	31.6824	32.9112	76.4744	0	0	0.416765	0.517506	0	0.275221	0	0	0.568099	0
LMON_0149	Oligopeptide ABC transporter, periplasmic oligopeptide-binding protein OppA (TC 3.A.1.5.1)		-	1655	lmo0152	263.436	1592.98	21763.6	18286.5	3533.02	176.704	168.456	1555.47	5777.09	2472.36	54.6423	49.1045	24.6661	16.2682	27.5449	94.2547	79.4988	71.6276	33.769	40.6473
LMON_0150	Zinc ABC transporter, periplasmic-binding protein ZnuA		+	938	lmo0153	154.163	136.273	312.664	88.6036	19.1969	27.6625	36.096	50.8677	42.7278	32.3019	5.16755	3.94478	4.99886	1.03501	0.499387	1.40225	1.67411	1.50138	0.514833	1.17507
LMON_0151	Zinc ABC transporter, ATP-binding protein ZnuC		+	704	lmo0154	47.6963	43.812	101.818	29.6171	9.09906	20.1217	25.3583	32.3658	25.4393	25.4915	16.9571	18.5176	20.8079	4.51156	3.35415	3.37576	5.83317	2.12396	3.19553	0
LMON_0152	Zinc ABC transporter, inner membrane permease protein ZnuB		+	800	lmo0155	71.6124	54.8384	86.1952	29.2456	16.9477	24.3153	29.2622	33.511	33.3877	43.7008	10.6945	9.84117	20.5046	9.10719	6.88525	10.1009	9.58023	9.4255	8.96595	3.87689
LMON_0153	cyclic nucleotide-binding protein		-	680	lmo0156	5.99787	4.75175	6.38526	6.12599	3.95971	5.29214	3.16833	5.20722	3.71036	4.22858	37.8135	27.1709	22.6739	15.8126	4.74614	10.0082	11.004	16.1873	22.8317	13.1574
LMON_0154	DinG family ATP-dependent helicase CPE1197		+	2339	lmo0157	1332.24	1608	1387.86	1179.64	998.656	1315.38	2673.69	1662.4	1566.55	2436.58	26.0377	16.793	13.9779	2.58753	5.70952	27.7092	17.8571	17.0761	7.7062	6.9304
LMON_0155	Phosphatase YidA		+	812	lmo0158	1120.96	1238.85	1241.77	1200.92	915.038	1291.87	1465.56	1245.83	1270.19	1653.93	49.8522	46.3696	24.7861	10.8455	2.92554	12.5188	18.8237	17.2011	10.127	1.17507
LMON_0156	Putative peptidoglycan bound protein (LPXTG motif) Lmo0159 homolog		+	2084	lmo0159	86.101	68.5618	61.2305	42.077	19.7671	94.7582	51.7673	30.509	29.3477	29.3683	259.816	201.057	122.323	70.4779	50.2375	72.9385	66.8498	57.7529	36.7465	13.5091
LMON_0157	Putative peptidoglycan bound protein (LPXTG motif) Lmo0160 homolog		+	1715	lmo0160	763.843	847.698	1203.2	1078.68	648.243	286.073	537.69	491.329	931.475	676.424	96.3359	82.4884	74.0953	49.1142	119.102	122.578	140.37	201.404	175.239	175.978
LMON_0158	STAS domain protein		-	830	lmo0161	1661.37	2781.01	2260.61	2710.98	1723.21	1855.31	3483.4	3614.05	2855.83	3238.9	35.7168	36.4101	27.1885	22.3101	10.5972	24.6189	22.922	18.8806	17.7601	1.17507
LMON_0159	DNA polymerase III delta prime subunit		+	992	lmo0162	6305.59	9296.43	8433.25	8230.98	4726.79	10625.6	13627.8	11479.3	8629.07	4489.57	3.54927	4.39595	2.29047	0	0.927993	9.25732	5.35909	4.11672	2.10975	2.35013
LMON_0160	Signal peptidase-like protein		+	833	lmo0163	4498.86	6191.31	5997.91	6081.71	2913.67	7336.8	8048.96	6642.49	5320.48	4649.26	4.89971	2.53365	2.72986	1.15885	1.39199	5.61433	2.01086	3.01765	3.42774	2.70182
LMON_0161	DNA replication intiation control protein YabA		+	389	lmo0164	1950.53	2542.96	2682.24	2871.88	1476.39	3297.6	3492.98	2790.11	2291.96	2493.62	1.90046	2.17488	1.96688	1.15885	0.998775	2.80958	4.69522	3.12778	1.70145	2.35013
LMON_0162	tRNA (adenine37-N(6))-methyltransferase TrmN6		+	773	lmo0165	883.68	1421.48	1109.78	764.574	390.418	1566.1	1146.99	948.423	667.697	454.729	7.67283	3.33974	4.16533	0.579424	0.463997	2.23324	2.93116	4.21828	7.05999	2.70182
LMON_0163	COG2827: putative endonuclease containing a URI domain		+	272	lmo0166	398.964	528.067	532.403	381.055	199.888	636.564	527.077	518.952	397.62	162.701	2.75569	2.22008	3.03083	0	0.499387	1.39184	1.76406	0.944404	2.0849	0
LMON_0164	rRNA small subunit methyltransferase I		+	881	lmo0167	1681.61	2368.72	2264.12	1586.87	715.657	2581.67	2311.83	1945.9	1570.35	1154.9	34.0624	19.7748	33.4411	4.57347	8.10029	16.7929	19.0753	21.1201	27.6925	2.35013
LMON_0165	Transition state regulatory protein AbrB		-	284	lmo0168	153.577	167.416	196.394	262.785	165.914	74.845	115.847	163.546	184.638	72.4858	30.6235	44.592	27.0091	16.7238	7.74246	24.5235	15.642	17.3902	9.25428	2.35013
LMON_0166	glucose uptake protein		+	857	lmo0169	87.0012	125.292	266.249	4137.58	4156.71	763.402	1265.23	1778.1	3783.1	14131.9	7.13527	4.41608	5.1388	1.03501	7.77785	4.73637	3.45769	4.39163	3.40574	3.5252
LMON_0167	putative exported protein		+	1259	lmo0170	1216.13	799.701	1427.58	7926.54	20238.7	3488.9	3882.77	5795.69	15125	60539.5	15.0236	17.2894	21.1706	14.4458	16.7707	8.09906	6.07516	10.1324	8.67763	23.2613
LMON_0168	Internalin-like protein (LPXTG motif) Lmo0171 homolog		+	2342	lmo0171	475.754	488.674	445.386	421.708	793.14	266.737	258.055	278.513	632.598	832.889	336.234	386.169	288.657	171.408	146.474	47.2756	44.6852	66.6509	53.2958	62.1419
LMON_0171	hypothetical protein		-	305		16.741	18.585	23.4637	31.2935	26.5815	15.1231	11.6762	17.4276	15.5842	138.376	7.36638	8.83513	3.81912	0.517506	2.31998	1.38918	4.27334	5.18376	3.35248	0
LMON_0172	Putative peptidoglycan bound protein (LPXTG motif) Lmo0175 homolog		-	1247	lmo0175	39.3552	41.7516	41.0705	42.5945	30.3289	38.7684	30.5765	32.4602	38.7072	88.6967	19.1609	16.9266	7.79811	13.0393	16.4129	7.00326	8.99187	8.5318	8.50796	6.9304
LMON_0173	glucose uptake protein		+	860	lmo0176	1902.75	2815.05	3142.65	2291.87	728.177	780.951	1351.19	1513.67	851.598	74.4759	3.84016	2.17488	3.72595	2.58753	0.463997	1.96044	0.716066	1.45685	0.514833	0
LMON_0174	Methionyl-tRNA synthetase	metS	+	1997	lmo0177	10650.6	14609.1	17273	16028.2	4062.95	5326.29	7983.78	9017.74	6059.77	1240.06	2.18637	3.18588	3.19339	3.47654	0.927993	2.51887	1.13795	1.82321	0.747042	0
LMON_0175	Putative ROK-family transcriptional regulator		+	164		25.5412	67.6942	60.7025	138.39	151.027	10.6024	64.7366	61.61	106.683	252.693	0.541299	0.291465	0	0	0	0.563514	0	0	0	0
LMON_0176	Putative ROK-family transcriptional regulator		+	1037	lmo0178	110.515	338.792	289.429	807.887	733.065	49.5304	272.424	302.529	446.558	706.71	4.68106	2.28839	2.70724	4.26388	2.46155	4.72355	4.30628	3.27388	4.12721	10.4556
LMON_0177	N-Acetyl-D-glucosamine ABC transport system, permease protein 1		+	878	lmo0179	90.1718	286.241	225.699	686.863	453.05	19.8336	134.165	189.354	239.815	286.745	5.48833	2.15178	3.19339	5.42273	5.31631	6.94904	5.55369	2.87156	5.90465	17.386
LMON_0178	N-Acetyl-D-glucosamine ABC transport system, permease protein 2		+	848	lmo0180	46.5634	163.549	132.273	484.979	259.103	2.77835	37.3517	65.9323	86.3397	93.157	8.26145	5.53673	5.80861	5.36081	1.92677	8.93247	4.91288	10.0121	8.92196	9.63222
LMON_0179	N-Acetyl-D-glucosamine ABC transport system, sugar-binding protein		+	1256	lmo0181	92.4198	292.717	305.039	1280.51	862.367	12.8509	74.7934	119.167	179.767	694.48	12.6267	13.1166	10.7584	9.10719	10.0624	8.67831	10.4058	11.7673	14.076	1.52676
LMON_0180	glycosyl hydrolase, family 31		+	3302	lmo0182	111.617	289.629	273.879	799.236	726.655	23.2067	97.4964	131.714	175.65	230.838	27.6379	25.604	22.0712	8.01026	18.9099	9.49623	10.9698	12.9829	25.6985	7.05039
LMON_0181	Alpha-glucosidase		+	2291	lmo0183	92.2236	160.771	185.251	441.058	422.061	27.6967	56.366	85.6067	140.307	192.661	9.30731	8.00208	1.99066	3.41463	1.89138	21.4561	3.35304	3.56213	1.72914	2.35013
LMON_0182	Oligo-1,6-glucosidase		+	1661	lmo0184	273.357	306.793	422.894	739.605	559.01	74.6424	128.929	192.983	347.217	272.541	25.7891	19.2564	15.25	1.61444	1.92677	30.0744	9.0537	4.32841	2.16301	7.40208
LMON_0183	Putative deoxyribonuclease YcfH		+	773	lmo0185	1310.1	1330.34	1236.8	1579.73	1092.93	1490.68	1155.88	1100.46	1038.14	218.968	39.136	29.3727	14.8823	4.3258	5.28092	32.2636	10.5905	10.5902	6.23484	8.10546
LMON_0184	Cell wall-binding protein		+	1226	lmo0186	47877	32304.5	26238.4	3134.73	4339.83	11472.2	24089.9	17499.4	15065.8	1309.6	17.9524	18.3638	19.8041	2.3177	6.60213	9.79784	15.124	10.5729	7.91071	16.9143
LMON_0185	Ribonuclease M5		+	575	lmo0187	933.863	1100.69	1256.6	804.983	478.094	1142.2	1484.36	1344.77	1007.04	152.254	4.11672	7.33161	2.49827	0.517506	3.85354	2.8045	5.51594	4.09326	5.57161	10.4556
LMON_0186	Dimethyladenosine transferase	ksgA	+	887	lmo0188	2561.88	3121.78	3410.51	2718.83	1361.56	3085.08	3931.56	3590.44	2755.4	1567.85	8.76601	11.0532	5.36923	9.29294	14.9501	4.4614	10.7704	9.72148	12.17	13.5091
LMON_0187	Veg protein		+	257	lmo0189	5805.97	5398.3	6003.82	8342.91	14509.3	48148.6	29242.6	28291.3	50133.8	41425.5	4.40386	4.75275	2.38364	3.22887	8.17107	16.4303	5.32134	5.23208	9.99847	14.3325
LMON_0188	4-diphosphocytidyl-2-C-methyl-D-erythritol kinase	ipk	+	881	lmo0190	3498.87	3360.95	3243.07	2854.44	2025.28	4475.26	3916.89	3545.22	2808.08	554.002	2.46854	0.627143	1.06396	0	1.89138	3.08505	1.67411	1.0905	1.18661	0
LMON_0189	Cellobiose phosphotransferase system YdjC-like protein		+	737	lmo0191	5490.88	4907.64	5318.85	6539.72	3662.63	6633.37	5394	5072.27	4387.36	1671.78	1.65379	0.941707	2.38364	0	0.463997	2.50313	2.54703	0.556978	1.82997	0
LMON_0190	PurR: transcription regulator associated with purine metabolism		+	818	lmo0192	2454.34	4119.27	4239.78	3765.06	3307.62	4643.48	5794.48	5402.32	4298.78	2098.58	2.20567	0.941707	1.06396	2.13194	1.39199	3.95476	1.09538	1.82321	1.08293	0
LMON_0191	possible membrane fusion protein		+	677	lmo0193	3055.31	3125.63	3752.91	1309.94	606.759	3677.71	3621.23	3550.88	3534.35	422.891	1.36103	2.15079	1.36493	0.579424	1.96216	3.9187	1.09538	0.321825	1.21146	0
LMON_0192	ABC transporter ATP-binding protein YvcR		+	692	lmo0194	2423.08	2433.21	2713.71	1078.59	469.451	3052.96	2767.71	2613.87	2618.17	591.492	1.35418	1.23317	2.08267	0.517506	0.499387	0.83099	1.42731	0.512448	1.59776	0
LMON_0193	ABC transporter, permease protein		+	1208	lmo0195	4730.96	4642.04	4751.65	2566.51	957.942	5604.86	4844.77	4960.72	5478.06	3581.64	3.2864	2.53465	2.08267	1.09693	0	2.2359	1.58416	2.38018	1.93366	0
LMON_0194	Protein of unknown function identified by role in sporulation (SpoVG)		+	308	lmo0196	27768.9	42547.6	40668.6	50914.8	18099.1	12575.6	44369.8	37795.7	30774.7	18139.5	17.0088	21.7901	15.6177	16.9095	8.56428	9.26748	16.4176	10.1409	12.8894	19.0327
LMON_0195	Protein of unknown function identified by role in sporulation (SpoVG)		+	308	lmo0197	12732	20685.6	20080.1	23697.8	8196.34	5971.47	22311.9	17735.7	13863	9330.26	18.0982	11.8392	9.94865	7.03717	2.42616	8.60012	8.7025	4.99313	5.30813	10.8073
LMON_0196	N-acetylglucosamine-1-phosphate uridyltransferase / Glucosamine-1-phosphate N-acetyltransferase	glmU	+	1373	lmo0198	13401.1	16848.9	17399.9	9510.78	8137.2	8007.24	13441.4	12756.1	10990.6	4808.01	20.7966	12.2422	15.1557	13.0393	84.6677	17.4987	13.8817	11.3378	24.2066	443.012
LMON_0197	Ribose-phosphate pyrophosphokinase		+	956	lmo0199	10563.6	13556.5	16533.8	7954.14	4779.56	4938.61	9242.79	8663.11	7420.82	4384.59	18.8408	9.57391	7.77281	16.9936	151.888	10.8019	9.15353	6.21483	43.3146	640.03
LMON_0198	Virulence regulatory factor PrfA / Transcriptional regulator, CrP/Fnr family	prfA	-	713	lmo0200	392.657	171.872	130.021	1061.01	1247.58	92.4564	123.479	257.366	1750.89	58568.8	33.8918	60.1827	53.22	89.6654	210.553	23.8252	43.6167	115.358	235.39	42.8774
LMON_0199	Phosphatidylinositol-specific phospholipase C	plcA	-	953	lmo0201	81.8954	48.7891	44.8459	294.685	221.645	43.323	24.212	19.7978	60.5264	116.067	21.1162	29.0409	18.4875	12.1901	15.8781	20.6985	19.8634	16.9942	19.7107	18.9127
LMON_0200	Thiol-activated cytolysin	hly	+	1589	lmo0202	269.859	143.85	185.305	1480.24	5090.85	186.928	85.7855	71.9284	142.793	881.307	12.0923	9.66233	12.0114	3.99405	9.74001	7.52805	6.38885	5.5525	4.09667	6.57871
LMON_0201	Zinc metalloproteinase precursor	mpl	+	1532	lmo0203	63.6159	55.9582	56.9237	361.407	212.369	24.0558	12.7665	11.5097	18.478	10.1039	39.7252	17.9347	8.65311	2.13194	3.81815	25.681	14.4143	7.52798	6.79936	12.334
LMON_0202	Actin-assembly inducing protein ActA precursor	actA	+	1919	lmo0204	96.2177	105.685	107.954	665.142	604.99	45.1441	28.0951	25.3752	71.1045	128.632	75.5915	44.3768	32.0057	6.51966	10.0978	30.3883	33.0617	17.5574	12.2587	11.159
LMON_0203	Broad-substrate range phospholipase C	plcB	+	869	lmo0205	41.3423	35.6264	44.7513	289.275	213.977	12.2906	12.0847	15.4928	31.584	53.1013	30.7268	25.1327	15.5521	3.29079	11.4544	10.0518	15.0584	10.0729	7.7119	2.35013
LMON_0204	hypothetical protein, orfX	orfX	+	323	lmo0206	31.4556	30.201	27.1456	17.427	18.7683	10.5974	9.58505	8.8747	8.47881	2.35013	4.38456	1.92862	1.75907	0	2.81937	1.10355	0.915481	2.12396	2.91006	1.17507
LMON_0205	hypothetical lipoprotein		+	461	lmo0207	163.087	111.183	117.634	54.7005	26.5815	50.5066	113.431	72.1509	50.6095	18.5611	10.9623	8.72261	7.68348	2.13194	42.8175	8.92472	6.6734	7.02424	14.2045	8.10546
LMON_0206	virulence cluster protein B VclB		-	332	lmo0208	831.05	707.418	2156.5	3114.98	3934.98	598.761	648.15	921.611	1783.5	3470.55	2.47539	3.49747	2.1973	2.77328	2.85476	1.3945	1.38475	1.39125	1.90881	1.52676
LMON_0207	virulence cluster protein A VclA		-	674	lmo0209	536.096	427.319	560.53	876.155	1202.94	1111.01	900.425	913.79	1283.68	1774.43	3.05342	2.51155	2.72986	1.61444	0.998775	1.10887	2.30505	0.923333	0.901139	0
LMON_0208	L-lactate dehydrogenase	ldh	-	947	lmo0210	10407.6	15470.8	20044.6	54448.2	31830	19786.4	18759.6	16166.2	22407.7	68164.1	6.27694	5.91761	7.47184	10.1422	8.02951	11.195	3.34823	4.84465	5.05392	13.1574
LMON_0209	LSU ribosomal protein L25p	ctc	+	623	lmo0211	4622.88	3070.94	5615.14	35666.8	74250.7	21966	32930.1	36627.3	79786.8	222708	2.1683	1.8161	2.72986	9.41678	29.5149	10.3146	12.9272	7.04672	19.0795	70.0157
LMON_0210	acetyltransferase, GNAT family		+	584	lmo0212	701.742	730.448	1048.63	1407.33	1104.99	1068.66	745.965	750.501	1183.03	1198.11	2.21626	1.23317	1.55127	1.15885	0.963384	2.51112	0.626115	1.41232	0	2.70182
LMON_0211	Peptidyl-tRNA hydrolase	pth	+	560	lmo0213	2555.02	2562.33	2257.28	1599.52	1356.45	3962.79	2704.19	1994.92	2052.03	939.787	1.09131	0.58293	0.300973	0.517506	0	4.73904	0.626115	0.64365	0.696625	7.75377
LMON_0212	Transcription-repair coupling factor	mfd	+	3539	lmo0214	8813.72	7862.96	7225.07	5666.8	2751.04	7640.34	5452.06	4533.83	4942.16	8553.65	69.7276	67.3467	48.0635	31.8331	76.5674	105.275	41.5693	39.2962	37.7272	273.612
LMON_0213	Low temperature requirement B protein	ltrB	+	1589	lmo0215	4832.06	4074.82	3593.3	3311.21	1892.09	5134.19	3346.29	2891.6	3231.94	8289.15	39.4399	38.0491	34.7344	35.6193	75.2147	52.4298	29.7702	30.0178	42.2138	128.401
LMON_0214	Ribosome-associated heat shock protein implicated in the recycling of the 50S subunit (S4 paralog)		+	278	lmo0216	1786.19	1406.62	1391.64	1572.05	1084.92	2091.76	1286.73	1275.02	1444.47	2835.64	1.92724	1.61505	1.71115	0	0	5.31562	1.2948	1.80214	1.54735	0
LMON_0215	Cell division protein DivIC (FtsB), stabilizes FtsL against RasP cleavage		+	386	lmo0217	4817.63	5608.94	5292.72	5941.41	5177.92	3882.65	3749.41	3844.14	4925.73	1937.88	42.0586	28.6784	29.6373	23.8229	31.7248	62.2361	50.8746	49.1436	46.566	13.5091
LMON_0216	RNA binding protein, contains ribosomal protein S1 domain		+	428	lmo0218	10576.4	11591.2	13716.1	8318.6	5762.61	8082.08	8684.03	7757.98	7970.82	2705.3	5.48523	8.09448	6.70885	3.29079	2.42616	8.64225	4.26371	2.42233	3.58184	6.57871
LMON_0217	tRNA(Ile)-lysidine synthetase / Hypoxanthine-guanine phosphoribosyltransferase		+	1946	lmo0219	14928.5	17149.7	16023.7	10160.5	6345.03	16499.3	14295.7	13802.5	12141.7	3487.41	27.3389	25.0904	24.1585	13.7426	19.3385	24.3214	19.1227	17.2643	15.9784	21.6146
LMON_0218	Cell division protein FtsH	ftsH	+	2075	lmo0220	67764	52013.1	44818.8	47905	28565.6	58072.9	38115.3	33449.4	32434.7	20350	71.5135	47.8358	61.9068	42.9263	41.6103	110.685	64.8376	39.4116	44.2696	37.1221
LMON_0219	Pantothenate kinase type III, CoaX-like		+	779	lmo0221	4718.45	3266.87	2212.61	1485.38	1494.28	3311.07	3070.73	2002.24	1692.33	966.598	13.7218	6.54575	3.81912	2.19386	0.463997	10.0568	9.10615	2.57081	2.98604	3.05351
LMON_0220	Chaperonin (heat shock protein 33)	hslO	+	884	lmo0222	6630.18	4258.26	3002.92	1965.53	1587.05	4718.36	4164.72	2632.5	2306.95	1398.86	19.4637	12.9377	8.55994	0	0.963384	14.8378	10.6366	4.86432	1.41882	2.70182
LMON_0221	Cysteine synthase	cysK	+	926	lmo0223	1064.92	2646.56	25169.9	35601.3	34134.8	2542.6	2447.44	6778.63	32289.1	9356.58	119.488	68.5859	41.6737	16.2682	13.3458	23.0639	30.2727	20.6703	14.0724	9.98391
LMON_0223	Dihydropteroate synthase	sul	+	785		1217.48	1168.77	1074.88	1099.45	1207.39	1071.61	1054.91	995.798	910.876	1075.13	4.93832	1.27838	3.05345	1.09693	0	3.92886	2.35243	2.61534	1.98407	6.22702
LMON_0224	Dihydroneopterin aldolase	folA	+	374	lmo0225	654.994	626.43	581.132	550.655	593.975	429.166	472.662	460.361	410.908	577.031	1.63635	1.23218	0.74036	0	0.927993	0.28563	0	0.321825	0.747042	2.35013
LMON_0225	2-amino-4-hydroxy-6-hydroxymethyldihydropteridine pyrophosphokinase	folK	+	479	lmo0226	870.304	833.607	765.989	800.1	830.826	605.22	610.505	611.816	586.932	794.84	1.09318	0.605036	0.647191	0	0	1.11662	0.336749	0.321825	0.33589	2.70182
LMON_0226	FIG00775449: hypothetical protein		-	161		0.541299	1.59294	1.36493	0	0.499387	0.275221	0.716066	0.622579	0.901139	0	1692.95	1738.92	1199.65	730.1	617.993	737.535	1204.72	959.912	672.771	666.311
LMON_0227	tRNA dihydrouridine synthase B		+	995	lmo0227	9164.38	9246.5	5429.92	2801.85	2104.27	3387.01	6116.4	4627.14	3096.87	2539.11	4.39702	3.43115	4.09479	1.67635	2.96093	2.22549	1.9683	2.01383	1.87754	5.75533
LMON_0228	Lysyl-tRNA synthetase (class II)	lysS	+	1496	lmo0228	19283.3	23339.7	29268.6	20227.6	5066.23	13864.8	22558	19064.5	11927.5	4651.73	7.3751	7.89243	13.9514	5.60849	8.56428	6.71812	6.45447	6.53905	3.99299	17.8577
LMON_0229	Transcriptional regulator CtsR		+	458	lmo0229	153.534	209.858	246.962	721.356	510.928	616.555	276.444	326.928	612.459	682.857	0	0.291465	0.601946	1.55252	0	0.836072	1.00543	0.256224	0.800307	0
LMON_0230	Nucleotide excision repair protein, with UvrB/UvrC motif		+	518	lmo0230	197.038	261.914	340.78	905.459	747.295	943.036	511.768	379.259	642.074	1082.53	0	0	0	0	0	0.28563	0	0	0.282625	1.17507
LMON_0231	Putative ATP:guanido phosphotransferase YacI		+	1022	lmo0231	563.806	616.863	752.13	2033.47	2013.9	2515.89	1162.78	900.741	1458.24	3231.38	0.541299	0.628135	0.624569	0.517506	0.499387	1.10887	0.336749	0.321825	0.232208	0
LMON_0232	ATP-dependent Clp protease, ATP-binding subunit ClpC / Negative regulator of genetic competence clcC/mecB	clpC	+	2462	lmo0232	5466.84	3462.69	3851.37	8965.02	11916.3	16350.3	7495.41	5240.86	7655.92	35348.9	4.6879	4.01408	3.42497	1.09693	4.74614	8.37985	3.21089	5.44237	3.53142	9.75221
LMON_0233	DNA repair protein RadA		+	1373	lmo0233	1091.82	1764.71	1527.29	1617.23	783.255	1750.58	2434.71	1902.79	1619.43	1015.35	33.7198	34.2111	43.2939	8.58968	10.5264	21.0831	39.6593	31.5269	34.0005	10.4556
LMON_0234	Membrane-associated protein containing a homolog of PilT-like ATPase N-terminal domain, YACL B.subtilis ortholog		+	305		1234.6	2105.62	2593.16	2298.65	1859.87	1641.91	2277.03	2635.49	3042.9	2271.3	3.82957	3.45325	3.72595	2.13194	2.89015	2.81733	2.50446	2.18099	1.98692	1.17507
LMON_0235	Membrane-associated protein containing a homolog of PilT-like ATPase N-terminal domain, YACL B.subtilis ortholog		+	575	lmo0234	2500.16	3793.56	4836.42	4812.63	3723.24	3158.23	4286.26	4752.48	5062.72	5379.12	2.74697	1.50154	2.42889	0	2.81937	1.65399	2.77431	1.90988	1.1362	0
LMON_0236	2-C-methyl-D-erythritol 4-phosphate cytidylyltransferase		+	698	lmo0235	2097.53	3123.74	4001.4	3826.01	2936.34	2807.91	3498.35	3750.16	4257.68	5292.96	2.70462	2.84822	3.03083	0.517506	1.39199	2.77835	1.38475	1.50138	1.88039	1.17507
LMON_0237	2-C-methyl-D-erythritol 2,4-cyclodiphosphate synthase	ispF	+	473	lmo0236	2423.84	3526.59	4046.96	3715.45	2494.86	3053.37	3917.78	4002.69	4183.03	5015.23	0.271585	0.291465	0.948164	0.517506	0.963384	1.95536	1.67411	1.52484	2.16586	2.35013
LMON_0238	Glutamyl-tRNA synthetase @ Glutamyl-tRNA(Gln) synthetase	gltX	+	1475	lmo0237	10705.7	13277.2	15125.3	15767	9177.15	11672	14459.5	14108.4	15140.2	20200.6	2.4648	3.40904	6.29209	4.51156	3.78275	7.26614	4.06429	3.77144	3.34963	10.1039
LMON_0239	Serine acetyltransferase	cysE	+	614	lmo0238	729.448	895.905	1161.22	2268.19	1551.85	477.145	795.305	973.958	1497.59	373.34	0	0	0	0	0.927993	0.83099	0.379316	0.300754	0.464417	0
LMON_0240	Cysteinyl-tRNA synthetase	cysS	+	1415	lmo0239	1718.77	1929.49	2417.58	6018.1	3683.1	985.105	1475.95	2068.33	3304.2	913.745	1.64133	0.605036	0.970786	0.517506	0.463997	0.553105	1.33736	0	0.568099	1.52676
LMON_0241	COG1939: Ribonuclease III family protein		+	410	lmo0240	506.833	586.151	717.173	1790.19	1085.52	299.681	452.45	603.679	1002.94	390.957	0.280301	0	0.300973	0	0	0	0	0	0	0
LMON_0242	23S rRNA (guanosine-2'-O-)-methyltransferase rlmB ## LSU rRNA Gm2251		+	755	lmo0241	1009.55	1183.41	1441.84	3282.67	2153.85	608.604	916.9	1209.48	1949.52	628.631	1.11062	0.58293	0.74036	0	1.42738	0.277885	0.668682	0	0.282625	3.5252
LMON_0243	Hypothetical protein DUF901, similar to C-terminal domain of ribosome protection-type Tc-resistance proteins		+	512	lmo0242	1214.09	1400.91	1817.66	3610.6	2302.33	763.177	1095.23	1532.9	2426.02	483.179	1.36103	0.627143	1.57273	3.22887	2.39076	1.12437	1.9683	0.878803	0.747042	2.70182
LMON_0244	RNA polymerase sporulation specific sigma factor SigH	sigH	+	605	lmo0243	2108.28	2165.13	2383.56	3376.57	2150.36	894.449	1408.06	1619.49	2453.91	465.082	3.29325	3.54466	3.00821	0.579424	3.42493	3.88215	1.67893	1.48031	2.91291	1.52676
LMON_0245	Preprotein translocase subunit SecE (TC 3.A.5.1.1)	secE	+	179	lmo0245	4603.15	5454.83	6806	3286.86	2483.29	3329.45	4684.4	4394.12	3452.61	863.321	3.00984	2.84822	2.40626	1.61444	0.927993	1.67481	1.2948	1.94823	2.49605	2.70182
LMON_0246	Transcription antitermination protein NusG	nusG	+	533	lmo0246	10242.7	11923.4	14454.9	4234.09	2334.24	10692.1	16924	10732.1	7115.17	1623.8	9.37207	10.6763	15.1515	1.09693	0.927993	8.42149	12.0882	4.28388	5.67456	0
LMON_0247	FIG00774375: hypothetical protein		+	470	lmo0247	278.008	368.894	294.172	89.0416	75.2501	561.916	789.445	557.382	323.138	102.446	14.0008	11.6362	12.5416	3.8083	1.42738	5.59568	6.15169	7.22961	2.44849	2.70182
LMON_0248	LSU ribosomal protein L11p (L12e)	rplK	+	425	lmo0248	92399.2	116029	129368	49006.6	11246.7	78697.6	135714	84493.5	47116.9	21152.2	16.199	20.1799	34.1209	7.67851	2.85476	26.6355	31.8114	13.3826	12.9696	1.17507
LMON_0249	LSU ribosomal protein L1p (L10Ae)	rplA	+	689	lmo0249	98138.3	125298	133132	52336.2	10868.1	79960	142643	88991.5	48255.8	23772.8	14.2581	15.3386	22.9281	4.90522	3.38954	15.6404	15.2419	9.21282	3.79132	3.87689
LMON_0250	LSU ribosomal protein L10p (P0)	rplJ	+	500	lmo0250	108967	145953	157648	89396.9	7441	37552.8	105412	77800.8	41964.9	23940.5	12.9058	16.7478	22.9484	8.83736	1.96216	7.27122	13.738	8.83397	4.09667	3.87689
LMON_0251	LSU ribosomal protein L7/L12 (P1/P2)	rplL	+	362	lmo0251	53162.4	70564.6	79385.1	47897.4	3792.36	17506.4	49051.5	36339.7	20722.1	13768.7	5.77424	5	10.7584	4.3258	0	3.89547	7.44521	2.1005	2.19071	1.17507
LMON_0252	hypothetical lipoprotein		+	176	lmo0255	94.1339	96.3936	51.7664	57.0847	39.3218	102.797	107.619	151.217	135.346	63.4287	1.36477	0.313571	0	0	0	0	0.962865	0.256224	0.568099	0
LMON_0253	Ribosomal RNA small subunit methyltransferase C		+	605	lmo0256	1267.24	1938.56	1631.52	1162.26	815.235	961.403	1644.75	1539.86	1018.41	637.406	13.1668	5.60603	4.35052	1.61444	1.92677	6.40102	5.70547	2.29112	3.19268	5.05195
LMON_0254	RNA-2',3'-PO4:RNA-5'-OH ligase		+	1178	lmo0257	1214.9	1211.12	1068.12	386.075	273.955	522.585	991.704	677.616	306.521	324.355	172.601	113.456	66.8803	3.10503	9.59845	12.8304	26.8391	16.4693	7.31989	2.70182
LMON_0255	DNA-directed RNA polymerase beta subunit	rpoB	+	3554	lmo0258	91140.8	83868.1	84849.8	45990.4	40156.4	50043.6	70561.8	56930.7	43132.7	30994.4	24.0874	22.5096	31.3953	15.6888	32.8298	21.7817	16.3568	11.8947	10.1078	21.0312
LMON_0256	DNA-directed RNA polymerase beta' subunit	rpoC	+	3605	lmo0259	113773	95980.4	89422.2	60594.2	41174.6	64089	80024.2	67164.5	54247.4	81359.6	29.2618	26.1426	31.536	29.4092	30.8991	21.7483	16.6	14.0139	24.6958	30.6634
LMON_0257	FIG00774418: hypothetical protein		+	545	lmo0260	359.614	259.835	326.969	1026.1	1658.84	443.917	467.189	581.759	784.663	1772.84	3.00984	2.21909	1.85108	2.13194	5.70952	1.68013	1.00543	1.13503	1.1362	4.22858
LMON_0258	glycosyl hydrolase, family 1		+	1460	lmo0261	966.208	1672.55	1983.26	5545.01	10275.3	1183.63	1711.69	2605.05	2784.54	12927	14.5135	5.02111	8.95408	8.6516	14.203	5.57511	3.88921	3.55974	5.48992	7.05039
LMON_0259	Internalin G (LPXTG motif)	inlG	+	1472	lmo0262	130.225	97.3872	125.322	94.6058	76.7483	78.6339	46.9578	64.5923	63.0039	62.8453	10.9225	2.82512	3.10138	2.19386	3.42493	2.24098	1.58416	1.43578	2.42364	1.52676
LMON_0260	Internalin H (LPXTG motif)	inlH	+	1646	lmo0263	157.441	91.0274	424.215	13118.6	22374.8	834.077	1190.12	1811.92	6713.23	70344.3	50.9448	28.5215	18.8387	8.52777	14.844	7.82384	7.90612	6.94136	4.33173	22.7896
LMON_0261	Internalin D (LPXTG motif)	inlD	+	1703		116.265	66.4496	176.887	786.331	3330.57	473.077	474.063	788.96	2771.53	22911.4	16.949	13.4532	7.84604	2.25578	4.31753	2.25139	2.30023	2.61534	2.24755	12.454
LMON_0262	Internalin E (LPXTG motif)	inlE	+	1499	lmo0264	56.8854	38.2714	65.2329	32.4523	23.4437	52.0502	32.6251	44.7347	69.8268	127.577	36.6419	24.8191	14.7868	4.26388	6.7083	7.53554	4.41068	5.2752	4.38214	0
LMON_0263	Acetylornithine deacetylase		+	1139	lmo0265	37.4573	25.8725	197.67	4815.23	22737.6	354.686	712.114	1213.98	6858.4	153311	10.6721	9.53157	6.80202	6.33391	20.4119	7.28647	6.03741	3.77144	7.98598	42.2941
LMON_0264	Transcriptional regulator, MarR family		+	416	lmo0266	153.257	279.542	137.173	287.387	425.029	834.314	388.279	263.942	506.312	5759.84	1.34857	1.32358	5.76069	1.03501	1.89138	1.69054	5.36391	2.70201	2.4989	1.17507
LMON_0265	Glyoxalase family protein		+	959	lmo0267	387.515	663.259	339.072	741.56	1168.01	2056.29	838.725	605.823	1020.43	11988.3	3.85198	3.88133	3.4476	1.61444	5.24553	6.39302	3.59503	2.31458	2.47333	6.9304
LMON_0266	Hypothetical, related to broad specificity phosphatases COG0406		+	635	lmo0268	1657.17	2375.22	2550.61	1607.38	1271.8	2708.07	2143.74	1685.25	1577.2	8293.27	7.92822	7.33458	6.89519	2.25578	10.4557	8.40018	5.87092	4.69477	6.10559	6.22702
LMON_0267	Oligopeptide transport system permease protein OppC (TC 3.A.1.5.1)		+	1886	lmo0269	385.471	887.785	1313.82	1271.91	462.456	2052.56	1818.84	2148.24	1780.83	2974.3	19.9682	26.0995	15.406	8.19601	7.70707	24.2814	20.0139	18.3088	16.1126	23.8447
LMON_0268	FIG00774432: hypothetical protein		-	629	lmo0270	743.271	1483.41	1267.37	1219.92	1412.65	993.942	1332.59	2272.75	1703.03	5577.73	2.75569	0.9196	2.06004	2.3177	2.81937	34.2683	20.4173	21.6397	19.9962	5.40364
LMON_0269	Beta-glucosidase ; 6-phospho-beta-glucosidase		-	1436	lmo0271	2076.79	4229.82	3537.76	3506.27	3886.41	2559.77	3943.5	6543.08	4627.25	11539.9	2.4455	4.70853	3.40235	3.93213	3.42493	65.0771	31.0361	32.5368	27.157	24.4364
LMON_0270	Phosphatase YidA		-	812	lmo0272	3301.59	5272.59	6389.35	2436.53	696.46	4590.95	5289.5	5093.69	3892.43	387.432	3.27581	1.54674	0.300973	1.61444	0.927993	2.50338	2.25285	2.0349	2.31996	0
LMON_0271	acetyltransferase, GNAT family		+	539	lmo0273	2217.2	2943.82	3839.18	2077.32	1769	2253.07	2880.85	3067.56	3984.02	2257.51	1.1019	1.92862	0.323595	1.55252	9.59845	1.95003	4.35848	5.4869	5.40896	10.4556
LMON_0272	FIG00774862: hypothetical protein		-	662	lmo0274	187.07	204.565	296.721	1445.49	2009.44	138.449	261.739	447.857	389.567	1163.81	92.2298	106.933	85.5013	35.4733	40.643	110.687	149.428	293.914	425.902	70.4791
LMON_0273	Late competence protein ComEC, DNA transport		-	842	lmo0275	2090.64	2369.46	3953.64	4816.84	2282.7	2451.04	4370.8	6400.66	3558.01	1824.23	30.8807	23.3638	21.8001	8.1341	7.70707	16.7311	28.1617	42.3248	44.4385	16.9143
LMON_0274	FIG002540: Haloacid dehalogenase-like hydrolase		-	821	lmo0276	984.942	1321.75	1619.27	1888.11	1411.36	1410.15	1692.08	2205.4	1930.3	850.163	45.3431	27.3778	16.9612	9.02311	7.20769	27.1849	51.7537	58.041	63.7871	32.3019
LMON_0275	oxidoreductase, Gfo/Idh/MocA family		+	974	lmo0277	1497.64	1777.47	2684.48	2685.37	1174.11	1004.31	1734.69	2362.32	2822.95	627.278	0.811013	1.63815	2.91504	1.61444	19.7317	1.39184	2.85945	11.8142	19.7249	18.9127
LMON_0276	Multiple sugar ABC transporter, ATP-binding protein		-	1100	lmo0278	120.631	1910.38	1774.66	12735.8	2606.44	67.1211	428.645	1836.52	1495.71	5535.22	102.904	119.573	166.298	264.236	263.499	225.459	250.075	473.668	676.675	167.641
LMON_0277	Ribonucleotide reductase of class III (anaerobic), large subunit		+	2150	lmo0279	4564.5	4027.63	15220.7	18037.2	22595.8	2249.98	1801.58	6367.63	20084.3	22811.3	7.93383	4.66333	17.2383	11.4249	17.2347	23.1104	13.3891	4.69238	9.50563	8.92884
LMON_0278	Ribonucleotide reductase of class III (anaerobic), activating protein		+	551	lmo0280	1369.72	971.701	3818.3	3582.04	3772.74	692.212	431.79	1115.17	3936.61	9162.46	2.73638	1.83721	1.59536	0.579424	1.85599	11.1836	4.75249	2.0349	2.73111	4.70026
LMON_0279	ABC transporter, ATP-binding protein		+	575		4.36028	7.195	8.07494	18.1303	9.92088	16.1487	16.7143	54.5111	71.4415	20.2078	0	0.941707	0.416765	0	0	1.11662	0.336749	0.556978	0.232208	0
LMON_0280	hypothetical protein		+	782		18.6395	23.7919	22.9335	29.7807	9.56306	48.1865	37.0127	87.7983	121.575	44.5242	34.3059	23.4523	26.3343	7.94834	23.7268	56.8069	26.1937	15.8966	19.289	7.28209
LMON_0281	hypothetical protein		+	245		172.705	222.881	254.419	181.922	230.677	92.3313	176.42	212.778	289.296	346.441	51.7751	37.7529	32.557	13.0393	12.1662	72.3162	35.1732	24.6854	15.8577	1.52676
LMON_0282	FIG00775102: hypothetical protein		-	227		449.757	388.363	372.709	455.788	375.323	350.7	479.677	419.215	383.584	527.352	47.9256	51.814	60.0967	21.4211	31.9686	25.6922	38.2066	60.4157	80.1645	50.7512
LMON_0283	cyclic nucleotide-binding protein		-	671	lmo0281	713.19	742.793	537.832	772.359	618.3	435.246	643.219	756.937	667.757	831.458	23.3386	27.4461	25.9405	9.68661	10.0624	13.42	25.0555	32.5167	39.4847	31.7185
LMON_0284	Aliphatic amidase amiE		-	779	lmo0282	1375.68	1663.52	1523.07	1138.73	497.354	1420.68	2187.54	1978.23	906.937	393.291	15.3488	20.4251	15.6668	7.161	9.66923	19.7605	22.9364	22.5865	29.6588	21.2629
LMON_0285	Methionine ABC transporter permease protein		-	662	lmo0283	1184.92	2060.14	1979.16	1354.66	334.593	1884.38	3947.64	3229.76	1292.47	745.839	2.99177	0.9196	3.56223	0.517506	1.49816	7.22111	6.46411	3.12778	6.00548	17.506
LMON_0286	Methionine ABC transporter ATP-binding protein		-	1016	lmo0284	1956.91	3438.8	3364.05	2265.46	615.795	3142.17	6225.24	5029.79	1929.74	737.725	3.56857	1.23317	3.03083	0.579424	0	8.06783	4.17858	2.33565	3.55627	23.9647
LMON_0287	Methionine ABC transporter substrate-binding protein		-	821	lmo0285	1927	3209.63	3219.94	1854.49	583.398	3116.42	5944.21	5001.54	1882.64	239.639	7.3944	6.34569	4.39844	4.38772	5.28092	5.0295	9.13402	6.96482	2.67785	8.10546
LMON_0288	Glutamine-dependent 2-keto-4-methylthiobutyrate transaminase		+	1181	lmo0286	1318.43	1591.25	1561.95	762.57	240.929	568.248	982.933	891.272	441.613	128.281	4.36339	5.20105	5.55173	2.71137	4.24675	5.60367	4.78518	2.42471	1.64818	1.17507
LMON_0289	Two-component response regulator SA14-24	yycF	+	713	lmo0287	9283.85	9057.9	10102	11748	8533.98	44131.9	15393.4	13392.8	12323.1	6081.94	14.7969	10.3588	8.16847	6.58158	6.20891	18.4374	10.9977	5.74692	6.41378	2.70182
LMON_0290	Two-component sensor kinase SA14-24		+	1832	lmo0288	3005.74	3261.51	3354.39	2816.67	2239.18	3785.14	3090.72	3429.95	3272.51	1195.67	51.6867	38.9196	23.5117	19.3732	27.1163	25.5002	27.9197	22.7177	16.68	14.6842
LMON_0291	FIG011501: YycH protein		+	1322	lmo0289	2351.96	2595.01	2500.57	2372.9	1337.68	2375.02	1852.58	2243.29	2132.06	1494.96	48.4794	28.0955	35.2861	17.573	27.832	13.9104	9.17658	9.69661	9.48933	3.87689
LMON_0292	hypothetical protein SA_21		+	839	lmo0290	2245.89	2399.59	2670.15	3125.32	1548.37	2423.21	1931.05	2167.56	2259.81	2828.79	40.5256	29.6614	31.636	18.4621	33.0067	6.9408	5.65327	5.80872	7.67851	3.87689
LMON_0293	Zn-dependent hydrolase YycJ/WalJ, required for cell wall metabolism and coordination of cell division with DNA replication		+	830	lmo0291	1527.35	1575.68	1725.76	5327.11	7170.29	2417.33	2054.41	2326.73	3458.84	3951.37	4.93147	3.09349	1.71115	0.517506	1.92677	5.53855	2.92634	2.89263	2.44849	0
LMON_0294	Serine protease, DegP/HtrA, do-like		+	1505	lmo0292	5344.36	3718.82	4424.18	16695.2	40148.8	10425	5933.59	7510	21390.4	43274.6	11.7808	5.60702	12.3787	14.1363	50.1038	26.1855	9.08663	4.90646	12.802	31.0151
LMON_0296	LSU m3Psi1915 methyltransferase RlmH ## ybeA		+	479	lmo0293	139.557	180.356	253.566	276.108	344.152	43.2354	110.244	125.582	151.849	120.303	29.8342	29.9086	27.7939	17.0334	10.668	115.967	52.6012	93.2597	78.5567	31.7185
LMON_0297	hypothetical protein		+	182		24.1185	26.1408	33.6911	49.3794	52.7738	8.37719	11.2543	21.2584	24.649	30.0717	18.6233	23.6342	19.0917	15.5428	14.0929	70.317	36.5325	66.6776	69.1969	39.7039
LMON_0298	hypothetical protein		+	116		41.0601	47.5991	69.2786	101.059	100.267	17.6786	39.3821	37.9534	48.5268	60.3752	17.3165	22.4874	16.7054	8.25793	8.67046	66.5026	34.3904	65.6752	69.4177	32.0702
LMON_0299	Cassette chromosome recombinase B	int	+	455	lmo2332	189.922	211.963	279.665	361.151	442.811	83.5472	133.266	156.929	206.631	324.467	104.229	130.507	113.59	83.8444	79.5677	429.402	274.546	396.644	477.596	252.573
LMON_0300	FIG00775175: hypothetical protein		+	554		178.132	201.067	255.468	351.964	352.496	78.6872	111.534	149.689	181.898	312.124	501.455	551.88	574.757	606.487	414.617	810.817	777.585	999.132	1352.29	1839.94
LMON_0301	Type I restriction-modification system, specificity subunit S		-	1112		1948.35	2180.36	2331.75	3599.62	2749.45	3436.29	2993.46	4144.14	6474.45	15397.4	67.819	58.4521	58.2415	16.5778	18.6621	21.3039	39.3459	41.0922	31.2899	18.2094
LMON_0302	Type I restriction-modification system, DNA-methyltransferase subunit M		-	1619		1898.27	2280.91	2005.29	3516.54	2783.63	3444.79	2683.64	4274.84	6025.24	9832.34	120.716	87.3738	67.1763	21.0893	35.0397	39.6595	52.3131	52.4988	47.8023	31.8385
LMON_0303	putative HsdR		-	3038		4271.28	5364.24	4910.61	8647.84	7928.04	8250.31	6130.19	10017.8	12596.8	22070.8	135.697	96.2658	64.5895	27.2994	27.832	63.5333	59.3704	61.2073	54.0571	31.5985
LMON_0304	hypothetical protein		+	113		106.352	146.409	162.774	207.943	128.134	22.0877	42.7851	91.9754	152.247	460.133	3.57916	7.01903	4.71936	1.03501	0.463997	1.38942	3.10624	3.6613	7.31777	6.9304
LMON_0305	acetyltransferase, GNAT family		-	497		48.3368	59.039	42.7472	46.6726	17.3055	17.2939	23.9456	39.6665	46.7365	24.4364	43.4427	49.2612	50.1907	80.9251	89.2762	12.9185	24.2558	51.0748	82.8512	274.187
LMON_0306	putative transcriptional regulator, LysR family		+	887		276.557	273.91	316.437	288.055	262.009	205.774	226.525	376.976	434.182	582.993	5.74559	4.03718	1.34231	4.38772	7.63629	2.76794	1.87353	4.51665	5.20802	9.63222
LMON_0307	membrane protein		+	638	lmo0296	676.353	561.433	634.156	1038.81	1640.51	695.415	551.102	729.065	1157.67	1502.37	1.66437	1.88341	5.32246	6.76733	10.6326	5.2844	7.18524	7.34986	6.60412	32.8935
LMON_0308	Transcriptional antiterminator of lichenan operon, BglG family / PTS system, cellobiose-specific IIA component		-	1871	lmo0297	163.472	369.144	391.658	695.232	736.022	159.761	252.578	419.787	313.044	2076.36	53.9328	40.2924	38.4101	59.6279	136.584	149.708	127.854	210.419	354.183	141.206
LMON_0309	PTS system, cellobiose-specific IIC component		-	1313	lmo0298	15.8801	18.8783	19.8762	265.717	517.149	22.885	20.8199	33.5976	68.6495	1345.56	35.2777	38.4704	37.8346	35.4335	83.9914	134.965	150.697	181.617	207.462	89.7518
LMON_0310	PTS system, cellobiose-specific IIB component		-	290	lmo0299	8.4278	5.78299	6.10959	132.215	110.714	5.03241	6.34501	4.67131	18.2238	251.149	7.91265	10.0231	4.20942	9.29294	10.5972	26.4677	34.4609	32.0752	37.9018	36.2987
LMON_0311	Beta-glucosidase		-	1391	lmo0300	30.9031	22.5759	29.8275	1311.16	421.459	29.6077	26.3455	35.8653	67.4416	839.555	27.9057	25.7858	18.3299	15.2332	29.4717	115.309	105.437	126.635	132.007	88.105
LMON_0312	PTS system, cellobiose-specific IIA component		-	341	lmo0301	7.68716	3.47536	8.6075	456.029	66.7212	5.02733	5.42599	7.3101	11.5245	62.4936	3.5474	3.69951	1.48072	1.09693	0	20.4075	17.3538	15.8371	16.5181	13.5091
LMON_0313	FIG00774746: hypothetical protein		+	287	lmo0302	137.606	91.6045	503.932	1107.93	1318.02	221.837	232.622	761.758	1921.77	996.811	2.4648	1.56984	1.1345	0.517506	1.89138	3.63016	1.7215	2.40364	5.05392	6.57871
LMON_0314	lipoprotein		+	554	lmo0303	473.755	253.116	1067.37	2192.64	3086.82	425.17	397.715	1502.81	3966.45	6669.82	0.551886	0.628135	0.970786	0.579424	2.39076	0.560851	1.05281	0.64365	1.49693	5.40364
LMON_0315	FIG00774034: hypothetical protein		+	1265	lmo0304	230.877	278.524	365.625	734.726	592.182	160.807	205.475	504.99	1026.13	780.106	1.10003	2.24318	1.04133	1.67635	0.463997	1.39692	0.868098	0.768672	2.16301	1.52676
LMON_0316	Low-specificity L-threonine aldolase		+	1082	lmo0305	317.977	339.711	507.231	1148.35	1091.56	262.274	377.205	614.833	1047.29	2437.13	0.550015	1.90552	1.31968	1.09693	2.42616	10.8694	5.70547	13.4086	17.4469	5.05195
LMON_0317	FIG00774255: hypothetical protein		-	386	lmo0306	63.47	101.906	80.1148	212.309	169.178	34.5046	50.5795	265.069	554.182	322.075	0	0.291465	0	0	0	0.275221	0	0.556978	1.26187	0
LMON_0318	FIG00774072: hypothetical protein		+	1145	lmo0307	176.194	280.258	1120.26	829.376	515.135	50.8537	73.6565	372.893	481.266	23.1413	108.395	120.829	63.4094	169.113	163.327	61.5806	55.6956	218.371	482.755	333.011
LMON_0319	FIG00775203: hypothetical protein		+	428		59.1546	115.022	394.233	288.82	144.979	25.1282	47.3331	175.04	216.492	11.5107	0	0	0	0	0	0	0	0.300754	0	0
LMON_0320	hypothetical protein		+	1661	lmo0309	48.1636	75.3797	99.2955	195.833	91.0653	18.9302	24.6022	82.6471	95.281	112.413	2.19696	2.55675	0.624569	3.29079	2.81937	0.275221	0.289366	3.31841	2.16586	0
LMON_0321	hypothetical protein		+	827		4.64743	14.1718	7.26519	11.0931	10.5972	4.18327	4.13119	9.72007	20.0574	20.4395	0	0	0	0	0	0	0	0	0.232208	0
LMON_0322	Cellobiose phosphotransferase system YdjC-like protein		+	785	lmo0314	446.568	438.517	564.359	680.384	478.409	455.329	553.755	545.344	637.049	764.392	0	1.16586	0	0	0.463997	1.40225	0.626115	0.256224	0	0
LMON_0323	Thiaminase II		+	674	lmo0315	49.4105	23.2252	52.0766	17.0953	27.1871	34.9572	55.621	50.7738	26.9597	28.1933	0.560602	0.918607	0.300973	0	0	0.553105	0	0.321825	0.282625	0
LMON_0324	Hydroxyethylthiazole kinase		+	809	lmo0316	195.524	105.961	185.45	61.198	80.0277	93.524	185.024	157.314	89.0738	128.992	0	0	0.624569	0	0	2.23324	0.673499	3.02383	0	1.52676
LMON_0325	Phosphomethylpyrimidine kinase		+	803	lmo0317	329.345	135.308	297.213	98.6794	165.584	174.397	274.772	227.006	175.664	523.347	3.01481	6.54575	10.1124	1.61444	7.74246	14.5727	22.2158	41.4428	10.7235	20.4395
LMON_0326	Thiamin-phosphate pyrophosphorylase	thiE	+	644	lmo0318	295.209	134.093	269.713	84.2557	144.177	152.752	234.751	193.92	153.482	452.404	11.2339	14.3267	13.3736	8.19601	12.06	19.5293	41.2508	65.5742	10.8577	29.3683
LMON_0327	6-phospho-beta-glucosidase		-	1415	lmo0319	1891.97	3853.01	5041.51	2653.85	1729.38	2826.08	5902.27	12118.5	1522.28	1200.54	417.055	194.478	348.957	147.67	222.601	237.258	342.957	301.134	222.663	695.225
LMON_0328	membrane protein		+	659	lmo0321	256.195	129.769	435.537	5806.01	13051.7	768.931	1838.26	3165.61	8897.56	68060.7	7.12779	4.1256	5.50764	2.71137	5.70952	1.95802	1.76888	4.21828	1.5445	14.3325
LMON_0329	FIG00774312: hypothetical protein		+	392	lmo0322	6.32923	7.62208	14.9743	56.7972	136.521	17.9787	58.9931	179.136	395.109	147.425	6.82819	4.28145	0.74036	5.42273	2.85476	0.275221	0	1.45924	0.514833	0
LMON_0330	endonuclease/exonuclease/phosphatase family protein		-	770	lmo0323	196.24	155.644	116.976	433.465	704.218	36.2188	53.052	43.9178	66.6525	454.858	2.18637	1.27838	3.6554	1.55252	5.28092	5.258	7.76879	13.6625	23.2082	1.52676
LMON_0331	FIG00774236: hypothetical protein		+	482	lmo0324	2.19509	0.58293	5.62112	7.74043	15.772	4.44542	3.68498	7.84362	13.6648	1.17507	1.3822	0.9196	1.36493	1.09693	0	0.849144	0.915481	0.857731	1.13335	0
LMON_0332	Transcriptional regulator, MutR family		+	902	lmo0325	758.171	602.253	528.963	1770.29	1435.6	173.669	513.066	732.613	1082.26	1280.81	2.74323	1.50154	3.70332	4.78139	3.38954	0.563514	1.29961	1.41232	2.31711	5.05195
LMON_0333	FIG011400: transcriptional activator of Lmo0327 homolog		+	872	lmo0326	1.92163	2.31149	1.73645	3.62254	4.74614	0.563514	1.96348	1.13503	2.54932	1.52676	1.37349	1.54774	1.52749	0	0	2.77835	2.1482	2.87156	1.18376	4.58027
LMON_0334	Internalin-like protein (LPXTG motif) Lmo0327 homolog / murein-hydrolysing domain		+	3941	lmo0327	45.0797	46.0108	376.045	444.884	743.988	13.1184	19.5872	34.4978	103.658	314.363	79.5463	75.1711	72.6368	41.4357	51.6295	50.6456	60.5119	51.7786	26.2921	26.6665
LMON_0335	FIG00774571: hypothetical protein		+	680	lmo0328	1.92163	0.313571	11.6866	17.9843	22.5157	1.96044	1.00543	2.54974	5.18603	15.8592	1.37349	1.54674	0	1.09693	0.463997	0.553105	0.626115	0.857731	1.5445	0
LMON_0336	Internalin-like protein (LPXTG motif) Lmo0331 homolog		-	1901	lmo0331	1294.06	1104.08	1047.06	304.518	235.813	463.38	230.299	234.391	530.053	320.702	9.30855	7.71547	5.15874	3.22887	5.85109	10.6366	8.72683	14.7343	12.2367	18.2094
LMON_0337	FIG00774436: hypothetical protein		+	335	lmo0332	100.362	108.994	76.3643	77.2185	78.7851	82.5473	53.4706	105.347	102.074	94.2121	21.9552	16.9276	4.25735	3.16695	1.85599	9.42045	2.25285	3.15124	1.36271	1.17507
LMON_0338	Internalin-like protein (LPXTG motif) Lmo0333 homolog		+	5336	lmo0333	670.071	576.789	648.68	589.945	510.491	183.278	171.691	212.361	235.702	89.4001	402.122	389.699	267.485	93.0976	120.246	209.688	167.308	166.076	75.3683	66.8421
LMON_0339	FIG00775087: hypothetical protein		+	524	lmo0334	105.586	119.105	155.256	389.317	221.012	247.789	275.54	353.506	507.312	1237.1	0.8216	0.291465	0.300973	0	0	0.277885	0.289366	0.256224	0.671781	0
LMON_0340	FIG00774928: hypothetical protein		+	284	lmo0335	8.76789	14.5277	22.6049	53.1304	70.1501	19.8467	20.4879	34.5905	54.9896	236.705	0.280301	0.313571	0	0.579424	0.927993	0.28563	0.336749	0.321825	0.568099	1.17507
LMON_0341	FIG00774278: hypothetical protein		+	368	lmo0336	11.8126	15.3327	27.1203	77.3645	108.579	34.8938	26.72	45.0634	88.0705	398.694	0.541299	0.291465	0	0.579424	0.463997	1.65399	0	0.857731	0.903989	4.58027
LMON_0342	FIG00774154: hypothetical protein		+	1448	lmo0337	79.0717	98.6454	143.531	306.481	355.096	124.79	124.487	180.152	304.655	1259.67	1.93222	2.48845	2.06004	0.579424	1.92677	5.258	1.58898	2.01383	0.850723	6.22702
LMON_0343	FIG00774315: hypothetical protein		+	371		22.2131	24.6151	15.7599	46.133	55.3454	12.8149	15.0584	31.1816	61.9559	92.797	0	0.896501	0	0.579424	0	0.277885	0.336749	0.256224	1.18376	0
LMON_0344	hypothetical protein		+	287		27.9076	38.3146	41.6062	54.0194	61.5858	14.5161	19.3682	45.1932	62.4955	50.8629	0.812884	0.650242	0.624569	0.517506	0.463997	0.553105	0.626115	0.300754	0.514833	0
LMON_0345	Inorganic pyrophosphatase		+	371	lmo0339	108.161	125.477	147.145	253.307	225.573	87.2333	126.214	125.82	178.164	430.885	6.02589	6.21106	8.70335	2.64945	8.70585	6.97469	7.1523	4.56357	9.36081	3.5252
LMON_0346	FIG00774445: hypothetical protein		+	188	lmo0340	60.8544	68.7358	86.4936	125.05	133.588	45.6439	59.2792	66.9898	100.457	431.708	2.74013	1.23218	4.2121	0.579424	7.17229	2.23832	0.668682	2.03729	4.82457	1.17507
LMON_0347	FIG00775150: hypothetical protein		+	113		1.0826	1.21106	1.55127	1.67635	0.463997	0.563514	0.758632	0.578049	1.23988	0	74.9369	48.6021	54.3096	117.725	593.421	120	89.113	108.845	369.569	3838.15
LMON_0348	FIG00775309: hypothetical protein		-	332	lmo0341	236.659	152.607	158.69	309.109	1740.58	350.914	257.449	361.918	1023.65	10937.8	2.9868	5.0914	4.65265	4.3258	0.463997	1.40491	3.39561	2.63641	3.45616	1.52676
LMON_0349	Transketolase		-	1997	lmo0342	152.526	214.793	237.502	462.692	5305.55	320.78	564.64	462.143	714.627	55581.8	34.0954	34.393	32.1425	17.0334	26.8686	28.7869	30.3297	25.1941	21.4413	98.9206
LMON_0350	Transaldolase		-	656	lmo0343	14.5496	27.0824	36.3527	120.37	1061.4	59.2014	113.921	105.589	184.18	16092.6	8.98841	9.99999	7.45305	2.25578	1.96216	5.84258	5.55369	7.37571	8.22103	8.57715
LMON_0351	3-oxoacyl-[acyl-carrier protein] reductase		-	764	lmo0344	9.86979	29.0352	32.5351	92.3057	850.794	56.8411	96.9889	79.2673	167.058	15088.5	10.9785	8.31863	7.86866	8.44369	8.17107	21.7916	27.5419	27.4671	33.5738	35.2437
LMON_0352	Ribose 5-phosphate isomerase B		-	446	lmo0345	4.9103	12.8261	26.3132	78.3552	462.464	40.0877	69.0697	61.1203	117.687	10404.7	5.74746	3.07237	6.52635	1.55252	5.31631	5.56978	9.83666	10.2065	12.1111	15.8592
LMON_0353	Triosephosphate isomerase		-	764	lmo0346	8.76478	24.0573	27.7399	102.156	813.552	52.1541	96.0253	93.9853	178.774	15648.6	4.95575	6.23118	2.47565	1.55252	3.35415	8.35613	8.90673	10.2918	9.4048	22.0863
LMON_0354	Phosphoenolpyruvate-dihydroxyacetone phosphotransferase , ADP-binding subunit DhaL		-	650	lmo0347	7.64855	18.7879	22.1931	92.4693	684.459	40.7594	83.0264	71.2823	125.566	11517.1	10.6914	5.11351	4.46631	13.0615	13.8806	16.2502	17.1775	9.56288	11.9321	20.9112
LMON_0355	Phosphoenolpyruvate-dihydroxyacetone phosphotransferase , dihydroxyacetone binding subunit DhaK		-	995	lmo0348	11.8319	35.5819	48.1087	170.572	968.217	66.4409	130.316	143.587	247.343	21087.8	8.54239	6.43323	4.67411	4.84331	12.1662	20.3867	11.4586	7.60847	9.32954	21.7346
LMON_0356	FIG00774379: hypothetical protein		-	341	lmo0349	3.29699	8.54366	18.0052	57.1818	133.439	15.6603	42.4995	45.6361	64.2716	5524.52	0.269714	0.33667	0	0	0	0.849144	0.379316	0	0.97925	1.52676
LMON_0357	FIG00774050: hypothetical protein		-	431	lmo0350	2.45421	15.2232	22.654	93.4997	154.633	26.4576	49.3148	61.3443	106.581	7508.57	0.269714	0	0.323595	0.517506	1.39199	0.555769	0.379316	0	0.618515	14.3325
LMON_0358	Phosphoenolpyruvate-dihydroxyacetone phosphotransferase , subunit DhaM; DHA-specific IIA component		-	377	lmo0351	5.74746	25.4001	26.6326	108.092	79.3868	37.457	91.1821	77.0068	97.2531	3887.72	0.269714	1.66025	0.83353	2.77328	1.42738	0.560851	1.87353	1.52245	0.464417	5.40364
LMON_0359	Transcriptional regulator of rhamnose utilization, DeoR family		+	764	lmo0352	411.014	821.722	1162.47	1119.36	717.933	1393.33	1660.11	2080.34	1851.33	2256.4	1.08944	0.33667	1.4581	2.71137	1.89138	1.66198	0.958048	0.321825	3.50658	0
LMON_0360	acetyltransferase, GNAT family		+	413	lmo0353	87.9666	157.492	210.765	261.082	247.837	335.891	441.849	474.133	458.053	883.496	6.01781	6.88341	16.868	19.0812	12.4886	4.19101	3.43818	4.73452	7.68136	2.35013
LMON_0361	Long-chain-fatty-acid--CoA ligase		-	1526	lmo0354	1395.43	2801.08	10385.8	16634.7	7498.52	614.003	1648.54	3594.14	4766.57	2305.89	8.19172	17.422	21.8642	18.0065	24.6548	56.8771	38.8485	46.4904	39.6992	24.3164
LMON_0362	Fumarate reductase flavoprotein subunit		+	1520	lmo0355	2218.77	5179.48	111371	146420	35923.4	1052.8	1301.38	14834.1	23736	12261	13.0983	11.3889	113.68	72.3974	27.8359	6.9776	11.3065	19.8093	30.9079	10.4556
LMON_0363	oxidoreductase, YhhX family		+	1016	lmo0356	4657.56	4492.13	3154.62	5408.46	4051.52	3856.38	3758.8	3161.71	3433.38	5726.62	4.108	2.84723	1.06396	1.09693	0.927993	9.17646	3.22053	3.3059	1.18661	8.10546
LMON_0364	PTS system, fructose-specific IIA component		+	446	lmo0357	4.0918	4.66333	6.38526	25.6407	31.6147	3.61467	3.26309	5.4994	8.89069	83.0531	0.280301	0	0	0	0	1.65132	0.915481	0.321825	0	0
LMON_0365	PTS system, fructose-specific IIBC component (EIIBC-Fru) (Fructose-permease IIBC component) (Phosphotransferase enzyme II, BC component)		+	1394	lmo0358	18.3381	21.1678	25.0602	70.7784	61.5111	30.3552	22.9073	27.2468	30.2809	542.139	30.416	15.1808	7.98329	7.09908	13.5228	53.497	38.3597	17.6613	13.2494	41.3507
LMON_0366	Fructose-bisphosphate aldolase class II homolog		+	860	lmo0359	362.751	414.77	430.585	473.679	745.109	570.879	613.582	761.16	812.949	1697.87	135.946	68.0722	53.2468	16.7238	51.5587	95.976	95.8186	57.6044	50.6968	31.2468
LMON_0367	Transcriptional regulator of rhamnose utilization, DeoR family		+	770	lmo0360	210.418	239.479	260.95	362.092	546.911	334.998	399.073	444.903	535.325	1294.2	407.32	360.612	366.542	170.007	249.155	188.108	275.642	257.12	208.053	66.4905
LMON_0368	FIG00774220: hypothetical protein		-	227		55.6078	50.9406	48.8027	29.3075	36.644	21.8466	34.6565	36.1535	27.9183	8.45716	25.7574	31.1205	28.3234	46.2966	62.8323	35.8913	43.6567	58.4279	81.1759	228.72
LMON_0369	Twin-arginine translocation protein TatC		-	734	lmo0361	276.24	1156.01	52.0905	33.881	30.2227	268.31	1692.11	1288.58	40.0897	387.44	14.2774	13.4262	15.2247	10.4518	12.2369	26.4992	30.9226	40.8296	32.7343	39.0006
LMON_0370	Twin-arginine translocation protein TatA		-	179	lmo0362	194.007	849.228	33.8077	23.5309	23.656	190.583	1617.52	1462.34	36.2245	249.184	4.09928	3.40706	5.48234	0.517506	3.95971	8.93755	7.7736	13.3156	9.14132	6.9304
LMON_0371	Alpha-aspartyl dipeptidase Peptidase E		-	620	lmo0363	54.7688	58.7215	51.1791	54.9084	54.3781	22.4382	24.9085	21.4155	25.3556	178.097	11.224	11.2332	11.452	7.09908	8.56428	12.2618	16.9842	21.3336	11.2405	17.386
LMON_0372	Transcriptional regulator, DeoR family		+	944	lmo0364	143.989	145.514	127.144	47.2123	57.9839	73.2881	97.6609	93.4659	82.3986	22.198	4.92275	4.70853	1.6659	1.61444	2.99632	2.78901	2.05825	2.07943	0.232208	0
LMON_0373	Ferrous iron transport permease EfeU		+	1484	lmo0365	326.845	1770.48	101.377	26.6581	16.8415	207.662	3208.76	3277.28	101.557	261.758	2.99738	1.25627	0.925542	0	0	5.55163	2.05343	0.902261	0.850723	9.75221
LMON_0374	Ferrous iron transport periplasmic protein EfeO, contains peptidase-M75 domain and (frequently) cupredoxin-like domain		+	1154	lmo0366	458.406	2568.85	156.767	62.6091	25.0126	197.892	4644.39	4237.1	133.539	389.447	4.67234	4.70853	1.75907	1.67635	2.35537	7.78511	8.73519	7.41785	2.19071	24.0847
LMON_0375	Ferrous iron transport peroxidase EfeB		+	1265	lmo0367	579.478	3010.22	210.603	86.4098	43.2815	272.961	6122.83	5316.12	198.369	672.125	15.0816	12.6231	12.6118	10.3899	22.3348	24.0527	14.8433	11.6572	9.40552	37.5938
LMON_0376	Putative Nudix hydrolase YfcD		+	509	lmo0368	350.349	309.2	518.492	871.466	1189.3	152.211	181.369	324.089	386.024	352.884	22.2255	28.5456	25.2439	26.9057	32.5781	16.1642	15.0488	13.9656	14.7918	11.279
LMON_0377	FIG007491: hypothetical protein YeeN		+	719	lmo0369	5149.68	8283.76	9752.06	9963.34	5572.41	2538.48	4198.85	4249.27	3482.47	3895.01	24.2044	24.1448	18.8586	7.03717	9.66923	47.7089	30.3345	22.3551	16.2823	8.57715
LMON_0378	Alkylphosphonate utilization operon protein PhnA		+	335	lmo0370	2020.6	3187.86	3662.84	3870.09	1965.74	1027.2	1580.77	1555.98	1262.72	1605.53	7.38381	8.81302	7.91007	5.09098	5.24553	20.6491	9.02583	7.19759	3.6351	1.52676
LMON_0379	Transcriptional regulator, GntR family		-	713	lmo0371	457.04	757.127	890.405	771.795	332.261	1260.06	1235.55	1145.58	779.861	771.091	12.0312	15.2472	15.8025	5.8164	21.3714	16.1904	10.1164	5.25175	6.69641	18.2094
LMON_0380	Beta-glucosidase		+	1442	lmo0372	18.1107	54.7871	29.3651	91.8456	53.4108	34.5726	57.3352	38.6041	30.0693	7004	10.4111	17.7396	12.5666	2.71137	2.42616	7.26807	13.6164	12.5024	8.55407	1.52676
LMON_0381	PTS system, cellobiose-specific IIC component		+	1334	lmo0373	40.7113	64.5258	52.827	121.051	77.2831	29.6072	62.2304	38.1314	31.9014	11047.2	21.3896	24.4805	25.0837	8.6516	7.27847	17.6423	16.746	16.3051	13.1372	2.70182
LMON_0382	PTS system, cellobiose-specific IIB component		+	302	lmo0374	9.01145	16.3428	10.4601	29.0774	15.2726	4.1806	16.2389	9.41061	9.18114	2735.09	8.75543	10.1557	10.2761	1.61444	0.963384	3.37576	7.90612	7.03042	4.55824	3.05351
LMON_0383	FIG00774374: hypothetical protein		+	194	lmo0375	266.49	307.764	258.712	442.399	631.547	617.656	387.874	439.587	631.423	1543.97	1.09131	3.43016	0.624569	0	0	1.40225	0.716066	1.80214	1.98407	1.17507
LMON_0384	Transcriptional regulator, DeoR family		-	920	lmo0376	403.798	376.816	430.164	388.861	428.557	241.679	340.085	303.31	249.832	348.063	421.132	290.675	414.968	952.484	6744.76	815.711	448.639	493.757	1466.76	21581.2
LMON_0385	FIG00774253: hypothetical protein		+	419	lmo0377	1819.52	1286.37	1886.56	7030.95	5454.82	4761.48	3687.94	1873.91	2863.88	18359.3	5.52881	3.83414	1.61798	2.64945	4.31753	5.35726	1.38475	0.578049	2.03734	7.40208
LMON_0386	FIG00774829: hypothetical protein		+	446	lmo0378	48.8949	49.1835	20.342	83.7427	52.6715	75.1557	71.0687	92.5391	127.179	219.543	0.54317	0	0.717738	0	0.499387	0	0	0	0	0
LMON_0387	FIG00774463: hypothetical protein		+	455	lmo0379	78.9148	84.9556	63.0325	124.329	86.7439	163.411	128.355	112.38	150.969	296.265	0	1.56984	0.74036	0	0	0.277885	0	0.256224	0.232208	0
LMON_0389	FIG00774330: hypothetical protein		+	629	lmo0380	59.0593	59.1294	32.3024	74.4719	48.6017	87.6724	69.066	68.7423	97.2999	176.09	0.54317	2.10757	0	0	0.463997	0	0	0	0	0
LMON_0390	FIG00774936: hypothetical protein		+	386	lmo0381	48.7684	44.417	29.9153	61.7598	40.0335	115.405	86.0879	54.8	65.2082	182.557	0.269714	1.56984	1.04133	0.579424	0	0	0	1.52245	0.282625	0
LMON_0391	Transcriptional repressor of the myo-inositol catabolic operon DeoR family		-	761	lmo0382	31.1753	39.369	50.885	47.6236	22.4449	2.81757	10.0069	26.9053	16.261	19.0327	37.1719	24.1267	19.8812	8.01026	9.06367	168.981	101.255	55.228	41.4184	146.147
LMON_0392	Methylmalonate-semialdehyde dehydrogenase [inositol]		+	1466	lmo0383	16.4332	35.2664	41.952	110.909	106.582	21.7001	23.4143	53.0181	58.8476	581.268	1.11062	0.291465	1.24914	0	0.463997	2.22791	0.336749	0	0	0
LMON_0393	5-deoxy-glucuronate isomerase		+	821	lmo0384	6.25576	8.51759	14.3697	61.9234	56.3403	6.69681	12.4774	22.1185	27.324	350.07	0.271585	1.23317	0	0	0.963384	5.02467	0.336749	0.578049	0	0
LMON_0394	5-keto-2-deoxygluconokinase		+	977	lmo0385	9.0569	16.2966	17.8123	73.2864	101.796	8.6236	15.8548	28.1085	37.015	523.123	2.44363	2.48944	0.323595	0.517506	0	8.34863	4.97977	1.41471	1.5445	0
LMON_0395	Epi-inositol hydrolase		+	1919	lmo0386	44.6137	60.9799	86.4521	281.225	494.849	30.6771	42.0776	104.74	158.594	2187.54	13.1331	12.2874	5.55289	2.77328	3.42493	22.5994	22.5133	13.0149	3.86446	13.5091
LMON_0396	FIG00774639: hypothetical protein		+	371	lmo0387	1069.58	1022.65	1035.62	1553.66	1673.51	657.611	699.024	770.295	1011.22	649.021	126.46	102.799	58.7789	98.317	130.269	157.747	70.8716	71.174	74.0079	136.746
LMON_0397	FIG00774531: hypothetical protein		+	368	lmo0388	1521.59	1626.26	1156.89	1312.47	1679.22	916.528	2101.2	2069.94	1701.6	1178.37	155.254	123.048	76.7772	185.001	184.073	274.236	128.595	99.3669	106.629	201.358
LMON_0398	Low temperature requirement protein A	ltrA	-	1115	lmo0389	343.037	321.797	183.78	410.487	398.157	482.41	269.086	269.47	269.631	469.893	133.004	158.323	128.216	47.7696	61.6212	202.827	357.006	298.763	232.028	29.1366
LMON_0399	Uracil-DNA glycosylase, family 1		+	665	lmo0390	634.743	744.901	925.239	942.993	1076.25	525.565	539.534	639.448	934.105	234.947	3.82957	3.45325	2.63669	2.19386	1.92677	15.0844	5.94264	5.57357	6.20927	2.35013
LMON_0400	FIG00774566: hypothetical protein		+	299	lmo0391	622.851	746.587	1235.69	2347.62	1793.98	3044.98	2714.27	3661.13	3397.01	15663.9	0.819729	0.896501	1.96688	2.25578	0.927993	5.32095	2.7695	2.05836	1.82712	11.6307
LMON_0401	DUF1432 domain-containing protein		+	944	lmo0392	2728.43	3379	5859.67	11247.8	9723.53	12481	12075.7	15199.7	14266.2	73675	5.24289	5.53574	10.0859	6.18791	7.56551	19.8181	8.08602	8.53658	8.32829	33.2452
LMON_0402	FIG00774100: hypothetical protein		+	449	lmo0393	1413.13	1685.82	2822.33	5487.67	4969.82	6946.15	6382.92	7748.3	7918.03	58820.8	14.5676	10.1578	22.4891	11.2391	30.9738	55.0203	36.2515	28.9522	39.2199	215.682
LMON_0403	peptidoglycan lytic protein P45		+	632	lmo0394	2954.02	2277.65	2935.5	900.247	735.031	876.262	1182.84	883.849	842.291	80.3513	64.6399	65.8309	53.1981	34.0048	73.111	127.545	78.3477	128.825	159.062	81.1746
LMON_0404	acetyltransferase, GNAT family		+	425	lmo0395	150.369	153.065	144.383	27.4852	18.9099	88.0781	159.172	78.5747	47.4401	12.334	195.002	193.604	216.787	170.665	220.686	263.424	242.773	274.397	321.271	202.293
LMON_0405	Pyrroline-5-carboxylate reductase	proC	-	800	lmo0396	794.63	891.05	1319.43	1511.63	1463.25	897.423	1135.1	1291.05	1449.78	1358.25	400.746	346.477	294.163	64.0775	31.2923	229.984	397.835	222.101	116.993	78.1211
LMON_0406	FIG00774136: hypothetical protein		+	482	lmo0397	2142.73	1120.31	1085.61	1136.15	1149.2	826.217	1397.96	1030.03	958.564	1530.66	4.40947	3.16278	1.92163	2.07002	5.28092	2.53436	0.962865	1.11396	2.21913	6.22702
LMON_0407	PTS system, IIA component		+	458	lmo0398	25.2298	20.3589	12.0317	852.253	3405.66	7.22377	9.85008	8.33879	117.8	15562.7	0.269714	0.291465	0.300973	0.579424	0.499387	0	0	0	0	7.75377
LMON_0408	PTS system, IIB component		+	332	lmo0399	34.7433	20.7379	8.65311	702.019	7588.66	13.8973	9.77965	9.56288	142.008	19590.1	0.819729	1.23317	0.300973	1.15885	8.70585	0.553105	0.626115	0.256224	0.514833	19.3844
LMON_0409	PTS system, fructose-specific, IIC component		+	1112	lmo0400	118.323	64.342	42.7797	1226.31	28981.1	75.9676	32.4974	25.5236	356.504	54049.4	6.55163	3.76782	6.5716	0.579424	9.52767	2.25139	4.35366	4.49558	6.93146	25.9631
LMON_0410	Alpha-mannosidase		+	2633	lmo0401	1014.42	785.521	650.676	2404.29	134400	940.24	512.648	484.885	1192.82	123735	17.1938	14.5709	18.6056	14.1363	47.5283	7.57718	14.3946	19.0094	22.7614	69.3123
LMON_0411	PRD/PTS system IIA 2 domain protein		+	1934	lmo0402	1133.85	1211.73	1057.8	2143.27	39511.4	891.788	640.83	706.443	886.447	35149.6	4.39702	3.47635	3.4476	1.09693	9.63384	1.13211	1.25223	1.24516	0.800307	5.05195
LMON_0412	FIG00774247: hypothetical protein		+	416	lmo0403	1300.02	1696.21	1592.46	1108.29	938.01	1385.84	1385.54	2212.74	2222.47	567.887	1.36477	1.59195	1.24914	2.19386	0.463997	2.2175	2.30023	1.9693	3.27722	3.05351
LMON_0413	FIG00774624: hypothetical protein		+	398	lmo0404	1347.52	1734.46	1655.88	1347.05	903.285	1319.3	1434.83	2346.6	2588.61	1643.38	0.819729	0.941707	0.300973	0	0	2.23058	1.78358	2.01383	1.13335	1.52676
LMON_0414	Probable low-affinity inorganic phosphate transporter		+	1007	lmo0405	155.2	180.7	264.195	2136.58	3129.85	901.006	744.101	1120.49	1619.83	2129.79	15.0685	11.1014	6.98873	2.8352	5.3517	14.7593	10.0969	10.266	5.61917	7.75377
LMON_0415	Possible glyoxylase family protein (Lactoylglutathione lyase)		+	380	lmo0406	280.875	377.528	418.831	906.795	1382.03	565.861	618.985	740.621	902.58	590.747	9.02514	4.70853	3.61131	1.09693	1.92677	6.09432	4.01691	3.70345	2.00892	1.52676
LMON_0416	FIG00774041: hypothetical protein		+	392	lmo0407	829.937	703.867	628.308	907.276	1183.12	793.683	849.561	879.198	1064.64	910.522	5.46529	4.55268	5.16142	1.09693	2.42616	3.89256	1.5416	4.32841	0.747042	1.52676
LMON_0417	FIG00774518: hypothetical protein		+	422	lmo0408	1534.57	1200.27	1293.72	1561.07	3019.92	1632.32	1622.88	1545.19	1814.67	2322.47	18.3275	11.6833	10.8075	2.25578	4.28214	11.1246	7.95832	9.60123	5.62202	5.75533
LMON_0418	Internalin-like protein (LPXTG motif) Lmo0409 homolog		+	2465	lmo0409	171.617	137.963	86.2206	109.37	156.532	143.309	126.221	90.681	98.3515	338.919	230.219	154.945	163.044	82.5396	114.069	108.987	100.968	115.283	116.298	91.7419
LMON_0419	Phosphoenolpyruvate synthase		-	2603	lmo0411	1360.58	791.269	1185.72	770.539	833.146	452.98	390.143	471.311	477.168	580.925	10.1077	8.87934	4.81253	4.78139	3.31876	30.117	22.0161	16.2701	21.1367	34.4203
LMON_0420	FIG00774089: hypothetical protein		-	875	lmo0412	202.226	273.556	3829.26	4504.24	1623.11	50.5265	113.965	814.306	1610.16	1534.87	272.838	237.341	177.675	20.3242	5.28092	223.576	196.139	113.757	60.5822	13.6291
LMON_0421	FIG00774444: hypothetical protein		+	191	lmo0413	391.724	396.85	575.66	566.294	596.909	292.962	492.52	540.789	635.836	1884.98	0.830316	0.58293	2.01212	1.61444	0.998775	0.833654	1.29961	0.878803	0	3.05351
LMON_0422	Metal transporter, ZIP family		+	809	lmo0414	1039.58	1109.65	1585.63	1366.98	1540.82	965.815	1289.84	1417.91	1788.58	5220.79	8.47139	6.29949	13.2114	12.7076	11.0612	3.06931	10.3485	9.44896	8.97165	12.6857
LMON_0423	Peptidoglycan N-acetylglucosamine deacetylase		+	1400	lmo0415	37966.6	19294.7	32535	44542.3	29109.5	6824.34	7516.35	11118.2	26338.4	75862.8	24.9158	14.7537	20.7753	17.1572	17.0932	16.2141	13.4887	12.8727	18.6683	34.772
LMON_0424	DNA-binding protein		+	203	lmo0416	177.611	241.715	253.69	254.647	195.787	81.7361	130.49	187.019	263.292	389.414	4.90345	1.88341	1.25029	1.61444	0.963384	0.563514	1.87835	0.256224	1.08008	3.87689
LMON_0425	FIG00774627: hypothetical protein		+	410	lmo0417	77.8564	123.931	77.0341	88.4355	83.9638	21.3971	28.1014	88.1511	137.897	171.51	4.38456	3.13968	0.925542	0.517506	0	0.553105	0.626115	1.11396	1.02967	0
LMON_0426	FIG00774772: hypothetical protein		-	299	lmo0418	240.538	180.788	219.8	100.613	94.911	70.3606	90.816	64.3403	62.6155	17.266	201.129	251.185	275.56	333.272	272.217	74.0452	119.095	183.623	248.121	526.28
LMON_0427	membrane protein		-	554	lmo0419	290.688	324.687	267.926	179.919	165.317	259.368	298.974	334.882	269.845	127.697	28.2583	42.5961	26.4942	30.5504	23.656	13.42	10.424	15.2108	16.9271	13.9808
LMON_0428	Cof-like hydrolase		+	812		198.512	223.323	225.51	253.784	230.394	70.8307	80.9089	95.0406	84.6214	82.9414	17.0237	14.4824	20.3179	4.20196	3.78275	6.7048	13.1423	16.4348	5.72498	1.17507
LMON_0429	Cell division protein FtsW		-	1250	lmo0421	407.783	422.124	471.98	438.104	283.53	139.849	190.071	231.884	201.566	371.341	113.946	139.747	133.791	131.587	160.779	48.9139	65.5015	78.2525	74.6136	43.8208
LMON_0430	Transcriptional regulator, PadR family	lstR	-	431	lmo0422	123.185	123.501	127.025	95.9504	72.5802	33.7186	42.0485	69.5344	59.7899	98.4406	1.09318	2.89342	0	1.61444	0.927993	0.553105	0	2.10289	2.54932	0
LMON_0431	RNA polymerase sigma-70 factor, ECF subfamily		-	548	lmo0423	114.185	126.99	121.033	97.8125	69.6153	28.5018	43.7614	75.5002	61.8549	41.7024	9.23571	8.31863	5.60081	5.8164	4.78153	2.50313	4.22114	9.44896	5.90465	0
LMON_0432	sugar transporter		-	857	lmo0424	61.7528	82.8905	44.1083	61.8791	13.5935	26.961	20.2741	19.8696	9.97932	199.351	222.441	214.787	149.138	74.2419	75.5726	128.316	159.726	94.7065	85.7207	85.2832
LMON_0433	Transcription antiterminator, BglG family		+	1961	lmo0425	180.582	306.738	138.535	1749.71	318.514	115.39	112.448	68.1827	147.507	15852.5	2.72767	2.19798	1.66706	1.15885	0.499387	31.9675	5.24963	1.82559	0.800307	8.10546
LMON_0434	PTS system, fructose-specific IIA component		+	464	lmo0426	40.7617	48.8293	31.1231	123.342	52.7345	25.6418	22.865	13.9742	30.4827	3575.84	1.36477	0.986912	0	0	0.499387	6.95388	2.63698	0	0.232208	5.40364
LMON_0435	PTS system, fructose-specific IIB component		+	320	lmo0427	35.0803	41.0072	22.3783	74.5026	42.208	20.3555	13.6263	7.84601	21.8653	2321.56	2.22498	0.627143	0	0	0	5.58261	0.336749	0.622579	0.514833	0
LMON_0436	PTS system, IIC component		+	1106	lmo0428	107.78	171.083	84.2222	201.623	366.228	87.3296	66.3321	45.4823	88.0166	8720.14	11.3118	8.69852	7.82073	1.09693	1.46277	44.283	13.3843	4.20578	4.82099	3.5252
LMON_0437	Alpha-mannosidase		+	2582	lmo0429	364.258	558.574	266.907	531.462	1269.49	270.312	245.523	153.937	226.21	22276.6	142.642	125.223	102.743	44.5185	35.8615	367.223	230.476	169.45	120.474	38.6489
LMON_0438	transcriptional regulator, LysR family		-	875	lmo0430	887.806	755.247	586.363	620.248	426.669	2150.91	1217.21	1018.59	785.892	406.56	2.4841	2.19599	2.19846	0	3.35415	3.61467	3.30566	0.578049	1.60061	13.6291
LMON_0439	Maltose O-acetyltransferase		+	569	lmo0431	52.3687	73.8281	106.288	165.181	119.928	19.0079	30.0877	51.7658	44.7232	113.948	7.94565	7.2171	4.30527	3.8083	10.4911	4.21691	4.64784	8.04043	8.32187	11.6307
LMON_0440	oxidoreductase, short-chain dehydrogenase/reductase family		+	746	lmo0432	80.8942	119.167	145.92	240.723	153.39	26.8967	44.2623	56.9577	51.0895	189.247	6.06636	7.7809	13.0512	6.06407	9.49228	1.95802	6.41191	6.34224	12.9235	9.75221
LMON_0441	Internalin A (LPXTG motif)	inlA	+	2402	lmo0433	1327.91	362.131	1400.1	11737	251074	5894.94	1274.13	5777.58	58577.3	1.29174e+06	22.1981	15.9205	8.42268	6.97525	101.21	32.9944	12.2172	13.8678	24.595	345.875
LMON_0442	Internalin B (GW modules)	inlB	+	1892	lmo0434	100.093	73.0705	149.255	489.598	3467.03	99.763	72.0371	150.157	916.156	11642.3	67.7137	39.1979	53.9442	4.78139	7.67168	53.8918	56.4316	55.1515	56.2846	7.75377
LMON_0443	Rrf2 family transcriptional regulator, group III		-	485	lmo0436	443.853	294.814	478.791	223.433	335.58	261.273	201.389	228.323	267.9	104.788	0.269714	0	0.717738	0	0.963384	0.560851	0.289366	0	1.36556	8.80885
LMON_0444	NADPH:quinone oxidoreductase 2 ## possible protective/detoxification role		+	845	lmo0437	104.351	132.434	204.621	188.65	135.983	16.7849	87.6269	140.094	180.339	1108.49	3.01294	0	2.10529	0.517506	2.85476	9.44152	2.34761	1.41232	2.94133	13.5091
LMON_0445	FIG00775048: hypothetical protein		+	635	lmo0438	8.24589	7.84623	23.0255	16.2063	17.0578	3.06931	3.94141	5.9572	37.8645	28.3133	9.82744	7.2181	13.1689	143.605	368.665	20.241	15.6944	45.5643	88.7813	417.872
LMON_0446	Siderophore/Surfactin synthetase related protein		-	1268	lmo0439	60.1917	40.8976	183.568	5086.81	5111.29	183.776	196.563	322.435	641.812	4324.99	14.0095	11.1426	19.3249	20.1384	13.8806	4.45607	4.44361	5.24936	16.5622	35.4754
LMON_0447	FIG00774042: hypothetical protein		+	503	lmo0440	596.781	398.037	443.338	536.633	411.542	149.223	183.931	201.109	293.296	198.048	6.56221	4.79894	0.948164	2.19386	6.10274	13.6095	0.336749	0.64365	1.46639	0
LMON_0448	Cell division protein FtsI [Peptidoglycan synthetase]		-	2036	lmo0441	4612.86	3599.59	2601.33	3835.33	4874.96	6126.56	1262.5	1738.7	1659.51	2138.05	234.613	216.778	212.065	122.772	84.707	70.9868	64.509	69.8623	46.6462	18.5611
LMON_0449	FIG00774675: hypothetical protein		+	314	lmo0442	23.2608	16.8181	15.5533	4.90522	6.81447	15.3984	7.89142	8.98581	4.66762	3.87689	6.00846	8.42817	3.74857	3.16695	0.963384	2.52395	1.67893	1.37018	0.33589	0
LMON_0450	Cell envelope-associated transcriptional attenuator LytR-CpsA-Psr, subfamily F1 (as in PMID19099556)		+	929	lmo0443	6231.39	4164.88	3604.48	3772.5	4157.46	10374.3	1865.86	2265.66	2981.78	1576.04	6.56034	6.66025	7.82073	1.03501	5.21014	10.608	5.52076	6.7742	2.21343	1.52676
LMON_0451	FIG00776024: hypothetical protein		+	2780	lmo0444	659.804	472.395	318.794	268.252	266.759	1905.15	193.096	231.238	252.561	243.292	30.8708	21.7679	16.3193	7.03717	12.2016	27.3014	17.2213	11.0245	6.95631	3.5252
LMON_0452	FIG00775532: hypothetical protein		+	1487	lmo0445	169.691	117.577	133.334	2300.51	2983.29	166.113	99.854	105.344	263.77	2167.08	6.83006	4.0342	2.29163	1.03501	3.88893	11.1555	7.44167	4.28627	5.742	2.70182
LMON_0453	hypothetical protein		+	989	lmo0446	21.0514	16.4553	16.4324	13.433	12.4532	5.86848	7.4746	5.39545	5.25771	1.52676	1.39279	0	0.323595	0	0	4.43767	0.868098	2.70201	0.696625	0
LMON_0454	Glutamate decarboxylase		+	1388	lmo0447	11.4937	4.88748	3.58485	8.1341	9.09906	4.72596	5.02234	4.54011	6.50402	3.87689	13.1929	9.05829	12.2882	6.6435	10.955	31.4849	17.8621	14.2156	23.9225	3.87689
LMON_0455	Probable glutamate/gamma-aminobutyrate antiporter		+	1451	lmo0448	16.7266	12.6482	9.8781	9.16911	14.8086	6.15411	6.27457	7.96865	4.6335	1.52676	68.0059	40.1366	41.786	34.6462	67.5431	79.552	61.532	55.3335	62.1645	48.2811
LMON_0456	hypothetical protein		+	155		3.28453	1.793	3.21601	2.19386	3.35415	0.275221	1.20485	0.899874	1.26187	2.70182	1.91478	1.97482	0.416765	0.517506	2.89015	2.48764	0.626115	0.768672	3.97099	0
LMON_0457	membrane protein		+	725	lmo0449	1146.46	1459.12	2364.31	2420.31	1687.89	1036.64	1789.77	2435.73	2068.62	277.576	40.5493	26.0301	29.55	31.4792	56.4425	52.209	38.9567	45.0878	57.4152	31.2468
LMON_0458	FIG00774755: hypothetical protein		-	665	lmo0450	312.275	263.283	328.285	583.938	666.807	238.025	200.751	254.191	438.722	533.09	10.9947	14.6201	16.7299	6.00215	11.596	26.3019	23.0824	29.3074	22.6719	5.87533
LMON_0459	FIG00774112: hypothetical protein		-	755	lmo0451	472.581	415.367	585.659	1028.7	1153.14	375.962	325.602	433.393	590.155	573.609	3.55424	7.7809	5.64606	4.38772	2.89015	7.23418	8.31458	12.2525	8.7103	2.35013
LMON_0460	FIG001454: Transglutaminase-like enzymes, putative cysteine proteases		-	2159	lmo0452	3997.93	2152.8	2062.78	2605.34	2622.1	6858.05	3126.24	2848.29	4776.2	8504.32	88.6917	93.426	90.6424	37.9989	28.4729	70.797	72.7816	71.4192	45.6996	29.3683
LMON_0461	FIG002343: hypothetical protein		-	1148	lmo0453	1753.48	1070.17	991.298	1168.73	1412.22	3046.86	1569.82	1589.28	2273.19	1849.3	82.8688	95.6914	89.292	42.5104	23.0504	62.4796	73.6213	64.2581	44.6167	26.5465
LMON_0462	FIG022979: MoxR-like ATPases		-	947	lmo0454	2367.88	1671.63	1873.51	2071.93	2699.2	4269.9	3100.93	3276.29	4187.17	1458.11	67.1544	63.2693	44.6819	24.9198	15.4141	44.1879	57.2455	55.9834	32.2224	4.70026
LMON_0463	Regulator of polyketide synthase expression		+	1595	lmo0455	837.508	1090.32	1065.61	1087.94	534.198	1005.63	1032.44	1219.78	911.192	359.111	7.64791	6.03212	6.29325	1.61444	1.42738	8.10172	7.35172	7.05388	1.90808	1.17507
LMON_0464	Cytosine/purine/uracil/thiamine/allantoin permease family protein		+	1283	lmo0456	30.7424	24.1881	30.6158	20.5099	9.09906	50.6957	30.2494	32.5229	25.1055	16.5626	0.539428	1.23317	1.75907	1.55252	0.463997	3.92862	1.00543	0.556978	1.18661	0
LMON_0465	Conservative hypothetical protein probably involved in hydantoin, pyrimidine utilization		+	1100	lmo0457	49.613	33.4513	33.2713	26.2644	14.5215	82.0951	47.6252	37.4581	37.4538	32.4219	0.550015	0.313571	1.38755	0	1.89138	2.78876	3.26791	2.10289	1.85767	1.17507
LMON_0466	N-methylhydantoinase (ATP-hydrolyzing)		+	1550	lmo0458	90.3311	61.5226	66.1381	66.9127	27.0455	142.493	83.8912	84.5831	76.5742	88.9284	6.32239	1.54674	3.77119	0	6.20891	17.0339	11.4355	9.16927	11.1567	5.40364
LMON_0467	hypothetical protein		+	209		21.3803	54.1007	129.119	225.883	63.7288	5.89438	17.5728	75.403	107.068	17.0343	0.541299	0.291465	1.4581	1.09693	0.463997	0	0	0.556978	0.568099	0
LMON_0468	hypothetical protein		+	545		759.729	2299.97	4499.99	7354.26	2535.65	531.566	1979.93	3553.74	4163.26	802.424	9.29673	7.73658	7.05775	3.74638	1.42738	2.49006	3.10624	6.42273	8.37513	1.52676
LMON_0469	FIG00775752: hypothetical protein		+	338		268.679	779.256	1173.53	2116.45	768.446	157.717	494.417	1198.12	1369.44	240.806	1.10377	0.918607	0.300973	0	0.463997	0	0	0	0	0
LMON_0470	hypothetical protein		+	176		1.09131	1.90651	8.77006	314.26	657.248	0.275221	0	3.63785	15.6838	257.488	3.2864	3.54367	3.124	1.55252	5.8157	1.11396	1.58416	4.29006	6.69356	2.70182
LMON_0471	FIG00776029: hypothetical protein		+	344		45.1893	50.782	96.5968	1786.06	3277.77	92.624	76.8785	109.625	161.028	1024.89	2.19696	1.88341	2.17584	0	3.78275	2.5058	0.962865	3.55974	2.88521	0
LMON_0473	FIG00775121: hypothetical protein		+	347	lmo0474	15.5624	15.2059	25.0852	166.406	454.623	35.1201	21.2299	49.3864	84.1719	256.673	23.5324	66.8237	32.8384	53.4178	29.511	6.64501	13.1375	50.4101	47.1746	10.1039
LMON_0474	hypothetical protein		+	242	lmo0475	2.70462	5.47129	0.74036	19.9703	72.3324	3.90538	2.50446	10.2176	24.2924	48.1611	34.1279	81.3485	61.25	64.7189	49.2781	10.6153	20.1102	66.3991	63.1161	18.9127
LMON_0475	Putative dNTP triphosphohydrolase, Firmicutes subgroup		-	977	lmo0476	226.73	493.074	481.908	619.734	288.842	114.081	309.553	376.519	373.729	149.312	0.8216	0.313571	0.601946	0	2.42616	2.51354	2.3428	0.578049	1.59776	1.17507
LMON_0476	FIG00774325: hypothetical protein - present in Lm1		+	149		0	0	0	0	0	0.277885	0	0.256224	0.33589	0	0.280301	0.313571	0.300973	0	0	0.275221	0	0.512448	0	0
LMON_0477	putative secreted protein		+	377	lmo0477	222.934	236.903	2475.64	1282.24	1452.12	633.669	245.471	1495.46	2359.76	1118.31	3.01481	3.1598	4.71936	2.25578	2.85476	1.38918	2.83639	3.63785	4.66477	1.52676
LMON_0478	putative secreted protein		+	377	lmo0478	74.1789	85.4371	793.917	447.733	501.628	205.143	98.5949	640.701	1142.33	738.412	3.80278	2.82413	2.42889	2.71137	4.24675	2.21484	1.25223	1.52245	4.81887	3.87689
LMON_0479	putative secreted protein		+	359	lmo0479	121.149	103.459	1141.34	780.373	684.707	418.406	235.035	869.942	1362.71	1011.75	11.7771	7.425	1.57273	2.19386	2.89015	3.34986	4.01691	3.61677	4.63992	2.70182
LMON_0480	Transcriptional regulator, TetR family		+	560	lmo0480	146.079	130.027	268.408	237.609	456.727	319.365	260.518	338.802	475.884	616.975	0.550015	0	0	0	0	0.828326	0.289366	0	0.232208	1.52676
LMON_0481	antigen, putative		+	1700	lmo0481	824.767	394.285	670.289	683.042	1446.3	5037.85	796.592	889.996	1424.88	3731.87	3.83641	2.19798	0.624569	0.517506	2.92554	4.45074	2.92634	1.22409	3.12027	3.87689
LMON_0482	Ribosomal RNA large subunit methyltransferase N		+	1103	lmo0482	6267.35	6527.53	8707.86	4319.6	1824.95	3377.65	5885.15	6355.79	6097.61	1438.46	5.4516	2.80103	6.84727	6.27199	5.28092	9.80534	13.4547	6.57978	5.05107	35.1237
LMON_0483	Transcriptional regulator, AraC family		+	479	lmo0483	654.233	551.683	1472.93	2822.48	4098.34	593.495	784.526	1325.76	2686.11	7430.65	4.94019	5.29146	1.9895	20.2225	19.3385	10.8668	14.9211	14.9444	6.2881	87.4099
LMON_0484	conserved hypothetical protein		+	365	lmo0484	979.934	2248.05	185.495	192.936	274.568	591.224	3742.49	2820.26	456.264	472.227	6.35228	11.3669	1.87371	0.579424	1.85599	8.66016	22.0903	11.7486	2.37323	1.52676
LMON_0485	Putative nitroreductase family protein SACOL0874		+	575	lmo0485	3555.58	4426.42	280.696	320.579	113.782	4103.45	7199.55	3043.59	300.166	365.938	6.28191	4.39496	4.14271	0	0	6.41118	3.54764	0.556978	0.97925	1.17507
LMON_0486	LSU ribosomal protein L32p	rpmF	+	170	lmo0486	2130.94	2210.97	1165.98	1152.53	783.951	6083.3	6037.32	3814.02	4107.2	2196.58	3.01669	7.93962	4.83399	2.77328	1.46277	16.5445	8.92979	5.72823	6.57073	7.75377
LMON_0487	ADP-ribose pyrophosphatase		+	728	lmo0487	698.949	850.799	1087.68	1655.83	991.208	981.596	2166.68	1692.53	1525.66	587.727	0.809142	1.50154	4.74466	1.73827	1.92677	13.1496	10.5953	6.41641	3.81404	2.35013
LMON_0488	transcriptional regulator, LysR family		-	893	lmo0488	47.1632	333.216	424.361	1039.16	442.264	358.423	786.874	755.334	518.19	2833.27	10.1339	7.19698	7.3361	6.97525	7.1369	41.3575	60.0439	72.2533	59.8402	12.334
LMON_0489	2,4-dienoyl-CoA reductase [NADPH]		+	1994	lmo0489	222.25	195.798	219.656	213.862	117.285	384.347	377.317	332.367	268.349	399.774	3.00236	4.03618	9.5334	5.94024	3.88893	17.8478	8.19549	10.6893	10.9521	8.57715
LMON_0490	Shikimate/quinate 5-dehydrogenase I beta		+	875	lmo0490	365.054	330.322	1515.75	2279.09	1132.19	653.386	587.403	1445.7	1865.17	1632.56	5.73313	4.55081	4.9057	1.55252	2.42616	17.588	4.85207	5.93993	2.83195	1.52676
LMON_0491	3-dehydroquinate dehydratase I	aroD	+	758	lmo0491	611.706	468.675	1479.62	1809.18	958.893	575.093	598.879	1075.22	1309.33	1533.02	4.14848	7.24219	6.54897	3.35271	1.46277	17.6289	11.7284	7.90923	5.89895	1.17507
LMON_0492	transcriptional regulator, LysR family		-	908	lmo0492	1539.73	1090.32	930.575	805.452	1151.3	1048.75	1051.66	1266.13	1775.73	541.076	10.6547	11.614	6.96458	13.9903	23.4083	13.9598	7.81135	31.8972	45.851	15.0359
LMON_0493	hydrolase, CocE/NonD family		-	1760	lmo0493	184.022	205.949	216.792	276.201	208.7	58.4687	98.6205	130.351	123.826	296.274	63.2688	50.3327	29.2041	65.4443	92.6972	75.3487	53.4232	76.8316	98.404	116.178
LMON_0494	lipase/acylhydrolase family protein		+	593	lmo0494	625.709	741.696	1070.24	1037.6	878.044	561.39	797.564	894.285	947.914	595.481	0.280301	0.650242	0.74036	0.517506	0.963384	1.95027	0.289366	0	0.282625	0
LMON_0495	Permease of the drug/metabolite transporter (DMT) superfamily		+	959	lmo0495	421.684	420.04	391.663	191.671	129.168	560.414	1135.94	780.239	491.648	186.897	1.65379	1.30148	0.624569	0	0	2.23832	2.30023	1.64747	1.21146	0
LMON_0496	FIG00774392: hypothetical protein		+	224	lmo0496	98.7228	215.177	198.274	211.119	51.7396	171.202	229.054	245.129	170.73	410.437	0	0.896501	0	0	0	0	0.336749	0.813202	0.282625	0
LMON_0497	glycosyl transferase		-	1508	lmo0497	1779.92	1502.02	1863.11	1524.44	1207.57	596.566	1090.81	1681.69	1794.19	619.917	8.73987	7.80103	8.07762	6.51966	0.963384	9.20527	6.32196	8.26701	10.1241	0
LMON_0498	Ribose 5-phosphate isomerase B		+	449	lmo0498	3.56296	5.71755	6.15599	35.0796	84.2115	5.05057	8.34245	13.1524	15.2569	36.2987	8.4801	10.0452	6.34117	0.517506	3.42493	2.79409	5.45386	3.83942	3.29636	5.05195
LMON_0499	Ribulose-phosphate 3-epimerase		+	668	lmo0499	4.36713	4.50748	5.55557	25.1453	89.3863	4.7233	8.66957	7.9265	16.457	60.6151	7.16329	10.3377	7.96183	3.22887	1.42738	3.07464	5.26432	4.24174	1.90808	0
LMON_0500	Transaldolase		+	650	lmo0500	3.586	6.74879	8.11787	32.2444	90.1649	5.05565	10.4106	11.9963	13.9162	47.226	14.5365	17.2874	18.6964	7.22292	5.31631	6.70988	11.9083	6.49929	6.18655	4.22858
LMON_0501	Predicted galactitol operon regulator (Transcriptional antiterminator), BglG family / PTS system, mannitol/fructose-specific IIA component		+	2060	lmo0501	39.2125	59.7798	64.7183	383.084	971.071	25.4138	30.2395	43.0271	49.6771	375.57	110.642	89.7537	76.5	31.2315	15.7366	23.8303	32.7999	35.4529	18.0007	13.1574
LMON_0502	Polysialic acid capsule expression protein KpsF		+	602	lmo0502	9.89781	8.92168	9.74084	40.8517	173.846	2.49006	4.97977	6.87576	6.59842	91.1585	5.72441	3.09349	2.61522	0.579424	1.42738	20.872	8.00089	3.33948	3.83889	14.3325
LMON_0503	PTS system, galactitol-specific IIA component		+	467	lmo0503	6.29998	5.24526	8.53847	32.9255	141.016	4.45341	2.10081	5.24936	3.92343	58.505	12.6093	4.70953	3.63278	0.579424	2.39076	30.4382	8.2525	9.4911	11.3867	34.4203
LMON_0504	FIG00774044: hypothetical protein		+	398	lmo0504	5.46405	7.73371	8.42152	28.5599	158.07	3.66405	1.34218	5.03148	3.01374	66.3705	19.1597	4.55368	7.95915	1.09693	5.8157	40.4067	22.2862	16.3247	14.0227	36.7704
LMON_0505	Ribulose-phosphate 3-epimerase		+	650	lmo0505	5.23979	5.60404	8.58256	25.6009	143.19	1.40491	2.72693	5.73217	4.81814	64.492	72.7742	31.4621	32.5815	5.48465	27.832	98.7393	64.4693	65.929	77.7524	82.4697
LMON_0506	Galactitol-1-phosphate 5-dehydrogenase		+	1046	lmo0506	15.0728	14.7748	14.3709	33.589	199.039	6.68906	11.1401	9.60362	7.54998	92.1019	143.491	98.6093	152.504	68.3857	117.104	145.077	131.68	129.903	165.968	77.4177
LMON_0507	PTS system, galactitol-specific IIB component		+	293	lmo0507	4.66363	5.55983	3.77271	14.0522	56.5211	2.7602	2.10081	3.97063	4.63992	30.1917	3.03412	1.27838	1.36493	0	0.499387	1.1217	0.289366	0.300754	0.800307	0
LMON_0508	PTS system, galactitol-specific IIC component		+	1271	lmo0508	35.3294	34.393	32.1656	72.6848	315.109	14.8196	21.0388	17.7667	12.6621	262.197	28.2863	18.7909	14.765	6.58158	14.0929	15.5796	12.3545	9.45752	6.156	11.159
LMON_0509	Ribose-phosphate pyrophosphokinase	prs	+	935	lmo0509	4352.87	6412.26	7177.54	5617.07	2738.37	3418.67	5613.02	5329.49	4436.47	1479.36	35.6004	19.595	20.1998	5.02906	8.67046	17.7976	9.02583	3.81596	4.66477	10.1039
LMON_0510	FIG00774638: hypothetical protein		+	578	lmo0510	142.752	164.011	169.395	207.709	174.514	60.4143	100.219	120.435	109.773	104.668	8.45395	3.67641	2.29047	0.579424	4.85231	24.1519	7.14749	11.5198	12.1168	5.40364
LMON_0511	glutamine amidotransferase, class I		+	680	lmo0511	473.106	484.685	574.922	428.209	270.935	231.07	491.519	529.147	441.787	220.023	56.4312	46.6371	42.6908	32.7443	82.564	225.641	160.518	140.066	203.099	55.5632
LMON_0512	FIG00774661: hypothetical protein		-	362	lmo0512	965.667	1064.49	1010.68	1310.5	1070.2	1305.38	1270.71	1043.78	1176.61	741.242	1.63448	3.09448	1.68852	0.517506	0	6.43466	7.6459	9.10985	8.86154	3.87689
LMON_0513	Transcriptional regulator, MarR family		-	458	lmo0513	934.558	1080.45	900.007	1107.31	1113.81	1045.03	1090.83	1017.32	1130.38	531.924	1.63261	0.9196	1.34231	0	0.963384	1.12437	3.35304	4.79633	3.42489	0
LMON_0514	Internalin-like protein (LPXTG motif) Lmo0514 homolog		+	1835	lmo0514	594.562	592.271	473.989	63.5203	26.0822	91.2384	208.16	177.587	182.533	47.5777	10.076	7.75582	8.28542	4.38772	7.17229	8.09398	3.32036	6.06256	3.55342	3.05351
LMON_0515	universal stress protein family		+	434	lmo0515	206.417	134.771	246.072	5743.57	12532.3	567.606	455.694	520.508	1913.82	42909.6	4.63497	8.96688	5.41447	3.35271	2.39076	6.15145	3.16833	3.55735	4.40772	3.87689
LMON_0516	Capsule biosynthesis protein capA		-	1430	lmo0516	1010.47	1018.06	1406.49	1408.15	678.38	364.075	375.531	434.126	381.977	282.533	8.47887	5.67334	6.73416	53.4843	446.605	53.2041	42.1684	59.7391	134.443	1654.57
LMON_0517	Hypothetical, related to broad specificity phosphatases COG0406		-	815	lmo0517	55.8513	133.584	446.369	517.033	187.215	57.8023	70.2672	137.098	14.5034	18.5611	3.57542	3.94379	1.78169	1.73827	1.92677	0.277885	1.05281	1.692	0.514833	0
LMON_0518	FIG00774559: hypothetical protein		-	368	lmo0518	341.219	280.569	158.267	296.662	223.686	478.842	619.178	421.124	437.682	626.239	0.269714	2.42014	0.925542	0	0	0.57126	2.21028	0.321825	0.696625	0
LMON_0519	drug resistance transporter, EmrB/QacA family		+	1415	lmo0519	14451.1	19564.2	4847.33	1088.61	264.003	11931.2	33832.1	24189.1	3134.23	1391.5	2.7451	2.17389	1.43548	0	0	2.22283	3.48556	4.201	0.696625	0
LMON_0520	N-acetylglucosamine kinase bacterial type predicted homolog / Transcriptional regulator		+	1007	lmo0520	214.519	312.354	351.659	418.186	299.829	173.266	315.307	353.589	240.378	133.924	2.44737	1.8392	0.416765	0	5.38709	2.2175	1.87835	0	2.37323	0
LMON_0521	6-phospho-beta-glucosidase		-	1316	lmo0521	1675.97	1727.29	1143.13	3823.99	6485.95	643.17	955.457	926.19	2041.88	10486.5	32.2804	41.3649	42.044	43.4835	28.1898	49.9787	77.9412	75.2001	28.9167	31.7185
LMON_0522	Phosphosugar-binding transcriptional regulator, RpiR family		+	752	lmo0522	293.92	412.783	465.082	422.402	497.106	601.056	637.443	735.421	1038.54	542.491	19.1348	15.4684	14.852	22.2084	109.897	12.5682	19.203	25.0199	44.8908	15.5075
LMON_0523	Permeases of the major facilitator superfamily		+	443	lmo0523	142.681	353.287	200.074	46.3187	3.85354	29.1744	177.249	169.753	70.1681	20.4395	20.7605	24.3709	21.8672	46.6329	156.245	13.9363	16.7194	27.5672	55.6515	20.0878
LMON_0524	Sulfate permease		-	1661	lmo0524	1804.66	1888.78	2773.97	9061.28	13923.7	1848.93	2892.18	4418.12	7088.77	8857.12	167.922	298.612	284.481	42.1389	8.67046	132.461	446.317	316.559	120.881	14.8042
LMON_0525	putative exported protein		+	1331	lmo0525	1296.32	1259.83	1611.65	2162.78	1866.33	2864.02	4799.9	5571.53	6459.49	1831.98	2.74323	5.58193	3.28656	6.33391	6.74369	7.24242	5.31652	5.12672	4.89983	1.52676
LMON_0526	Transcriptional regulator, MerR family		-	740	lmo0526	416.598	353.507	343.377	353.247	297.112	209.457	270.158	281.088	333.36	256.553	2.48036	0.896501	3.30918	0	0.963384	8.92763	5.61071	6.23829	8.68545	2.35013
LMON_0527	membrane protein		+	1475	lmo0527	1000.1	1489.94	904.478	690.522	580.028	574.6	1113.8	1602.96	863.887	241.981	7.95126	5.0683	2.66199	6.00215	7.70707	5.845	6.18944	7.96865	13.2728	8.45716
LMON_0528	hypothetical secreted protein		+	1496	lmo0528	1234.74	1813.97	1551.69	1279.18	956.416	582.103	1177.74	1180.74	1005.58	367.559	10.4042	7.53464	6.89519	1.73827	4.81692	5.27665	2.64179	0.878803	1.65103	1.52676
LMON_0529	glycosyl transferase, group 2 family protein		+	1250	lmo0529	1133.44	1637.27	1347.37	1589.91	1271.97	492.794	1180.36	1214.31	1185.48	1793.67	11.2084	18.6321	13.3295	12.3139	16.3067	10.5838	7.19487	6.52036	6.02748	2.70182
LMON_0530	FIG00774209: hypothetical protein		+	2051	lmo0530	3874.98	5751.73	4858.03	5592.69	4658.75	1562.39	3821.49	4040.89	4337.22	9836.45	19.7352	9.0563	10.6691	7.09908	10.5264	41.3829	9.15835	4.8174	4.0434	10.9273
LMON_0531	FIG00775065: hypothetical protein		+	854	lmo0531	1370.55	2004.39	1763.55	1851.33	1490.14	533.6	1388.7	1379.2	1431.24	4682.93	13.7255	6.85932	6.15483	1.61444	5.74491	31.1395	7.85874	4.88539	4.17478	5.05195
LMON_0532	FIG00774364: hypothetical protein		+	830	lmo0532	408.405	556.562	772.223	908.612	578.644	238.789	666.698	801.469	1250.55	304.371	30.3755	25.4482	22.4232	9.29294	12.8464	47.6644	20.9585	14.6007	9.73711	11.9824
LMON_0533	ACT domain protein		+	269	lmo0533	294.026	528.672	1000.15	1108.86	465.468	272.943	564.754	810.917	886.767	180.542	7.64294	5.0221	2.80041	0.517506	2.89015	15.5593	6.23682	3.81596	4.87141	3.05351
LMON_0534	FIG00774743: hypothetical protein		+	1355	lmo0534	1772.24	3033.71	5289.18	6073.64	2572.22	2251.02	4307.25	4211.63	4593.07	4051.9	175.011	165.022	150.897	94.3581	126.632	368.917	119.406	102.001	83.8109	52.9814
LMON_0535	transcriptional regulator, LacI family		-	968	lmo0535	1985.93	1917.66	1619.37	2534.37	2142.13	4381.49	2256.46	2024.42	1879.09	4187.27	27.0511	74.7285	68.4672	45.244	59.0496	89.2676	70.2819	77.956	81.1246	26.6665
LMON_0536	6-phospho-beta-glucosidase		+	1322	lmo0536	237.069	498.488	629.406	2292.42	2773.3	241.508	440.705	559.64	389.237	2049.05	26.8325	19.5055	17.8652	24.8579	66.7527	16.1485	15.4707	16.6973	17.2275	36.4187
LMON_0537	N-carbamoyl-L-amino acid hydrolase		+	1271	lmo0537	3258.42	2091.57	1396.71	2385.74	2425.33	3450.58	3139.04	2951.62	3687.16	1343.05	12.2468	19.2814	19.9908	45.098	139.007	22.5708	15.3757	16.5637	16.6282	33.3652
LMON_0538	Catalyzes the cleavage of p-aminobenzoyl-glutamate to p-aminobenzoate and glutamate, subunit A		+	1175	lmo0538	3286.47	1921.05	1216.04	2089.62	2242.57	4002.41	3404.64	2942.82	3672.55	3515.58	12.6031	22.977	21.4251	78.1121	231.236	22.8296	21.84	18.919	30.8526	42.8774
LMON_0539	Tagatose 1,6-diphosphate aldolase		-	1016	lmo0539	1694.08	2088.04	5320.27	36399.4	57935.6	3332.77	8594.17	11598.9	29155.4	49029.3	20.2111	11.9949	7.26556	4.3258	17.1286	118.133	37.1832	42.135	40.4931	28.1933
LMON_0540	penicillin-binding protein, putative		+	1193	lmo0540	24406.4	14173.4	9884.04	9691.4	8319.46	5230.99	14472.3	18119.8	27554.5	78048.5	66.848	41.3658	33.0669	22.9736	27.5134	35.8541	119.852	115.539	79.1194	205.338
LMON_0541	ABC transporter, substrate-binding protein		-	920	lmo0541	4345.62	17361.8	530.609	365.469	137.123	2267.72	16143.1	11222.3	659.619	543.083	31.1728	28.5004	23.9986	18.0905	17.4117	17.7178	25.2488	28.456	32.3509	31.3668
LMON_0542	PTS system, glucitol/sorbitol-specific IIA component		-	350	lmo0542	4.35531	6.92663	3.3318	28.1265	38.0399	3.06157	4.82774	3.25899	3.11457	8.92884	17.8285	15.1356	17.8917	11.2391	13.2003	3.36777	5.55851	8.35607	7.80988	1.17507
LMON_0543	PTS system, glucitol/sorbitol-specific IIB component and second of two IIC components		-	986	lmo0543	5.4902	6.7016	4.76728	81.2745	83.8144	3.94436	6.74866	6.4969	8.37871	29.0167	24.0488	24.5335	25.2945	17.5509	23.015	7.27073	11.1788	16.3223	18.3729	5.75533
LMON_0544	PTS system, glucitol/sorbitol-specific IIC component		-	521	lmo0544	0	3.1839	1.6659	41.9708	35.6845	0.275221	1.63636	1.17956	1.31229	29.3683	7.92201	8.60899	4.97508	3.93213	9.16984	2.53944	6.36452	6.07984	4.7656	3.87689
LMON_0545	Glucitol operon activator protein		-	380	lmo0545	0.811013	1.88341	2.26785	26.8836	25.3704	0	2.76468	0.944404	2.00892	17.0343	2.7451	2.22008	1.1345	4.90522	0.463997	1.40733	1.63155	3.5832	2.39522	3.87689
LMON_0546	Sorbitol-6-phosphate 2-dehydrogenase		-	1250	lmo0546	12.0574	43.9449	36.5153	193.949	248.592	7.27606	35.347	26.3148	32.7066	121.822	3.54366	6.59393	5.97117	3.87021	5.31631	1.96576	7.20829	7.36952	6.54516	12.8057
LMON_0547	Sorbitol operon transcription regulator		-	947	lmo0547	709.72	1415.69	1547.69	1381.39	954.344	241.963	971.116	1385.1	891.898	322.588	1.36103	1.83821	1.64328	0.517506	1.89138	1.10355	1.2948	3.00276	0.747042	1.52676
LMON_0548	FIG00774388: hypothetical protein - present in Lm1		+	665	lmo0548	0.809142	3.42916	0.323595	0.517506	0.927993	0.553105	0.289366	2.01383	1.41882	1.17507	3.81524	5.73966	3.37973	3.62254	14.38	2.50846	1.9683	5.78526	5.07592	3.87689
LMON_0549	Internalin-like protein Lmo0549 homolog		+	2021	lmo0549	15.5687	21.3266	19.0212	24.1325	21.8354	8.07582	16.7751	15.5584	17.219	4.22858	29.1639	17.2402	10.8769	15.2332	72.7532	37.7358	26.6774	32.4962	42.9437	33.7169
LMON_0550	Putative peptidoglycan bound protein (LPXTG motif) Lmo0550 homolog		+	296	lmo0550	4.91527	5.42708	5.34508	4.90522	3.38954	3.34187	6.07997	1.73415	3.40289	2.35013	14.7938	10.7166	9.37085	9.35486	41.8895	10.0416	11.7953	17.0316	23.5028	11.9824
LMON_0551	extracellular protein		+	842	lmo0551	62.5805	77.6712	81.6166	69.1907	52.9153	24.111	101.925	73.0835	56.7619	39.4722	126.143	80.5126	116.81	108.309	411.507	71.1974	88.1851	144.642	220.098	154.595
LMON_0552	cell surface protein precursor		+	1031	lmo0552	63.8979	30.5809	24.6688	24.9817	45.9554	15.9621	38.0179	32.2963	23.0448	36.7704	13.8813	15.9225	20.1986	69.2526	554.087	53.3031	36.3331	135.281	272.972	151.662
LMON_0553	CBS domain protein		-	635	lmo0553	3001.67	3384.78	5066.19	9719.43	10716	4159.81	6319.53	7923.19	12123	108297	14.8305	5.31357	6.06434	2.19386	1.39199	2.51887	3.77974	1.6264	2.63028	17.1543
LMON_0554	NADH-dependent butanol dehydrogenase A		+	1181	lmo0554	699.581	933.63	1291.47	9027.28	9545.55	278.056	1159	1733.71	2685.99	2732.53	13.4122	19.5547	11.2219	8.19601	9.70462	40.8666	10.5479	9.53704	6.80579	2.35013
LMON_0555	Di/tripeptide permease DtpT		+	1478	lmo0555	1905.84	2322.15	3585.43	7071.53	16128.3	553.822	1475.71	2212.68	4125.84	8502.62	4.37087	2.17488	0.970786	0.517506	7.31386	98.0001	17.6614	13.9555	12.4498	18.2094
LMON_0556	Phosphoglycerate mutase family, Lmo0556 homolog		+	707	lmo0556	514.195	618.227	950.345	1879.67	1433.33	609.48	1031.34	1181.43	1151.51	1550.4	3.01481	2.48845	2.40626	1.67635	19.8732	52.1018	15.5751	19.0923	19.9763	9.63222
LMON_0557	Phosphoglycerate mutase family 1		+	695	lmo0557	740.915	845.936	1241.72	2326.36	1730.19	942.653	1431.57	1571.7	1474.87	1960.24	23.5529	13.207	11.7545	37.8796	123.172	177.394	59.8972	79.9541	92.0251	26.3148
LMON_0558	6-phosphogluconolactonase		-	1040	lmo0558	12211.1	10590.6	12906.1	22534	15945.9	13313	15696.3	16513.5	16879.4	13964.9	18.5966	18.9024	25.5725	16.9715	22.1932	46.0133	58.0039	55.2912	39.5238	22.0863
LMON_0559	Magnesium and cobalt transport protein CorA		+	905	lmo0559	545.015	747.156	521.255	155.459	105.544	236.889	325.932	428.494	355.809	123.46	2.45608	4.46128	1.1345	0.517506	4.85231	3.34187	6.43624	10.2645	9.68457	2.35013
LMON_0560	NADP-specific glutamate dehydrogenase		-	1376	lmo0560	3813.54	3817.83	3854.46	6415.37	3162.89	4476.23	6187.02	7578.29	6434.5	2124.08	22.4448	23.4763	15.8719	5.36081	6.7083	100.034	68.1907	65.0511	47.7022	33.3652
LMON_0561	Phosphoribosyl-ATP pyrophosphatase	hisE	-	311	lmo0561	140.596	80.426	109.168	121.096	295.755	484.856	252.273	213.356	410.73	2681.46	0.814755	1.23218	1.04133	0.517506	1.46277	21.7263	8.627	9.22476	3.65425	2.70182
LMON_0562	Phosphoribosyl-AMP cyclohydrolase	hisI	-	317	lmo0562	100.736	61.03	78.4539	106.256	219.718	371.55	164.392	149.13	314.927	1963.12	0.280301	0.650242	0.323595	0.579424	0.463997	16.1122	7.56937	7.5093	2.52375	5.40364
LMON_0563	Imidazole glycerol phosphate synthase cyclase subunit	hisF	-	755	lmo0563	247.423	147.982	190.771	235.075	548.468	792.439	439.373	342.481	673.723	4487.21	5.17627	4.41707	3.21601	6.51966	12.0246	52.5249	27.4837	20.8436	14.6938	31.0151
LMON_0564	Phosphoribosylformimino-5-aminoimidazole carboxamide ribotide isomerase	hisA	-	722	lmo0564	229.299	132.943	152.645	188.34	476.368	683.344	280.673	272.469	543.614	3828.18	4.108	3.16179	4.81137	5.87832	10.668	46.6901	16.0261	11.7846	13.6527	29.84
LMON_0565	Imidazole glycerol phosphate synthase amidotransferase subunit	hisH	-	626	lmo0565	193.491	110.344	131.624	160.833	407.256	601.81	226.996	241.581	434.308	2863.26	4.40076	3.76683	2.38364	4.44964	7.31386	40.0405	13.2178	14.0038	7.65863	30.3117
LMON_0566	Imidazoleglycerol-phosphate dehydratase	hisB	-	584	lmo0566	171.004	98.0712	112.666	162.492	377.643	533.941	211.515	211.998	431.57	2502.53	8.49256	9.0573	7.77549	7.28484	6.67291	40.8317	16.3484	19.4213	13.4745	24.3164
LMON_0567	Histidinol dehydrogenase	hisD	-	1283	lmo0567	388.677	239.441	280.371	328.911	795.413	1171.25	448.002	470.29	895.368	3735.6	17.7986	16.8372	16.7545	18.1303	19.016	77.3229	35.2294	35.1631	27.0314	74.5959
LMON_0568	ATP phosphoribosyltransferase catalytic subunit	hisG	-	641	lmo0568	135.638	90.5002	95.1133	129.539	280.624	414.459	169.48	175.54	333.387	1178.6	6.00846	4.39397	6.7794	3.10503	4.74614	28.5651	14.4093	14.6772	11.9037	20.7912
LMON_0569	ATP phosphoribosyltransferase regulatory subunit	hisZ	-	1181	lmo0569	415.748	272.801	317.324	366.543	670.688	961.46	500.558	484.884	842.99	1207.73	20.8832	19.8875	17.9772	32.9301	42.5305	68.869	31.3544	40.675	29.6027	29.3683
LMON_0570	Histidinol-phosphatase	hisJ	+	827	lmo0570	483.257	715.301	832.731	1557.22	1215.42	912.254	856.741	960.435	1071.55	2186.04	469.875	351.905	336.137	280.24	225.251	179.321	149.698	112.903	103.7	25.9631
LMON_0571	methylated-DNA--protein-cysteine methyltransferase		-	296	lmo0571	270.643	226.004	211.065	209.492	151.998	92.9866	94.6578	68.1474	62.5657	14.6842	218.814	303.467	374.848	637.095	552.275	427.703	408.595	424.684	498.797	1275.99
LMON_0572	FIG00774174: hypothetical protein		+	1031	lmo0572	650.169	890.549	957.93	1672.6	1330.98	1156.22	933.273	1070.02	1305.84	3646.86	5.24353	14.999	3.67802	1.03501	0.927993	3.06931	2.54703	4.76276	1.70145	0
LMON_0573	xanthine/uracil permease family protein		-	1295	lmo0573	535.266	2633.15	1055.57	91.1514	26.9394	89.1572	503.228	411.457	107.185	27.7216	53.6999	95.9559	78.6548	59.1723	28.4021	132.893	96.0329	124.107	61.0204	12.334
LMON_0574	Beta-glucosidase		+	1394	lmo0574	581.841	1151.39	915.13	762.706	1057.43	481.244	955.596	1046.43	1326.61	3878.09	16.6102	10.2423	7.72757	4.84331	4.78153	13.6638	15.1192	10.7152	8.55692	5.40364
LMON_0575	Transcriptional regulator, GntR family		+	728	lmo0575	1917.45	2851.44	2793.59	2211.84	1307.97	1583.12	2720.99	2550.03	1935.19	3281	8.76789	4.59502	6.36264	0.517506	2.92554	6.66558	5.35909	4.32841	3.01089	2.70182
LMON_0576	cell wall surface anchor family protein		+	1463	lmo0576	487.459	289.725	190.444	119.716	62.1914	59.8015	48.3862	40.55	38.9082	80.583	32.6117	30.3789	20.852	16.5778	16.8769	32.0716	38.023	36.8934	28.6377	28.665
LMON_0577	Integral membrane protein		-	458	lmo0577	472.787	392.439	394.318	464.735	977.799	373.742	440.263	486.112	612.464	3728.46	2.75382	1.32358	0	0	0	0.836072	1.2948	0.256224	0	0
LMON_0578	FIG00774224: hypothetical protein		-	752	lmo0578	596.681	549.106	537.231	572.115	960.498	378.575	519.796	635.656	736.41	2857.88	6.82882	7.60196	6.38642	2.8352	5.24553	3.05357	1.67893	0.965476	1.80513	0
LMON_0579	bacterial seryl-tRNA synthetase related		+	209	lmo0579	495.43	371.018	439.251	1662.01	1667.79	419.598	400.451	482.627	831.617	2461.75	2.44737	1.90453	1.6659	0	1.42738	10.0184	8.41795	5.39784	3.27364	4.58027
LMON_0580	phospholipase/carboxylesterase family protein		+	662	lmo0580	1134.7	938.643	1081.01	3686.92	4114.74	1134.14	1114.14	1268.78	1902.08	5784.81	9.0407	6.45633	4.32789	1.55252	3.35415	33.8176	24.6387	20.9648	10.7675	1.52676
LMON_0581	LSU m5C1962 methyltransferase RlmI		-	1187	lmo0581	2712.75	2347.17	1655.02	840.753	1294.46	6957.06	6970.44	4780.63	4276.98	2218.48	60.8993	44.3939	38.823	46.3233	170.263	87.1573	74.368	94.581	139.875	499.614
LMON_0582	NLP/P60 family protein	iap	-	1430	lmo0582	38324.1	27244.3	28354.9	30043.3	48444.9	43376.2	42129.6	33653.1	41537.8	22500.2	78.5734	78.4571	74.7973	35.7431	45.747	85.6229	83.9877	89.3988	64.0577	38.4172
LMON_0583	Protein export cytoplasm protein SecA ATPase RNA helicase (TC 3.A.5.1.1)		+	2330	lmo0583	2916.84	2978.72	3219.95	4172.25	3522.47	6352.99	4140.33	4086.41	4610.58	8514.97	42.9107	29.9345	38.3936	16.7016	31.7917	52.539	42.9032	33.1681	34.8391	18.2094
LMON_0584	FIG00774156: hypothetical protein		+	1172	lmo0584	1744.82	1641.66	2024.71	6381.38	12410.3	2823.69	2333.58	2638.7	5852.82	23723.4	7.1334	10.6915	13.6531	4.90522	13.5228	5.57269	4.64784	5.63299	6.3158	14.8042
LMON_0585	extracellular protein		+	713	lmo0585	119.689	116.573	133.708	59.4643	96.016	48.5142	118.967	88.8841	89.2769	208.872	2.98493	2.15178	3.31034	1.03501	1.92677	5.30497	3.59984	2.10289	1.36271	0
LMON_0586	cell surface protein precursor		+	1025	lmo0586	46.6412	42.8673	30.0859	7.03717	17.9819	24.3279	30.7186	22.6036	25.4187	15.5075	2.17765	0.874394	0.323595	0	1.42738	1.95536	1.67411	0.622579	0.568099	2.70182
LMON_0587	cell surface protein precursor		+	2465	lmo0587	154.795	157.408	138.815	119.565	183.078	57.0306	102.62	67.0721	76.5025	161.174	12.8703	10.0241	7.79695	3.74638	7.84864	14.8399	13.7489	4.79633	6.36337	8.57715
LMON_0588	Deoxyribodipyrimidine photolyase		+	1403	lmo0588	1329.45	749.635	454.838	740.814	964.992	1265	574.91	404.072	740.348	725.056	3.56296	3.11559	2.93766	1.67635	3.35415	5.2844	1.92091	0	1.23988	1.17507
LMON_0589	FIG00774318: hypothetical protein		+	413	lmo0589	103.777	86.8995	49.1938	202.393	196.208	118.169	156.2	106.3	71.1795	59.4401	0.811013	0.33667	0.74036	0	0	1.93454	2.84121	0.64365	0	0
LMON_0590	Dihydroxyacetone kinase family protein		+	1769	lmo0590	409.015	348.114	177.871	432.864	594.872	499.67	606.981	376.917	203.274	330.806	26.6182	10.5367	6.54782	1.03501	2.92554	23.16	26.6581	8.04281	5.33867	5.05195
LMON_0591	FIG00775146: hypothetical protein		+	770	lmo0591	210.672	174.658	62.225	133.543	220.725	190.14	239.53	175.36	93.7663	199	50.3481	37.7377	32.5597	2.58753	3.88893	26.7846	40.683	20.9672	8.79198	0
LMON_0592	FIG00774285: hypothetical protein		+	542	lmo0592	1264.19	839.536	1854.56	4095.97	4241.7	2474.15	3154.29	3269.99	6355.16	3071.78	1.37349	1.25528	1.9895	1.61444	3.78275	3.08238	4.35366	2.7825	3.2211	5.05195
LMON_0593	formate/nitrite transporter family protein		+	800	lmo0593	8825	15452.7	16222	3807.38	2997.75	2367.16	6031.14	7058.12	4650.46	952.336	2.47352	1.86131	4.2121	1.09693	0	4.22732	5.43081	4.62917	4.73718	0
LMON_0594	Homoserine O-acetyltransferase	metX	-	1106	lmo0594	245.397	265.793	352.634	339.424	474.925	634.494	848.592	782.805	660.674	1160.87	14.2543	22.1719	19.5526	3.22887	6.74369	16.7846	13.7588	15.831	7.86315	4.22858
LMON_0595	O-acetylhomoserine sulfhydrylase / O-succinylhomoserine sulfhydrylase		-	1277	lmo0595	353.779	396.61	517.08	409.747	587.672	703.493	1119.41	1036.62	851.938	923.559	6.00846	9.90958	8.18957	2.25578	9.66923	14.5311	8.18079	7.50452	3.40502	15.3876
LMON_0596	FIG00774040: hypothetical protein		+	527	lmo0596	174.937	335.028	1156.35	7803.61	8053.95	432.346	2530.93	5058.76	6637.62	13140.5	0.271585	0	0	1.03501	0.463997	0.277885	0.379316	0.578049	1.41882	5.05195
LMON_0597	FIG00775267: hypothetical protein		-	1346		375.869	394.385	238.68	159.072	154	419.734	256.769	153.801	132.262	221.798	3.05529	4.23525	9.32676	41.2101	56.4464	36.5335	75.358	124.861	116.528	24.3164
LMON_0598	cyclic nucleotide-binding protein		-	701	lmo0597	3218.89	3628.76	1150.5	2304.49	2464.13	6573.32	5380.01	5440.65	3959.97	1507.19	7.15768	6.52364	6.66477	2.3177	5.28092	8.64176	9.13402	9.42788	9.71869	2.35013
LMON_0599	Substrate-specific component BioY of biotin ECF transporter		-	548		261.704	556.634	570.577	316.048	64.6412	535.6	897.008	584.557	305.251	21.6146	10.1009	4.01309	6.71038	3.74638	7.67168	9.24691	7.6692	7.05388	4.79329	1.17507
LMON_0600	Transcriptional regulator, PadR family		+	332	lmo0599	258.364	335.674	392.362	310.064	34.7526	2202.1	462.838	535.175	293.546	204.738	0	0	0	0	0	2.50846	0.958048	1.11396	1.1362	0
LMON_0601	FIG00774777: hypothetical protein		+	590	lmo0600	651.165	845.176	1007.15	830.021	99.0162	6528.34	1351.17	1185.82	658.903	675.207	1.91104	1.83821	1.87371	0	0.963384	24.0166	7.89649	6.10948	6.18442	8.10546
LMON_0602	FIG00774809: hypothetical protein		+	1100	lmo0601	1519.25	1770.46	2125.12	1557.87	225.503	16255	2752.95	2469.75	1434.67	2225.03	12.6429	5.9427	2.31309	0.517506	3.35415	47.1611	28.574	21.3437	18.0341	7.40208
LMON_0603	acetyltransferase, GNAT family		+	503	lmo0602	191.461	42.8272	193.27	2662.44	8868.45	863.379	311.531	403.019	1424.81	15033.7	57.4846	43.3397	32.3722	20.2003	36.1092	147.627	111.395	83.2918	89.1313	27.4899
LMON_0604	FIG00774465: hypothetical protein		-	386	lmo0603	1732.05	1398.31	1045.72	1334.11	1430.56	1540.68	1139.82	1236.64	1256.9	1516.6	0.8216	0.628135	1.64328	6.51966	51.661	12.2276	11.3965	19.9874	33.642	305.562
LMON_0605	FIG00775072: hypothetical protein		-	344	lmo0604	1080.76	645.952	523.649	361.58	330.688	1442.9	1905.66	2395.71	2656.83	7552.88	3.29325	3.92554	4.14271	6.85141	30.8991	10.5712	7.04765	9.01841	24.5085	157.769
LMON_0606	Na+ driven multidrug efflux pump		-	1340	lmo0605	1695.3	2292.91	2190.34	1118.63	439.995	384.932	1583.63	1712.72	1049.9	462.131	23.3075	31.0744	127.616	2717.21	4894.71	41.6985	100.906	148.909	381.87	3041.82
LMON_0607	Transcriptional regulator, MarR family		+	461	lmo0606	176.942	426.483	514.244	609.933	1643.31	214.597	524.626	718.471	1146.01	1629.69	1.35231	2.51155	1.96688	1.09693	0	0.275221	1.00543	1.45685	1.13335	1.52676
LMON_0608	Lipid A export ATP-binding/permease protein MsbA		+	1724	lmo0607	680.097	1412.02	1564.53	1722.53	4441.83	640.718	1539.52	2156.98	3421.32	8821.84	6.8531	7.3095	4.55948	6.51966	5.38709	6.11756	4.93721	3.06218	3.37732	6.57871
LMON_0609	Lipid A export ATP-binding/permease protein MsbA		+	1817	lmo0608	901.201	1743.2	1947.03	2564.57	5907.4	823.888	1888.74	2430.16	4060.21	17883.3	5.18749	4.0573	2.1973	1.61444	4.85231	6.67865	1.92091	2.61534	1.98692	14.6842
LMON_0610	Rhodanese-like domain protein		+	299	lmo0609	2557.76	1554.4	571.096	1456.57	872.893	4887.74	2155.81	957.747	750.925	2358.96	0.550015	0.605036	1.36493	0	17.8403	3.59385	1.58416	0.256224	2.21628	11.6307
LMON_0611	Internalin-like protein (LPXTG motif) Lmo0610 homolog		-	1769	lmo0610	91.415	80.6302	224.506	4624.29	12501	577.375	591.167	933.111	3989.86	66870.4	152.132	90.0652	31.3086	48.0394	62.8323	548.125	100.205	56.3716	54.991	83.6448
LMON_0612	FMN-dependent NADH-azoreductase	acpD	-	626	lmo0611	2581.57	3195.51	1452.79	1841.76	603.841	6457.33	3293.61	1859.86	711.675	305.666	12.0842	5.31357	3.23864	1.03501	0.463997	7.86306	2.90683	2.10289	0.850723	0
LMON_0613	Transcriptional regulator, MarR family		+	443	lmo0612	156.628	134.974	136.674	580.224	510.983	801.28	128.166	143.382	223.546	321.757	3.53681	0.291465	0	0	1.92677	11.1267	3.68016	0.857731	1.59776	11.159
LMON_0614	Bifunctional protein: zinc-containing alcohol dehydrogenase; quinone oxidoreductase ( NADPH:quinone reductase) ; Similar to arginate lyase		+	941	lmo0613	420.036	371.791	373.671	1219.13	1250.65	2266.76	344.644	330.833	575.634	1036.35	64.6423	39.5324	14.2048	17.9667	40.4975	68.2486	19.2322	20.4079	14.8954	74.2442
LMON_0615	acetyltransferase, GNAT family		+	533	lmo0614	702.858	687.425	633.972	647.012	639.306	188.541	240.727	279.95	332.671	973.616	102.925	103.748	28.3683	58.5974	93.2713	39.605	18.4588	26.437	34.5352	72.4858
LMON_0616	FIG00774935: hypothetical protein		-	245	lmo0615	62.0523	64.445	18.7893	45.7217	57.8738	23.7182	11.9618	16.3209	21.6203	32.7735	218.879	239.102	183.941	197.076	192.15	69.4095	63.0883	91.1435	115.457	356.314
LMON_0617	Glycerophosphoryl diester phosphodiesterase		+	1751	lmo0616	1012.04	1090.97	963.248	910.752	737.818	271.818	315.297	404.838	518.355	1964.17	16.4139	12.398	6.06166	6.51966	4.81692	87.9336	26.033	10.5184	15.2782	7.75377
LMON_0618	FIG00774897: hypothetical protein		-	494	lmo0617	307.263	331.14	474.502	708.267	180.043	598.783	555.02	311.451	339.546	158.121	69.4629	76.0396	36.4911	27.6312	15.772	15.3439	12.8955	30.9004	31.0748	29.4883
LMON_0619	Probable serine/threonine-protein kinase pknB		-	1142	lmo0618	836.34	1329.8	1350.48	1349.13	1211.01	770.031	1128.68	1313.23	1053.9	950.739	289.347	254.649	191.043	115.178	89.0914	115.981	95.5137	100.721	99.3606	147.433
LMON_0620	FIG00774226: hypothetical protein		+	455	lmo0619	193.104	179.894	168.025	202.415	133.411	176.635	114.065	123.505	140.712	126.282	1.35916	0.291465	2.08267	0	0	2.23832	0.668682	0.878803	0.232208	1.17507
LMON_0621	FIG00774170: hypothetical protein		+	392	lmo0620	758.011	903.313	706.756	803.497	371.658	540.469	616.524	723.554	545.537	416.56	0.269714	0.33667	0.300973	0	0	1.95269	1.82615	0.601507	0.901139	1.52676
LMON_0622	FIG00774066: hypothetical protein		+	740	lmo0621	170.712	182.178	189.71	249.728	219.298	297.845	347.02	397.361	372.542	208.4	7.34521	3.47437	6.57428	1.61444	3.28337	26.7243	16.4384	16.4981	19.9962	37.1221
LMON_0623	FIG00774605: hypothetical protein		+	278	lmo0622	44.557	44.5535	49.2007	71.0528	97.058	71.2087	71.4358	93.4947	134.596	258.783	1.91291	1.25528	1.4581	0	0.927993	5.85275	5.47337	6.44858	10.3656	17.386
LMON_0624	FIG00774188: hypothetical protein		+	266	lmo0623	186.048	180.828	187.516	236.194	368.909	378.016	299.177	259.417	375.402	1168.14	1.89174	1.54774	1.06396	0	2.46155	14.814	9.69451	9.53802	15.6298	36.7704
LMON_0625	acetyltransferase, GNAT family		-	443	lmo0624	776.745	665.324	1062.34	1623.83	2093.78	3425.47	3015.47	3272.85	4916.37	51439.8	16.1517	20.8754	9.41993	6.00215	7.1369	95.5727	40.0944	27.4953	20.6453	14.8042
LMON_0626	FIG00774080: hypothetical protein		-	701	lmo0625	1186.31	1046.84	1762.12	3022.57	4093.29	5668.01	4743.56	5161.77	8431.81	97633.4	31.7322	38.231	19.5311	10.266	11.419	187.653	68.5815	41.7577	37.169	43.3491
LMON_0627	FIG00774350: hypothetical protein		-	1679	lmo0626	1339.64	1045.18	1344.43	1990.5	3326.02	403.56	507.665	778.656	1618.26	13812.3	23.0502	24.393	9.46401	6.33391	6.20891	198.833	34.209	21.497	17.1138	28.1933
LMON_0628	Putative peptidoglycan bound protein (LPXTG motif) Lmo0627 homolog		+	4748	lmo0627	255.377	184.654	163.458	166.552	208.59	627.819	168.12	111.411	119.803	311.661	27.9276	28.2954	25.176	17.0334	37.6113	8.98185	15.6845	23.9566	38.5049	27.7216
LMON_0629	FIG00774122: hypothetical protein		+	278	lmo0628	3.27768	3.33974	27.4171	776.394	1255.67	17.5035	20.398	42.3552	138.492	1532.33	31.9708	15.6482	10.9447	4.78139	1.89138	7.53554	9.28226	4.56595	2.86249	1.52676
LMON_0630	Isochorismatase		+	527	lmo0629	274.317	261.498	294.272	1348.63	2336	519.78	422.139	527.095	662.361	2627.8	0.551886	0.941707	0.300973	0	0.499387	0.563514	0.626115	1.17956	1.26187	2.70182
LMON_0631	PTS system IIA 2 domain protein		+	2030	lmo0630	11.5485	26.3899	26.8469	244.65	345.804	21.7786	26.3029	32.2376	46.7863	584.888	10.4024	13.0925	10.8052	5.09098	13.5228	5.02467	4.59564	9.98009	13.8913	5.05195
LMON_0632	PTS system, fructose-specific IIA component		+	452	lmo0631	2.19134	4.03618	4.46631	28.4139	34.9335	1.10088	3.97434	4.90646	5.33085	48.6328	0	0	0	0	0	0	0	0	0	0
LMON_0633	PTS system, fructose-specific IIC component		+	1061	lmo0632	5.18562	7.22107	13.1926	68.3766	112.146	9.74821	7.96339	16.0278	19.7782	149.312	0.551886	0	0.300973	0	0.927993	0.275221	1.34218	1.13503	0	0
LMON_0634	PTS system, fructose-specific IIB component		+	308	lmo0633	2.99925	4.59701	6.84995	29.5552	59.8753	3.91337	5.26914	7.43035	9.25428	164.339	0	0	0	0	0	0	0	0	0	0
LMON_0635	FIG00774563: hypothetical protein		+	1268	lmo0634	20.7767	18.6091	33.5255	108.22	273.609	27.6424	24.9098	34.3476	41.5733	583.258	2.72767	2.22008	4.07217	2.71137	0	3.64323	1.01025	1.20063	0.232208	2.70182
LMON_0636	2-haloalkanoic acid dehalogenase		+	704	lmo0635	639.159	645.131	736.24	363.358	201.206	916.436	955.251	967.092	683.204	131.222	2.44176	0.605036	0.601946	0	0	2.24873	2.30023	0.878803	1.26472	0
LMON_0637	Rrf2 family transcriptional regulator		+	416	lmo0636	137.167	175.98	244.91	148.395	100.09	164.637	212.475	211.247	170.893	22.0863	1.63261	1.01001	0.647191	0	0	3.6459	3.97916	1.11396	1.36556	0
LMON_0638	2-heptaprenyl-1,4-naphthoquinone methyltransferase		+	593	lmo0637	185.402	237.167	300.579	198.544	96.6962	217.056	244.606	265.849	218.256	69.3123	17.5794	18.2291	8.86323	1.15885	1.89138	10.0726	20.4697	14.1165	15.8207	5.05195
LMON_0639	Glutamyl endopeptidase precursor , blaSE		+	254		11.4987	13.3407	38.8683	24.8579	33.1129	17.9952	17.1314	21.4093	14.5929	1.52676	1.9042	0.33667	0.925542	0	0	0.275221	0.379316	0.622579	0.565249	0
LMON_0640	Glutamyl endopeptidase precursor , blaSE		+	557		21.019	24.9548	69.3334	43.8772	51.9166	34.0531	34.5313	40.1993	25.1631	9.16054	5.45657	1.83721	4.7899	0.579424	1.49816	3.61975	5.14144	1.71308	2.21628	2.35013
LMON_0641	Lmo2594 protein		+	359		7.39317	8.42817	25.2485	25.0834	13.6289	15.1335	11.6775	15.2022	11.5621	1.17507	1.90046	0.963813	0	0.517506	0.463997	0.563514	0.578732	1.80214	0	0
LMON_0642	transcriptional regulator		+	533	lmo0639	295.427	391.618	340.429	599.317	356.495	226.368	179.36	214.227	179.957	321.98	0	0	0	0.517506	0.499387	0.28563	0	0	0.232208	1.52676
LMON_0643	Oxidoreductase, aldo/keto reductase family		+	917	lmo0640	2148.11	2624.7	3512.5	13170.8	17727.8	5121.95	6668.32	7501.71	14012.3	13364.6	0.830316	1.54674	1.22651	4.3258	2.85476	2.53436	0.758632	1.90988	3.42489	2.35013
LMON_0644	Lead, cadmium, zinc and mercury transporting ATPase ; Copper-translocating P-type ATPase	cadA	+	1880	lmo0641	826.675	276.555	8494.05	9723.06	27480	2271.78	1162.19	3009.11	6462.9	5927.6	3.27768	3.11658	4.1868	1.67635	7.03073	24.2137	9.80752	5.15018	3.99584	3.87689
LMON_0645	membrane protein		+	728	lmo0642	693.528	875.779	2007.77	2356.68	2494.54	834.569	1983.63	2501.32	3406.35	2700.26	2.18076	1.32358	0.647191	0.517506	1.46277	19.8075	8.22817	5.98207	2.57702	2.35013
LMON_0647	Transaldolase		+	650	lmo0643	37.3745	63.902	44.3065	561.507	1879.2	55.1099	119.598	116.139	110.666	4810.62	13.946	8.1829	7.33726	3.22887	26.1529	106.371	45.81	38.937	30.9122	10.8073
LMON_0648	Lipoteichoic acid primase LtaP		-	1820	lmo0644	7893.13	7032.03	5950.84	6024.51	8799	8570.59	7776.73	5774.94	7483.18	6369.3	34.1428	35.8263	22.7495	63.2504	540.521	24.591	24.493	21.9194	19.5652	102.206
LMON_0649	Amino acid permease		+	1391	lmo0645	1516.04	2334.69	2571.38	1356.92	802.011	639.228	960.611	875.07	451.374	254.219	10.3993	3.72063	8.03122	1.67635	8.27724	490.376	19.9105	15.5982	30.2077	559.55
LMON_0650	Glyoxalase family protein		+	839	lmo0646	233.483	281.094	199.683	203.728	99.3662	374.056	236.555	191.166	129.153	89.9835	42.6242	18.407	16.1249	23.3894	66.6858	399.452	44.3791	51.0353	88.5298	707.67
LMON_0651	FIG00774323: hypothetical protein		-	284	lmo0647	456.105	227.423	150.607	675.337	4350.33	1063.64	123.531	254.24	1018.93	16805	109.552	88.1364	75.1569	941.123	545.523	262.949	194.276	149.288	199.732	731.635
LMON_0652	Magnesium and cobalt transport protein CorA		+	950	lmo0648	379.096	369.427	278.977	2629.48	2472	690.357	654.644	746.046	920.298	2411.86	33.1897	16.5447	42.3925	874.207	2379.82	289.119	242.114	343.86	1411.46	12635
LMON_0653	transcriptional regulator, GntR family		+	641	lmo0649	399.222	334.079	333.559	1539.96	2734.34	762.123	654.125	771.009	1199	3686.83	3.29886	3.18489	1.24914	0.517506	1.46277	5.5388	2.30505	0.944404	2.39522	5.05195
LMON_0654	phage infection protein		+	2690	lmo0650	2838.07	2170.22	2070.25	4770.21	13267.6	4593.35	3718.9	3587.21	5238.1	24462.9	147.46	147.632	115.815	49.0522	83.9953	113.859	115.379	130.531	178.82	142.15
LMON_0655	Transcriptional regulator, GntR family		+	584	lmo0651	957.998	885.495	889.482	1232.1	2584.74	1635.28	1661.23	1727.04	2251.93	6669.45	31.4588	36.6602	25.9635	12.0662	23.1212	24.6915	26.4222	40.8157	55.5831	40.6473
LMON_0656	acetyltransferase, GNAT family		-	536	lmo0652	537.4	736.007	771.541	574.743	1493.32	317.264	480.854	588.471	1398	2509.94	8.50999	7.42113	5.87764	4.38772	14.0575	40.0976	40.706	32.4118	25.0466	34.4203
LMON_0657	FIG00774864: hypothetical protein		-	923	lmo0653	5964.71	8544.5	12041.6	16438.6	22934.7	4641.13	9272.14	11352.1	20559.5	85936	16.9839	11.2765	16.5896	10.7835	24.407	73.746	55.7331	47.9493	45.7075	71.3107
LMON_0658	FIG00774719: hypothetical protein		+	209	lmo0654	476.599	400.949	984.887	9231.48	12347.2	1968.28	2376.54	2811.85	6910.43	39152.7	0.269714	1.27838	1.36493	9.68661	22.8381	12.8045	9.09145	8.92162	9.66543	57.9133
LMON_0659	Serine/threonine protein phosphatase		+	707	lmo0655	170.793	210.823	392.534	3169.09	3406.66	355.412	487.491	865.635	2303.94	1400.93	14.5135	9.55367	3.17193	4.78139	3.85354	79.2478	44.6771	55.5719	30.1829	6.9304
LMON_0660	FIG00774201: hypothetical protein		-	563	lmo0656	2372.86	2286.28	876.943	1381.2	1082.63	1660.92	2396.79	1972.73	1345.71	396.593	10.1974	11.185	7.70494	29.5154	48.9163	13.4096	15.0863	14.4632	28.2478	15.0359
LMON_0661	FIG00774771: hypothetical protein		+	416	lmo0657	347.419	334.019	285.31	508.852	557.508	579.29	429.004	384.032	416.449	1049.39	15.0934	9.77485	6.82465	1.09693	1.46277	4.99078	4.88982	3.56213	2.39522	2.70182
LMON_0662	endonuclease III domain protein		+	635	lmo0658	535.795	452.534	423.923	703.491	827.051	817.861	572.664	539.845	546.978	1355.04	41.9539	44.1024	33.3219	13.9505	17.9111	14.2483	21.8874	14.489	14.5787	17.7377
LMON_0663	Transcriptional regulator, MutR family		-	896	lmo0659	65.3169	67.1323	38.2548	24.4023	28.7246	15.0631	26.0647	31.9996	34.416	27.4899	99.5481	70.0623	69.7651	92.6023	139.085	139.907	87.6317	89.8636	95.1078	194.059
LMON_0664	transposase OrfA, IS3 family, putative, POINT MUTATION		+	284	lmo0464	18.292	22.5096	21.013	72.1275	74.8962	34.6215	26.8682	28.0843	32.4149	200.055	0.539428	0	0.323595	2.19386	13.8806	2.77327	1.05281	5.75563	14.8173	3.87689
LMON_0665	carboxymuconolactone decarboxylase family protein		-	308	lmo0661	45.2328	44.795	89.7613	464.148	2112.51	232.473	163.641	271.849	806.933	1810.68	1.65192	1.21106	1.64328	2.25578	8.63507	5.28681	4.06429	5.27043	4.42971	11.279
LMON_0666	Phosphomethylpyrimidine kinase	thiD	-	815	lmo0662	5054.51	4501.03	5115.28	9152.43	7295.74	4471.58	3423.29	3943.59	5091.12	4785.21	5.72131	4.91245	5.20667	8.89928	11.0258	7.78753	7.8258	10.459	10.9863	24.7881
LMON_0667	hypothetical protein		-	866	lmo0663	3119.26	3432.36	3450.62	5366.31	4449.55	3546.52	2865.63	3519.42	4333.18	2747.57	4.93521	5.33568	6.31739	9.29294	9.13445	7.8265	8.27074	8.59122	9.09521	9.98391
LMON_0668	Maltose O-acetyltransferase		+	563	lmo0664	1385.78	1287.39	1732.94	3241.76	2509.61	1540.98	1837.44	2157.7	3209.33	1070.62	2.17391	1.90651	1.64328	1.09693	0.998775	13.687	5.93782	2.93716	2.37608	13.8608
LMON_0669	FIG00774267: hypothetical protein		+	263	lmo0665	582.067	497.271	685.203	1208.6	987.646	652.64	730.403	902.7	1341.36	551.412	1.38407	0.9196	0.948164	0	0.499387	3.07439	0.668682	0.256224	0.464417	1.52676
LMON_0670	COG2363		+	377	lmo0666	796.039	668.944	845.073	1538.57	1275.49	927.562	1034.78	1235.88	1834.21	977.724	2.74884	1.54674	1.04133	0	1.42738	20.6334	7.0332	5.9572	2.91291	2.70182
LMON_0671	ABC transporter, ATP-binding protein		+	935	lmo0667	2145.93	1963.18	1208.29	2338.96	1979.25	2805.24	2032.65	1831.57	2078.39	1287.51	51.967	49.2542	39.6627	37.3575	64.476	133.423	68.7137	80.3323	91.0806	46.051
LMON_0672	ABC transporter, permease protein		+	770	lmo0668	2505.96	2169.61	1352.88	2199.62	1872.76	3507.15	2348.96	1955.23	2023.44	1754.61	1.93596	1.86131	0.601946	1.09693	0.499387	5.57511	2.63216	1.50138	1.31229	4.70026
LMON_0673	FIG00774302: hypothetical protein		+	116		1.63261	0.313571	2.80041	30.8822	51.7357	6.96162	6.32196	8.80671	30.4358	260.198	1.0826	0.650242	1.22651	0.517506	0.499387	2.5058	0.336749	0	0.928834	0
LMON_0674	oxidoreductase, short-chain dehydrogenase/reductase family		+	881	lmo0669	54.9999	31.7639	61.1783	632.301	2087.85	138.558	133.707	156.39	870.924	26863.9	10.9181	2.60196	4.07217	2.13194	5.67413	18.3766	7.44674	5.93993	3.55627	10.4556
LMON_0675	FIG00774340: hypothetical protein		+	176	lmo0670	13.9865	6.20908	14.1143	128.491	528.662	32.3461	33.6303	45.5977	200.97	7761.9	0.830316	0.313571	0.647191	0.517506	0.463997	7.26057	4.89464	1.48031	1.26472	3.05351
LMON_0676	FIG00775084: hypothetical protein		+	608	lmo0671	379.17	358.62	365.643	378.087	368.312	216.94	263.18	313.173	409.92	1093.41	10.682	8.31565	3.81796	12.2741	15.8781	30.7759	18.5731	18.6417	13.7926	8.57715
LMON_0677	hypothetical protein		+	428	lmo0672	159.13	205.358	279.097	188.982	73.0048	275.522	439.906	503.639	505.64	59.4401	6.82631	5.24626	7.28818	6.00215	13.0588	76.5193	69.4531	103.143	100.631	7.75377
LMON_0678	FIG00774179: hypothetical protein		-	209	lmo0673	462.424	532.918	594.859	1263.05	1165.17	679.819	486.737	765.588	785.853	1173.65	0.541299	0.291465	0.601946	0	1.39199	0.555769	1.63155	0.578049	0.464417	2.35013
LMON_0679	Motility gene repressor MogR # frameshift		-	920	lmo0674	3271.84	3603.02	5116.47	10849.6	9971.87	5246.11	3594.18	4994.1	5078.89	7750.98	1.3822	1.50253	2.68461	3.29079	11.2067	5.57826	3.11106	3.51521	3.52857	3.87689
LMON_0680	Flagellar motor switch protein FliN		+	302	lmo0675	2149.57	3341.9	2680.37	1405.2	743.858	1447.61	2263.25	2699.97	2333.41	162.461	1.10003	1.56885	7.3361	157.511	849.146	9.71141	18.2972	33.5906	98.9994	386.489
LMON_0681	Flagellar biosynthesis protein FliP	fliP	+	767	lmo0676	4907.54	7795.97	6724.48	3331.79	1769.33	3409.46	5810.57	6627.65	5512.33	431.365	11.7877	17.5548	106.556	1715.34	5087	68.5678	168.824	255.661	603.098	1643.69
LMON_0682	Flagellar biosynthesis protein FliQ	fliQ	+	272	lmo0677	2015.38	3193.46	2557.98	1347.48	610.624	1473.48	2712.2	2760.96	2297.91	316.696	2.17765	8.45325	68.9415	1641.77	2650.01	40.496	121.328	218.033	441.575	421.844
LMON_0683	Flagellar biosynthesis protein FliR	fliR	+	761	lmo0678	2756.35	4675.54	3490.79	2281.15	887.025	2239.57	4152.14	4126.64	3448.38	362.172	2.19321	1.63715	1.15713	0.517506	1.42738	2.50313	2.43756	1.1561	1.31514	0
LMON_0684	Flagellar biosynthesis protein FlhB	flhB	+	1046	lmo0679	4141.13	7394.61	6441.33	5089.5	1840.6	4075.17	6655.21	7481.1	6358.98	729.62	6.53917	9.93268	5.02033	2.19386	1.92677	10.6801	16.0869	8.14915	5.25486	6.57871
LMON_0685	Flagellar biosynthesis protein FlhA	flhA	+	2075	lmo0680	4420.75	8132.38	7649.88	6865	1710.27	3452.02	7741.49	8761.83	7346.77	1044.67	1.64133	1.63815	3.81912	3.29079	2.35537	3.32904	1.9161	2.63641	2.63028	3.05351
LMON_0686	Flagellar biosynthesis protein FlhF		+	1223	lmo0681	2612.83	5359.83	6012.05	6145.04	1345.68	1626.54	5095.46	5424.35	4624.94	1121.74	2.73451	2.82413	1.91895	1.67635	0.463997	5.58552	2.96891	0.944404	1.23703	1.52676
LMON_0687	Flagellar basal-body rod protein FlgG	flgG	+	779	lmo0682	2061.87	4366.98	4860.54	4907.73	1038.12	1361.87	4121.39	4504.77	4052.75	1507.49	0.8216	0.941707	1.64328	0.579424	0.927993	2.2359	0.289366	0	0.618515	0
LMON_0688	Chemotaxis protein methyltransferase CheR		+	788	lmo0683	1683.69	4537.93	4848.93	4959.39	961.186	729.098	2207.46	4197.78	3987.52	546.695	3.30383	4.68841	8.12055	3.29079	1.42738	2.81491	3.84183	2.01383	6.29095	1.17507
LMON_0689	FIG00774517: hypothetical protein		+	335	lmo0684	884.257	2265.47	2525.55	2664.49	539.271	472.076	1814.01	2338.6	1808.82	520.715	1.63946	1.30048	1.87486	0.579424	0.463997	0	0.336749	0.601507	1.46924	0
LMON_0690	Flagellar motor rotation protein MotA		+	851	lmo0685	2235.21	5406.26	6011.57	6072.31	1328.09	1367.23	4550.44	5510.38	4383.04	3200.88	1.63448	1.18797	2.31309	0.579424	0	1.67747	2.67955	0.834273	3.19268	3.05351
LMON_0691	Flagellar motor rotation protein MotB	motB	+	827	lmo0686	3066.58	6972.09	7246.97	7254.92	1702.77	1777.27	5322.5	7289.76	6077.23	6510.74	6.04706	17.4663	19.5472	8.77544	4.71075	9.2365	14.1756	13.6351	11.364	16.2109
LMON_0692	FIG00774408: hypothetical protein		+	500	lmo0687	1635.36	3672.12	3708.35	3806.09	887.151	950.063	2705.3	3711.89	3110.43	3618.14	0.814755	1.52464	0.323595	0	0.499387	1.40491	0.716066	0.878803	1.1362	0
LMON_0693	Glycosyl transferase, group 2 family protein	gmaR	+	1913	lmo0688	7888.42	18882.4	20083	20283.7	4727.08	4461.21	13849.5	18397.6	14830.1	16833.4	10.6976	9.57578	9.81175	2.64945	5.7803	11.4281	6.79604	3.68476	3.40289	6.57871
LMON_0694	Chemotaxis protein CheV		+	908	lmo0689	4135.81	10186.3	12732.3	13301	2570.47	2449.01	9746.47	10699	8527.79	18094.5	10.6627	6.59294	11.4282	3.35271	3.88893	7.24217	4.66608	2.72308	2.62743	2.70182
LMON_0695	Flagellin protein FlaA	flaA	+	863	lmo0690	53033.1	214026	466276	590617	87561.1	87419.1	101312	274631	162521	245978	8.81831	28.6079	84.537	61.0742	16.3067	22.0908	10.7934	30.7389	18.9226	29.72
LMON_0696	Chemotaxis regulator-transmits chemoreceptor signals to flagelllar motor components CheY	cheY	+	359	lmo0691	3393.04	8154.37	9118.97	8748.27	3538.61	3025.33	4835.79	6500.7	3492.84	1322.73	2.2038	2.22008	8.72097	2.07002	1.92677	2.52928	2.19076	1.45685	2.31996	1.17507
LMON_0697	Signal transduction histidine kinase CheA	cheA	+	1856	lmo0692	11578.2	28998.3	34113	38125.2	15558.2	12423.1	18422.9	26627	15454.4	12272.6	9.08118	7.44523	19.2451	7.09908	10.4557	8.1073	6.22719	7.60847	5.40896	6.22702
LMON_0698	Flagellar motor switch protein FliN		+	302	lmo0693	1203.36	3030.16	3291.74	4525.51	2055.47	1238.65	1759.63	2968.98	1909.56	1308.89	3.29201	1.27838	1.24914	0.579424	2.81937	2.21242	0.578732	0.256224	0.565249	0
LMON_0699	FIG00774728: hypothetical protein		+	410	lmo0694	1731.93	4394.76	4393.54	5307.96	2726.68	1943.57	2558.7	4610.7	3043.61	931.673	3.57542	5.94369	11.5467	5.87832	5.13935	5.07938	6.96631	6.75551	6.84693	2.70182
LMON_0700	hypothetical protein		+	1046	lmo0695	3455.8	9661.05	10377	13132.7	5738.93	3104.38	4407.67	9897.15	6334.95	928.835	32.1065	49.5556	61.1871	49.3618	35.1497	26.0456	28.4402	38.9891	28.9117	16.3309
LMON_0701	Flagellar basal-body rod modification protein FlgD	flgD	+	422	lmo0696	1007.22	2989.71	3127.03	4209.89	1685.65	1084.53	1911.07	2932.39	1703.67	723.05	1.09131	0.941707	1.6659	2.25578	2.35537	1.67239	0.626115	0.834273	0.696625	0
LMON_0702	Flagellar hook protein FlgE	flgE	+	1235	lmo0697	4870.94	14724.8	15854.5	22964.9	9603.82	6407.83	9587.73	14636.8	8180.66	4504.1	4.369	4.37186	6.73416	5.48465	4.81692	4.50012	3.35304	2.57081	5.05035	1.17507
LMON_0703	Flagellar motor switch protein FliN		+	236	lmo0698	1057.73	3166.42	3222.38	4861.06	2092.16	1496.78	1911.43	2918.78	1872.8	1315.44	0.8216	0.33667	1.25029	0.517506	0.998775	1.14252	0.758632	0.64365	0.33589	0
LMON_0704	Flagellar motor switch protein FliM	fliM	+	992	lmo0699	3548.99	10809	11205.7	15885.5	6667.9	5314.13	6547.35	9911.54	6102.73	4370.69	3.84513	3.02617	5.38917	6.51966	2.85476	4.74412	6.70609	3.16993	3.01659	5.40364
LMON_0705	Flagellar motor switch protein FliN		+	1547	lmo0700	4556.8	14033.9	14657	19020.9	7299.39	7115.99	8362.32	12429.1	7844.57	5633.49	15.8521	8.11658	11.7303	5.94024	9.74001	8.11238	6.59662	3.94955	2.88521	3.5252
LMON_0706	FIG00774560: hypothetical protein		+	1403	lmo0701	3425.02	11538.9	11753	15046.5	5590.41	6243.52	6635.48	10527.3	7017.37	4763.28	21.3753	14.6653	10.8769	7.03717	18.6975	7.55661	6.03259	3.60427	5.1853	7.05039
LMON_0707	FIG00774477: hypothetical protein		+	1166	lmo0702	1350.09	5464.45	5966.42	7428.21	2324.33	2356.37	3085.02	5356.66	3527.04	2468.2	15.0965	9.77683	14.4161	7.88642	13.5582	3.88215	2.30023	2.65987	1.08293	1.52676
LMON_0708	UDP-N-acetylenolpyruvoylglucosamine reductase		+	464	lmo0703	1392.7	3947.13	4118.36	4883.04	1574.02	1698.71	1841.33	3734.73	2545.98	1981.49	0.830316	1.27838	2.24523	1.67635	0	1.3841	0.915481	1.692	0.747042	1.52676
LMON_0709	FIG00774686: hypothetical protein		+	428	lmo0704	1438.95	4038.81	4666.14	5695.08	1632.89	1946.43	2386.9	3946.87	2470.62	1887.96	1.37349	0.313571	0.624569	0.517506	0	0.841399	1.67411	1.54591	0.514833	0
LMON_0710	Flagellar hook-associated protein FlgK	flgK	+	1520	lmo0705	5858.45	16613.7	19521.6	24738.6	7184.03	6610.2	8765.7	13816.9	8665.87	3251.4	12.0611	9.55169	12.6333	3.35271	4.74614	6.73869	15.2566	8.23105	7.21906	5.40364
LMON_0711	Flagellar hook-associated protein FlgL	flgL	+	875	lmo0706	4405.58	13345.7	15378.7	19968.5	5472.74	4412.88	7033.21	10520.8	6828.8	2586.35	11.7074	7.26529	8.37744	2.8352	5.63874	5.31562	15.2662	10.1199	4.6392	2.70182
LMON_0712	Flagellar hook-associated protein FliD	fliD	+	1289	lmo0707	4742.45	15722.9	18628.9	25534.3	6441.81	3688.6	6530.53	12058.6	8305.56	2814.78	7.08608	6.77376	8.71982	7.67851	7.63629	5.86631	4.04124	3.72929	4.92467	4.22858
LMON_0713	Flagellar biosynthesis protein FliS		+	386	lmo0708	1090.43	3790.18	3779.94	5721.54	1527.3	728.417	1427.71	3137.61	2279.69	1105.49	0.280301	1.25528	0.300973	0.517506	0.499387	0.563514	0	0	0	0
LMON_0714	FIG00774899: hypothetical protein		+	281	lmo0709	790.289	2585.09	2828.78	4411.72	1189.82	581.345	1187.23	2307.72	1696.43	1199.8	0	0.941707	1.24914	2.19386	1.39199	0.277885	0.379316	0	0.568099	0
LMON_0715	Flagellar basal-body rod protein FlgB	flgB	+	401	lmo0710	1614.87	5635.57	6684.41	9271.78	2557.55	1544.5	2851.85	4704	3150.91	2482.04	2.7451	5.31357	5.6449	2.77328	2.39076	1.70337	3.68498	3.77144	1.88039	1.52676
LMON_0716	Flagellar basal-body rod protein FlgC	flgC	+	410	lmo0711	1196.93	4134.64	4812.38	6546.17	1815.66	1335.7	2167.08	3329.11	2270.25	2074.75	3.00797	1.16586	1.04133	2.25578	0.463997	1.39184	0.336749	1.13503	1.5225	3.05351
LMON_0717	Flagellar hook-basal body complex protein FliE	fliE	+	296	lmo0712	971.54	3630.04	4225.48	5638.31	1484.35	1161.92	1908.05	2963.63	1970.51	1975.5	1.63635	1.52364	1.75907	1.09693	0	0.555769	0.626115	0.300754	0.232208	2.70182
LMON_0718	Flagellar M-ring protein FliF	fliF	+	1652	lmo0713	3872.82	10994.2	11359.1	10808.6	3526.05	4047.52	5204.42	7422.93	5516.61	3609.22	13.756	10.8734	22.9473	6.58158	11.0258	10.8675	10.4336	11.0581	13.5889	10.9273
LMON_0719	Flagellar motor switch protein FliG	fliG	+	1106	lmo0714	2776.1	7316.4	7352.65	7744.49	2574.41	2975.24	3296.45	4558.59	3717.6	3808.94	16.1467	4.64023	3.53961	2.77328	2.92554	8.15643	6.9055	5.7493	3.53142	17.7377
LMON_0720	Flagellar assembly protein FliH	fliH	+	692	lmo0715	2254.92	6027.23	6318.79	6702.4	2272.61	2511.88	2695.03	3761.45	3045.26	3619.77	6.30309	6.81511	6.82617	1.67635	3.78275	5.56494	3.77011	3.86049	2.73111	4.58027
LMON_0721	Flagellum-specific ATP synthase FliI	fliI	+	1301	lmo0716	3873.27	10491.5	10965	11636.2	4112.53	4638.02	5090.22	6559.31	5224.93	5646.58	15.018	6.14375	7.75019	3.35271	6.2443	8.10463	6.76335	7.24212	4.58593	7.75377
LMON_0722	Soluble lytic murein transglycosylase precursor		+	668	lmo0717	2344.52	6846.09	7752.6	7700.77	2408.27	2513.79	3101.4	4202.01	3572.12	3197.25	3.54366	2.22108	5.13612	2.77328	0.927993	1.9372	2.63698	1.20301	2.26955	3.87689
LMON_0723	FIG00774152: hypothetical protein		+	644	lmo0718	2338.76	6942.42	8179.04	8257.97	2193.79	2194.74	3352.22	4443.14	3609.74	3260.89	0.812884	1.88341	4.74198	2.13194	2.31998	2.22549	1.96348	0.622579	2.11545	1.17507
LMON_0724	Transcriptional regulator, PadR family		+	326	lmo0719	146.197	442.163	512.377	977.267	392.55	182.423	405.6	518.388	548.022	3915.03	7.15458	6.99494	2.61522	1.55252	0.463997	13.6822	2.92634	7.62954	5.28043	3.87689
LMON_0725	FIG00774400: hypothetical protein		+	323	lmo0720	123.575	331.158	394.7	782.133	333.539	127.697	265.277	402.498	396.39	3406.2	5.18873	4.70853	5.66868	1.61444	0.963384	8.96394	3.35786	4.81979	4.89698	3.87689
LMON_0726	fibronectin-binding protein		-	647	lmo0721	4832.36	4388.99	4856.53	5371.37	5749.61	3609.79	2221.95	2942.83	3300.64	14553.3	2.44363	6.23218	4.18948	2.19386	3.85354	5.0479	10.576	3.98552	2.57986	5.40364
LMON_0727	Pyruvate oxidase [ubiquinone, cytochrome]		+	1730	lmo0722	99.1308	73.1869	394.358	3781.96	15112.7	485.953	693.506	1134.8	4030.47	36727.1	80.1356	132.129	116.096	112.939	76.7876	93.271	178.993	170.98	139.895	261.038
LMON_0728	methyl-accepting chemotaxis protein		+	1805	lmo0723	7089.63	29159.7	42592	79092.6	15241.7	9525.88	15389.3	38544.1	26182.8	74808.1	71.3678	70.0926	76.4808	42.4485	54.5944	98.2158	177.331	127.307	159.94	232.253
LMON_0729	FIG00774329: hypothetical protein		+	728	lmo0724	2734.91	10823.5	15186.3	24373.2	5129.06	4307.56	5513.67	13563.9	9283.94	25684.9	44.055	35.3127	36.2113	8.83736	21.7292	43.6535	102.898	70.0295	106.378	66.6104
LMON_0730	putative peptidoglycan bound protein (LPXTG motif)		-	212	lmo0725	249.464	329.546	353.036	196.311	267.605	147.597	289.6	252.81	343.598	381.66	15.9511	61.6378	65.5277	21.3194	7.56551	39.6149	66.2457	236.7	111.976	31.0151
LMON_0731	Glucosamine--fructose-6-phosphate aminotransferase [isomerizing]		+	1805	lmo0727	7268.92	23393.3	24028.9	5606.5	57976.8	2581.3	13521.4	15971.1	11787	5526.27	15.3967	15.6743	18.2996	3.87021	28.0836	13.9051	10.4106	9.64576	8.14577	13.5091
LMON_0732	Riboflavin kinase / FMN adenylyltransferase		+	740	lmo0728	1093.22	744.231	346.373	1190.32	1223.57	1054.59	845.899	561.336	459.092	1637.11	3.02727	1.88341	0.624569	0.517506	0	6.10207	0.289366	0.64365	0	14.2125
LMON_0733	FIG00774776: hypothetical protein		+	479	lmo0729	552.816	929.899	889.161	777.556	459.487	906.869	1117.6	833.804	1210.78	5660.35	2.44176	1.59096	0.74036	0	0	3.60668	0.626115	0.321825	0	12.6857
LMON_0734	FIG00774098: hypothetical protein		+	338	lmo0730	325.231	497.056	432.272	434.636	232.062	497.33	529.716	442.674	679.306	3268.17	0.811013	0.650242	0.300973	0	0	0.838735	0.336749	0	0.565249	6.57871
LMON_0735	FIG00774429: hypothetical protein		+	404	lmo0731	3416.29	6620.83	7765.15	4680.14	309.466	874.407	2493.35	1515.13	331.342	90.3352	0.814755	1.83821	0.624569	1.09693	0.499387	2.22525	3.25828	2.12396	0.800307	15.0359
LMON_0736	FIG00774965: hypothetical protein		+	131		2.18076	2.84822	0.902919	0	0	1.40225	0.758632	0.556978	0.232208	0	0.271585	0	0	0	0	0.83099	1.58898	0	0.800307	10.6873
LMON_0737	Internalin-like protein (LPXTG motif) Lmo0732 homolog		+	1916	lmo0732	151.067	128.627	94.0918	81.1774	84.3453	98.0926	62.4984	41.9718	47.7221	120.647	20.0062	13.9679	10.0445	0.579424	4.8877	133.954	132.947	111.351	96.2104	1405.63
LMON_0738	Transcriptional regulator, XRE family		+	509	lmo0733	128.916	80.4964	63.1253	79.6027	74.6407	40.8874	23.0824	24.4691	27.0271	89.0484	205.011	336.256	321.253	405.514	289.334	1043.61	573.875	612.325	590.126	17856.2
LMON_0739	Transcriptional regulator of D-allose utilization, LacI family		-	1004	lmo0734	306.868	532.154	582.462	1315.83	517.231	1336.07	991.026	1011.47	875.58	16943.7	42.4055	31.3006	17.243	24.9817	36.4316	6.72005	7.54504	7.33118	12.2986	27.6099
LMON_0740	D-allulose-6-phosphate 3-epimerase , row_id 846		+	671	lmo0735	14.7788	55.8466	83.2043	1745.46	55.9824	8.38977	17.7134	17.7854	545.772	85342.3	0.539428	0	0	0	0	3.05091	0	0.256224	0.232208	9.63222
LMON_0741	D-allose-6-phosphate isomerase		+	446	lmo0736	7.64294	31.2937	34.2724	241.664	31.9332	5.26866	10.8798	10.776	280.574	57288.5	2.2038	1.23317	0.925542	0.517506	0.499387	7.20053	1.24741	0.300754	1.31229	11.279
LMON_0742	hypothetical protein		+	932	lmo0737	16.7285	59.5653	83.7625	225.962	135.475	17.9405	28.3066	21.4998	828.683	239881	9.03573	3.09349	1.31968	2.71137	4.8877	23.0554	5.72017	3.75036	6.03317	88.465
LMON_0743	PTS system, D-allose-specific IIB component / PTS system, D-allose-specific IIC component / PTS system, D-allose-specific IIA component		+	1853	lmo0738	120.299	119.743	131.112	295.591	520.117	81.7262	96.5992	82.9629	1329.32	491577	40.8209	19.8433	15.3884	6.6435	27.4388	113.942	37.24	30.9463	54.5094	118.888
LMON_0744	6-phospho-beta-glucosidase		+	1373	lmo0739	247.22	166.715	204.282	389.989	713.832	142.209	148.104	146.794	1027.03	416339	270.283	230.746	191.728	211.402	358.532	259.735	135.013	160.568	299.741	163.301
LMON_0745	FIG00774949: hypothetical protein		-	659	lmo0740	236.699	216.129	170.506	226.021	287.199	172.81	127.086	145.381	265.86	77.186	0.541299	0.291465	0	1.15885	1.46277	0.275221	0.379316	0.300754	0.847874	512.916
LMON_0746	Transcriptional regulator, GntR family		+	377	lmo0741	6.04209	5.20105	3.63278	3.87021	1.92677	1.41266	1.5416	1.39125	0.696625	0	3.8084	1.34668	2.03474	0	1.92677	11.7186	7.3469	5.74312	6.07789	0
LMON_0747	ABC transporter, ATP-binding protein		+	689	lmo0742	9.30918	3.78993	4.69673	4.44964	4.85231	2.51887	2.35243	4.70966	2.1126	5.05195	18.3536	15.9397	11.3377	8.07218	11.8477	24.79	22.2814	24.2264	22.5577	7.28209
LMON_0748	ABC transporter, permease protein		+	704	lmo0743	8.24712	9.61911	4.04954	4.84331	6.2443	2.25648	2.39018	2.16849	1.23703	3.87689	9.57516	8.11658	6.57044	2.71137	4.8877	4.72088	6.99545	8.14676	4.76275	2.35013
LMON_0749	Multidrug resistance ABC transporter ATP-binding and permease protein		+	2000	lmo0744	49.4362	29.7325	27.652	25.2294	22.551	12.5704	11.681	10.969	11.1908	25.4915	20.2423	12.8934	11.2231	5.94024	9.66923	10.8542	5.06972	8.44513	6.11129	0
LMON_0750	FIG00774203: hypothetical protein		+	503	lmo0745	28.5	16.9266	11.6161	15.8126	9.24063	5.31054	4.37799	5.44616	4.66762	9.75221	11.7615	5.96282	9.32676	5.48465	4.31753	4.19101	2.54221	5.57357	4.0768	2.35013
LMON_0751	hypothetical protein		+	341	lmo0747	2.17391	2.12967	0	0.517506	1.46277	0.560851	0.962865	0.300754	0.232208	0	4.66299	5.06632	1.59536	1.09693	3.35415	1.10887	1.20485	4.71823	3.55984	1.17507
LMON_0752	hypothetical protein		+	287	lmo0748	66.5178	95.8811	99.366	82.7253	74.6092	100.38	111.124	109.273	92.1855	10.4556	2.47165	5.0683	2.56882	0.579424	5.70952	2.77061	1.76406	3.42854	5.69728	1.52676
LMON_0753	Transcriptional regulator, Cro/CI family		+	206	lmo0749	66.2468	77.8029	98.2009	70.6989	77.1769	111.24	113.52	98.8441	100.704	35.9471	1.08447	1.59195	0.647191	3.22887	3.38954	1.11396	1.00543	2.54735	2.93848	0
LMON_0754	FIG00774837: hypothetical protein		+	515	lmo0750	125.081	156.706	145.587	126.209	116.145	173.205	161.047	194.123	185.288	61.9102	10.649	10.7175	6.80355	12.1901	13.4874	10.6828	10.6852	9.45514	10.8016	1.52676
LMON_0755	FIG00775008: hypothetical protein		+	296	lmo0751	53.949	65.3835	45.4234	44.5805	43.9618	55.6058	38.7451	82.3337	79.1342	25.6114	3.84203	2.93863	3.65656	5.87832	4.31753	0.275221	2.97854	3.66749	2.78438	0
LMON_0756	Predicted hydrolase/acyltransferase		+	836	lmo0752	253.717	283.124	320.596	329.304	262.328	379.932	283.483	269.606	243.069	220.854	4.108	1.27738	2.1973	0	2.89015	1.97085	0.336749	0.300754	0.850723	0
LMON_0757	transcriptional regulator, Crp family		+	680	lmo0753	113.664	97.6412	115.054	125.691	249.336	100.954	156.457	184.204	331.883	851.012	1.62764	0.627143	0.323595	0.579424	0.998775	0.277885	0.716066	0.256224	1.02967	0
LMON_0758	FIG00774381: hypothetical protein		+	611	lmo0754	170.494	123.34	146.924	211.062	353.845	164.043	211.272	216.685	407.074	1423.03	0	0.313571	0.300973	1.55252	0.463997	0.275221	0	0	0.282625	0
LMON_0759	FIG006988: Lipase/Acylhydrolase with GDSL-like motif		+	821	lmo0755	355.343	345.988	342.016	301.514	351.529	439.351	409.017	404.047	479.27	193.836	0.271585	1.25528	0.601946	0	0	0.560851	0.336749	0	0.33589	0
LMON_0760	ABC transporter, ATP-binding protein		+	905	lmo0756	538.483	448.934	465.163	513.765	538.249	714.416	594.483	545.881	787.664	1602.38	2.71708	0.918607	0.323595	1.09693	1.46277	1.10621	0.578732	1.41471	0.565249	1.17507
LMON_0761	ABC transporter, permease protein		+	980	lmo0757	1220.24	1035.01	1081.05	1137.82	1121.91	1812.54	1569.52	1327.82	1890.68	3969.07	3.5667	1.54674	0.647191	1.67635	3.38954	2.79409	2.92153	1.17956	0.903989	0
LMON_0762	conserved hypothetical protein		+	887	lmo0758	169.2	336.659	86.6561	342.23	303.501	2212.13	259.268	117.158	144.126	922.091	3.53494	0.291465	0.83353	1.09693	0	3.07706	0.379316	1.17956	0.747042	0
LMON_0763	glyoxalase family protein		+	959	lmo0759	228.545	397.641	111.091	763.005	1726.95	3036.53	402.77	266.008	664.907	5392.47	7.38692	2.55675	2.31425	1.67635	4.38831	1.6644	2.96891	0.878803	0.800307	0
LMON_0764	Carboxylesterase		+	608	lmo0760	161.307	251.84	79.767	385.288	1267.82	2055.96	315.914	181.413	574.152	5426.99	6.57467	1.95172	2.17468	0.517506	1.92677	3.89014	1.76406	0.64365	0.282625	1.52676
LMON_0765	Nitrilotriacetate monooxygenase component B		+	620	lmo0761	129.716	201.355	68.5144	204.016	688.69	1856.36	288.314	186.725	454.674	2569.59	8.78345	5.98592	7.47567	5.60849	1.92677	1.68522	2.39018	1.78106	2.86249	1.17507
LMON_0766	GTP-binding protein related to HflX		+	1256	lmo0762	1232.25	879.115	1080.78	656.716	790.612	1503.11	1574.32	1217.99	1292.53	2622.15	15.8888	8.69852	5.66752	3.10503	7.67168	3.62217	2.25766	1.20063	2.5046	3.87689
LMON_0767	Ser/Thr protein phosphatase family protein		+	872	lmo0763	2602.65	1793.34	1718.74	1976.25	2315.07	3037.38	1956.36	1547.49	1610.71	3385.23	2.20567	0.313571	1.24914	0.517506	0.463997	4.17286	1.51726	0.578049	0.282625	1.17507
LMON_0768	Lipoate-protein ligase A		+	989	lmo0764	3342.11	2276.47	1966.24	2181.19	1996.36	3896.91	2287.11	1953.5	2115.65	2911.93	0.551886	0	0.925542	0.579424	1.96216	3.05648	1.20485	2.12396	0.282625	1.52676
LMON_0769	FIG00774513: hypothetical protein		+	1298	lmo0765	25.1768	93.6693	92.191	188.968	169.736	8.98185	19.9713	13.2625	12.0891	6.22702	14.5135	13.4744	11.9634	2.64945	3.95971	5.80603	4.93721	5.22829	4.04625	2.35013
LMON_0770	sugar ABC transporter permease, putative		+	890	lmo0766	11.2657	42.1911	40.4989	73.158	84.3138	3.90296	7.91094	6.15401	6.93716	16.3309	4.68293	6.7699	4.16418	0	4.85231	6.65493	4.75249	3.60427	1.44367	2.70182
LMON_0771	ABC transporter, permease protein		+	875	lmo0767	13.4533	32.0602	23.3706	41.9708	49.7028	2.23324	4.08381	4.90646	6.91232	14.6842	2.75382	1.86031	0.624569	1.15885	2.42616	5.56179	1.49421	1.75761	0.747042	3.05351
LMON_0772	Sugar ABC transporter, sugar-binding protein		+	1253	lmo0768	30.0927	51.3859	63.7793	83.9858	129.204	8.07824	12.7764	11.9876	9.20671	42.8774	4.108	3.20799	1.52749	0	2.39076	9.9997	4.46794	5.99935	4.50782	1.52676
LMON_0773	putative alpha-1,6-mannanase		+	1028	lmo0769	32.8447	60.8944	58.1977	68.2971	110.396	12.802	12.222	12.0321	12.8141	29.84	9.28427	11.9306	13.604	4.96714	18.8391	17.5299	12.4263	21.1718	24.4792	5.05195
LMON_0774	Transcriptional regulator, GntR family		-	1118	lmo0770	559.156	1053.35	1077.69	1474.14	2896.02	739.278	685.271	1224.05	1732.89	853.929	28.7697	16.0964	15.227	12.2741	10.6326	9.51971	7.9535	8.23105	8.48166	0
LMON_0775	FIG00774365: hypothetical protein		+	752	lmo0771	977.881	1040.02	913.243	711.7	863.172	1445.67	816.905	1005.29	1180.24	186.546	6.03337	7.53067	8.35481	1.67635	18.2335	6.68156	8.92118	28.3311	21.8233	1.17507
LMON_0776	Transcriptional regulator, GntR family		+	647	lmo0772	642.773	651.697	600.909	453.324	485.581	1236.15	649.809	732.53	891.946	243.987	18.9391	19.3286	14.5572	9.74853	46.7772	14.8094	17.5289	43.9331	45.6216	2.70182
LMON_0777	Alcohol dehydrogenase		-	989	lmo0773	1357.78	1751.99	2735.24	3511.11	3704.35	975.658	2612.12	3189.6	3491.6	1885.76	49.2468	56.8603	32.118	23.3673	13.0234	216.312	64.0839	52.9705	36.9531	12.454
LMON_0778	Transcription regulator [contains diacylglycerol kinase catalytic domain]		+	929	lmo0774	1542.68	1569.33	2684.47	3891.37	4960.3	2692.28	1977.37	2370.31	2754.09	11464.5	10.6627	10.3809	11.3163	17.8605	71.3258	25.362	24.0308	23.063	36.057	68.3689
LMON_0779	FIG00774607: hypothetical protein		+	332	lmo0775	872.693	790.008	1248.55	1638.91	1883.57	1508.41	912.583	1112.91	1264.79	6791.27	3.01669	3.43016	2.2226	16.3699	46.3525	8.10439	12.0652	14.728	23.8394	25.1398
LMON_0780	Fructokinase		-	866	lmo0776	20.8377	37.021	54.8383	383.147	721.354	44.3353	52.8564	75.3889	153.419	149.56	53.6868	58.0876	63.9876	89.1211	186.928	490.715	327.226	375.598	340.76	2360.5
LMON_0781	FIG00774370: hypothetical protein		+	383	lmo0777	1537.62	1620.07	1638.68	986.513	1549.94	1673.13	1815.42	1958.82	1656.43	1491.49	9.59136	3.1839	3.4476	1.03501	7.1369	32.2011	9.11578	11.5495	12.1168	4.22858
LMON_0782	FIG00774426: hypothetical protein		+	347	lmo0778	281.839	189.621	376.305	262.428	283.915	309.91	445.388	497.09	427.078	135.563	12.8491	7.69435	4.16418	5.42273	15.4495	17.2157	4.04606	11.0754	19.9054	0
LMON_0783	FIG00774734: hypothetical protein		-	467	lmo0779	2872.98	2553.86	1796.28	2568.81	2417.99	5323.19	3091	3095.77	2654.67	658.549	38.0372	28.2522	47.0693	16.2063	7.20769	160.782	211.402	195.672	111.236	20.7912
LMON_0784	FIG00775457: hypothetical protein		+	347	lmo0780	31.4656	25.9437	37.605	8.96119	5.24553	104.697	121.769	104.152	77.7209	9.28053	0.560602	0.941707	0.323595	1.61444	0.463997	0.550442	2.21028	2.85049	5.04538	2.70182
LMON_0785	PTS system, mannose-specific IID component		-	878	lmo0781	290.946	372.569	1512.67	9545.63	21732	1102.25	2568.36	3688.54	9146.23	81727.7	51.4917	37.4662	63.3806	17.9445	19.7671	206.56	262.638	178.115	136.669	38.0655
LMON_0786	PTS system, mannose-specific IIC component / PTS system, fructose-specific IIC component		-	812	lmo0782	191.77	314.416	1271.19	10097.7	19507.2	640.87	2101.62	3357.13	8313.21	61147.3	26.6064	14.8441	23.3464	7.43084	10.5618	109.759	107.759	81.4877	45.581	21.6146
LMON_0787	PTS system, mannose-specific IIB component		-	485	lmo0783	123.178	225.723	870.104	8486.45	11374.4	496.187	1592.69	2289.58	5482.36	42045.5	6.00846	1.83821	4.60356	3.74638	4.31753	24.5593	22.0308	15.8529	7.11538	10.8073
LMON_0788	PTS system, mannose-specific IIB component / PTS system, mannose-specific IIA component		-	434	lmo0784	134.65	223.231	1019.2	10945.4	14498.1	625.114	1930.9	2798.45	6568.38	47334.5	4.93832	2.57886	2.47681	2.71137	9.56306	23.3466	19.9485	9.77696	7.10968	15.8592
LMON_0789	NtrC family Transcriptional regulator, ATPase domain		-	2816	lmo0785	4284.99	8341.78	6625.11	10706.3	759.265	1853.88	4403.69	7847.24	7169.53	4629.47	147.649	129.657	120.633	96.2424	112.787	167.441	146.077	159.85	137.196	111.478
LMON_0790	acyl-carrier protein phosphodiesterase, putative		+	635	lmo0786	2240.13	4672.45	7857.88	11747	2877.44	454.726	1954.42	3581.61	4865.6	3969.59	1.37349	0.627143	0.925542	1.03501	1.89138	0	0.336749	0	1.08293	0
LMON_0791	D-serine/D-alanine/glycine transporter		+	1376	lmo0787	3190.02	5570.48	7426.97	7949.89	4991.69	2953.34	5424.27	7987.61	7609.48	3497.43	0.832187	0.918607	0.300973	2.25578	0.499387	3.04583	1.4747	1.2217	1.70145	0
LMON_0792	Activator of (R)-2-hydroxyglutaryl-CoA dehydratase		+	4427	lmo0788	1719.04	1892.61	13729.4	11233	19266.6	1333.45	1341.19	12113.2	22426.8	91902.9	126.222	73.6212	32.468	24.2785	45.1021	88.9594	50.2356	23.2037	13.2501	49.9278
LMON_0793	Phenazine biosynthesis protein PhzF like		-	848	lmo0789	1424.63	874.061	396.096	739.252	912.266	635.923	432.746	285.848	245.689	327.88	2.9868	5.69346	16.7545	5.36081	16.3421	2.49805	3.25828	13.5227	16.5209	0
LMON_0794	YbaK family protein		-	476	lmo0790	925.753	628.304	340.21	623.145	728.955	481.561	343.03	204.726	208.603	165.754	5.22049	3.72261	8.03085	2.13194	5.3517	1.96044	4.19327	11.0447	11.4457	8.92884
LMON_0795	FIG00774249: hypothetical protein		+	653	lmo0791	1150.95	2031.31	4933.96	3177.5	1439.33	201.944	1378.13	3448.23	992.993	428.439	537.824	442.206	181.37	305.341	359.138	150.299	119.351	143.945	138.232	48.1694
LMON_0796	hydrolase, carbon-nitrogen family		+	890	lmo0792	279.157	262.32	272.404	539.15	546.884	271.241	195.415	182.041	198.64	128.529	159.139	178.659	87.4915	23.8848	10.0271	114.677	237.02	149.531	60.9642	12.334
LMON_0797	putative transport protein		-	701	lmo0793	874.424	1259.65	923.082	458.066	303.112	710.898	1632.53	1125.01	674.729	132.638	46.5883	34.1236	36.9052	41.1039	88.9184	51.0169	31.6098	26.5112	30.1751	29.1366
LMON_0798	Rrf2-linked NADH-flavin reductase		-	641	lmo0794	222.224	222.771	286.849	3592.57	9564.99	605.883	992.842	783.888	1802.16	7235.77	18.9229	18.7697	23.9748	14.5078	26.44	24.0038	14.0383	8.72243	15.6269	11.5107
LMON_0799	RarD protein		-	920	lmo0795	2401.24	2935.84	1954.54	760.788	954.1	1064.95	2585.62	1738.23	866.887	161.646	22.7681	29.4573	15.9413	20.1162	33.7892	36.0264	16.785	19.4165	14.5603	14.6842
LMON_0800	FIG01109311: hypothetical protein		-	530	lmo0796	508.993	960.992	1965.58	6875.83	17500.6	3829.07	1913.54	1904.45	3173.22	11528.1	11.2258	10.4291	9.372	9.35486	27.5842	20.3787	10.7377	10.3747	7.83545	7.40208
LMON_0801	transcriptional regulator, MarR family		+	464	lmo0797	637.393	674.106	1359.64	1969.78	1501.71	1746.41	1446.67	1593.17	1465.04	4744.87	1.6432	2.17488	0.624569	1.03501	1.42738	3.32105	9.20092	5.89778	1.98407	0
LMON_0802	Lysine-specific permease		-	1460	lmo0798	558.417	1776.87	538.174	1299.63	162.383	836.942	3265.87	1265.52	457.77	158.009	78.5578	88.6945	106.562	123.997	107.262	96.0339	110.228	111.449	104.27	12.8057
LMON_0803	Blue-light photoreceptor		-	761	lmo0799	1516.49	1472.74	1017.27	1668.22	1532.27	2282.06	3091.88	2677.58	2485.2	1700.61	32.8435	29.5075	25.293	22.518	25.8698	39.9354	40.5553	33.9994	30.2213	10.8073
LMON_0804	FIG00774434: hypothetical protein		+	350	lmo0800	530.998	279.035	105.634	696.663	616.692	2265.65	604.062	311.688	568.651	9663.36	14.4836	12.2	7.54506	6.51966	3.78275	14.2222	5.65327	5.23067	5.5879	2.35013
LMON_0805	Internalin-like protein (LPXTG motif) Lmo0801 homolog		+	1901	lmo0801	71.9931	62.1978	33.5005	43.2359	49.2781	98.1787	42.2669	27.1165	37.6392	44.7559	50.0659	41.7485	23.116	18.0065	12.5594	57.6856	31.2791	14.4445	11.0587	17.506
LMON_0806	GTP pyrophosphokinase		+	638	lmo0802	617.633	542.106	526.984	385.668	352.787	917.723	569.253	532.171	1246.18	340.781	14.5944	5.94071	5.96965	3.87021	4.78153	30.2567	15.1912	11.1644	9.13072	16.3309
LMON_0807	Na+/H+ antiporter		+	2048	lmo0803	2343.23	2265.58	2152.26	2481.78	3862.12	2257.56	893.724	1084.11	2455.52	1282.69	137.167	98.4559	72.4559	67.1826	76.6421	364.175	261.292	206.261	194.507	330.686
LMON_0808	FIG00774197: hypothetical protein		-	473	lmo0804	306.768	265.735	179.312	224.994	209.853	107.236	134.206	185.291	184.095	186.546	20.2298	20.5406	10.5077	10.0184	2.85476	20.3165	3.73236	13.0532	17.699	2.35013
LMON_0809	FIG00774294: hypothetical protein		-	458	lmo0805	323.123	323.42	279.766	328.668	263.684	117.234	204.559	227.053	220.782	225.778	14.2126	11.4121	7.82341	8.01026	4.81692	13.3677	5.56332	6.75313	11.3633	3.87689
LMON_0810	Transcriptional regulator, MerR family, near polyamine transporter		+	542	lmo0806	1458.74	1466.65	1196.35	292.442	27.3326	524.109	1358.73	647.749	369.541	76.9461	1.91976	0	0.647191	0	0	1.95536	0.336749	1.13503	0.747042	0
LMON_0811	Putrescine transport ATP-binding protein PotA (TC 3.A.1.11.1)		+	1100	lmo0807	2504.09	2539.29	1986.55	722.553	48.8141	782.675	2128.3	1042.99	570.167	238.712	7.16142	4.50847	3.30918	2.19386	2.35537	3.9003	3.34823	2.87156	3.34963	1.52676
LMON_0812	Spermidine Putrescine ABC transporter permease component PotB (TC 3.A.1.11.1)		+	809	lmo0808	1294.16	1350.48	893.946	446.587	32.3618	374.877	970.359	543.013	322.662	213.564	7.93757	4.75275	2.33572	0.517506	1.42738	5.57003	3.97434	2.05836	2.68355	1.17507
LMON_0813	Spermidine Putrescine ABC transporter permease component potC (TC_3.A.1.11.1)		+	806	lmo0809	1320.57	1322.34	878.217	489.218	28.3314	352.516	862.856	502.068	313.332	211.685	10.6683	4.72965	3.61131	2.71137	1.89138	7.24459	3.73236	2.9137	2.44849	1.52676
LMON_0814	ABC transporter, periplasmic spermidine putrescine-binding protein PotD (TC 3.A.1.11.1)		+	1073	lmo0810	2982.08	2815.04	2266.11	1249.08	61.1218	857.862	2115.45	991.758	629.328	566.336	1.63261	1.8392	2.12943	1.67635	1.39199	0.841399	1.92091	2.15992	0.514833	1.17507
LMON_0815	Carbonic anhydrase precursor		+	701	lmo0811	14299.3	10447.2	3137.87	3014.59	971.563	9235.81	6764.06	2123.48	1075.57	996.645	4.39017	2.12967	0.323595	1.03501	0.927993	3.07464	1.67411	0.321825	1.08293	0
LMON_0816	GTP pyrophosphokinase		+	542	lmo0812	417.639	305.219	351.739	497.069	595.513	464.676	423.579	272.302	342.625	238.48	0.539428	0	0	0	0.463997	0.83099	2.72211	0.300754	0.282625	0
LMON_0817	Fructokinase		+	872	lmo0813	96.3103	359.111	1130.68	21957.4	3630.84	83.2831	259.508	856.073	924.062	1513.78	0.814755	1.25528	2.29047	9.02311	1.85599	6.3877	4.68559	3.61677	5.18245	0
LMON_0818	Enoyl-[acyl-carrier-protein] reductase [FMN]		+	929	lmo0814	1284.66	2120.48	4829.56	4037.08	1382.56	645.043	1365.6	2281.29	1947.22	488.463	22.7139	25.176	42.0966	29.4711	98.2691	64.7271	77.3359	99.0604	157.067	83.8765
LMON_0819	Transcriptional regulator, MarR family		+	452	lmo0815	201.661	136.492	165.753	130.522	121.709	396.209	158.461	179.674	219.89	88.4567	5.51822	9.41806	8.65311	12.1901	35.7199	8.62626	5.89526	26.6861	51.7109	19.6161
LMON_0820	protease synthase and sporulation negative regulatory protein pai 1		+	506	lmo0816	192.776	138.05	130.605	114.85	98.2652	329.999	103.329	160.077	196.601	54.0364	3.82396	6.65926	9.04993	12.1901	20.1603	7.81077	7.65932	17.0129	34.761	10.1039
LMON_0821	conserved hypothetical protein		-	413	lmo0817	112.043	109.354	216.998	319.18	720.584	196.38	246.976	333.068	887.188	982.433	6.87053	4.1035	4.99886	5.87832	3.35415	34.7713	11.4208	15.0225	21.6586	3.87689
LMON_0822	cation-transporting ATPase		+	2630	lmo0818	4712.98	4584.12	5183.94	3929.25	9419.36	9522.87	4137.07	2428.47	2335.81	7639.84	7.66411	4.01209	3.56339	1.09693	2.39076	5.27399	4.40586	0.923333	0.33589	1.17507
LMON_0823	FIG00774371: hypothetical protein		+	848	lmo0819	1893.44	1674.3	1731.74	1655.63	4626.79	6184.14	1396.34	949.047	1047.35	5291.43	2.46293	1.23317	2.08267	0	0	3.32371	0.958048	0.300754	0.232208	3.05351
LMON_0824	Acetyltransferase (GNAT family) SAS0976		+	557	lmo0820	1385.12	1075.66	1082.6	769.542	915.993	2178.04	629.543	483.588	505.73	408.592	14.7483	10.8542	7.82341	3.22887	1.96216	4.9961	3.43818	4.49558	4.66477	1.17507
LMON_0825	FIG00774116: hypothetical protein		+	662	lmo0821	1729.54	1312.46	1294.12	886.236	986.706	2591.77	778.928	650.994	646.116	571.156	23.3467	16.3226	11.6598	16.5999	11.0258	8.35637	4.28676	7.14055	3.76648	1.17507
LMON_0826	transcriptional regulator, MerR family		-	389	lmo0822	542.57	301.523	287.261	755.609	718.02	260.757	219.2	197.657	241.633	317.065	95.3448	55.602	52.5022	12.0662	23.9784	449.684	71.9297	42.7405	48.2739	39.1206
LMON_0827	oxidoreductase of aldo/keto reductase family, subgroup 1		+	824	lmo0823	2471.28	2162.7	2086.7	3773.51	6290.63	2398.31	2556.5	2302.38	6853.95	12891	2.45608	3.43016	4.58094	0.517506	0.927993	1.67505	1.048	0	0	3.05351
LMON_0828	FIG00774284: hypothetical protein		+	968	lmo0824	441.51	621.034	743.433	928.878	589.662	161.841	269.546	364.066	350.766	81.0546	3.28266	2.31049	2.17584	1.15885	0	0.838735	0.289366	0.857731	0.33589	1.52676
LMON_0829	Hydroxymethylglutaryl-CoA reductase		+	1280	lmo0825	928.729	1202	1292.62	1273.34	831.094	564.768	975.18	1137.7	803.874	397.896	1.9042	1.30148	0.970786	1.09693	0.463997	1.93962	2.48013	2.1005	0.514833	1.17507
LMON_0830	hypothetical protein		+	1634	lmo0826	5402.82	3912.09	6392.13	2030.22	1071.29	1449.57	2010.72	2169	1147.02	977.253	4.10613	1.90651	2.96028	0	0.927993	2.52928	1.58416	1.24516	0.464417	0
LMON_0831	Pyruvate-flavodoxin oxidoreductase	nifJ	+	3647	lmo0829	3957.87	6118.62	10915.4	9832.7	14886.7	1599.54	3289.48	10789.5	8386.78	31396.6	30.2772	39.0995	17.6298	14.9633	44.7089	31.8819	43.8597	35.5702	23.9196	23.2613
LMON_0832	Fructose-1,6-bisphosphatase, Bacillus type	fbp	-	1961	lmo0830	1878.66	3587.72	1208.06	1411.31	3036.81	1603.67	4072.09	3870.16	1464.12	1407.93	22.4199	23.6994	20.4781	4.90522	10.5618	15.3386	15.1484	26.1563	12.8162	8.92884
LMON_0833	FIG00774061: hypothetical protein		-	911	lmo0831	779.103	1001.07	941.181	770.102	443.53	402.331	735.605	1063.13	880.36	291.342	21.0651	15.5386	14.5775	20.5321	38.8932	11.4383	11.7905	10.3699	18.0995	32.0702
LMON_0834	transposase OrfA, IS3 family		+	284	lmo0832	8.16494	5.09041	3.28656	3.74638	6.63752	2.23058	0.868098	2.67237	2.16586	2.70182	3.55986	5.35977	0.624569	0	1.39199	0	0.289366	2.54974	0.97925	0
LMON_0835	transcriptional activator		+	890	lmo0833	384.243	375.705	199.455	53.586	24.5132	151.288	307.955	222.889	180.155	155.762	32.2567	33.9034	25.5449	10.2041	16.6646	32.2716	30.107	36.0804	25.7496	7.75377
LMON_0836	FIG00774832: hypothetical protein		+	587		10.076	31.7274	595.576	156.72	146.379	1.67747	4.55789	32.7132	289.687	54.5081	7.68652	4.32765	2.93882	1.09693	2.85476	6.66558	7.21792	12.672	14.2542	2.35013
LMON_0837	Putative peptidoglycan bound protein (LPXTG motif) Lmo0835 homolog		+	989	lmo0835	46.5073	101.894	2361.23	548.014	502.918	13.6875	23.2721	97.093	731.199	155.419	11.5074	6.99692	5.7166	1.15885	7.10151	37.0084	18.2645	41.0639	39.6985	11.279
LMON_0838	PsiE protein		-	413	lmo0836	550.857	453.92	263.112	194.099	293.694	761.34	461.132	624.979	570.929	207.329	1.09131	2.28839	2.49943	1.61444	0.963384	1.39692	0.958048	0.321825	2.0906	0
LMON_0839	ABC transporter, ATP-binding protein		+	1637		2036.88	2650.39	1658.25	380.077	92.595	1600.48	2178.67	1610.01	893.311	624.026	4.13104	2.82512	1.89749	0	1.46277	7.24725	2.39018	2.35673	0.800307	2.35013
LMON_0840	Hexose phosphate transport protein UhpT	uhpT	+	1385	lmo0838	29.022	30.8483	18.0945	20.9655	10.0271	28.7097	22.5414	16.5818	12.9618	5.75533	7.93757	12.599	9.44139	4.71947	4.28214	12.8562	9.38563	12.0283	9.4105	1.17507
LMON_0841	Multidrug-efflux transporter, major facilitator superfamily (MFS) (TC 2.A.1); Efflux pump Lde		-	1220	lmo0839	37.2193	54.8681	37.4205	19.8686	15.5557	64.9145	55.9358	63.7982	49.2731	98.5606	16.1287	14.7075	5.22813	5.48465	9.63384	10.0622	6.22719	8.33261	5.7697	1.17507
LMON_0842	Transcriptional regulator, MarR family		-	470	lmo0840	283.395	262.579	353.016	294.265	311.92	263.48	292.592	311.72	390.39	666.191	14.0039	11.615	11.0379	3.22887	1.89138	3.34453	4.89464	9.48098	4.27846	4.58027
LMON_0843	cation-transporting ATPase		+	2642	lmo0841	5509.62	3380.76	5038.64	2904.15	4723.13	6545.53	5115.2	5520.86	2949.05	2619.62	19.1603	12.5365	11.3377	8.52777	19.5547	10.3299	9.52803	10.6371	10.6447	23.1413
LMON_0844	Putative peptidoglycan bound protein (LPXTG motif) Lmo0842 homolog		+	6107	lmo0842	2440.28	1756.94	1482.96	1440.14	1444.31	786.367	472.01	472.12	488.963	343.731	50.6327	36.7227	32.0237	15.7507	17.9111	57.9817	57.2929	45.8908	41.931	18.9127
LMON_0845	cytochrome c oxidase, subunit IV		-	257	lmo0843	171.513	160.64	105.93	68.1954	86.9208	213.356	277.411	230.248	219.375	129.576	35.5923	38.4397	16.1955	28.1089	33.1129	86.6083	115.635	113.557	152.437	68.4889
LMON_0846	Endoribonuclease L-PSP		+	377	lmo0844	648.069	742.141	808.137	1633.1	950.931	981.228	1662.72	1676.14	2264.18	778.596	0.840903	0.941707	0.74036	0.517506	2.85476	2.22791	1.20485	2.18956	3.68552	3.5252
LMON_0847	Methionine synthase II (cobalamin-independent)		+	1103	lmo0845	475.714	489.213	734.746	1263.96	931.384	941.807	1448.7	1258.57	1424.46	2030.21	15.5998	12.1086	7.54238	3.74638	3.35415	4.19368	2.59923	1.52245	2.44849	2.35013
LMON_0848	Excinuclease ABC subunit C		+	1100	lmo0846	1025.89	1126.33	759.88	280.522	206.99	788.891	1079.67	805.637	906.652	472.012	35.074	34.4583	21.0824	6.6435	8.63507	5.02708	5.69584	7.33356	4.74288	3.87689
LMON_0849	/ Glutamine transport system permease protein GlnP (TC 3.A.1.3.2)		+	1442	lmo0847	12298.6	17726.8	12848.6	1355.43	151.503	1625.14	6615.86	4100.15	884.761	219.791	9.28924	7.24318	7.15092	5.02906	11.4544	8.12012	3.45769	4.81979	7.4243	4.22858
LMON_0850	Glutamate transport ATP-binding protein		+	728	lmo0848	6579.22	9291.7	6658.09	982.411	82.7095	998.33	3770.47	2350.41	551.74	365.226	2.45047	3.07138	3.70448	1.67635	0.463997	3.93395	1.67893	1.80214	3.58469	0
LMON_0851	amidase family protein		-	1850	lmo0849	27.3458	22.601	24.1362	49.4238	41.2093	61.6767	32.9471	39.2775	47.9104	23.9647	48.7441	74.9517	51.7147	10.9074	4.8877	33.7501	70.2672	53.3526	14.0717	6.22702
LMON_0852	FIG00774105: hypothetical protein		+	179	lmo0850	247.36	220.639	242.317	2010.72	4150.84	1676.13	884.038	1295.97	2122.1	12025.3	0	0.313571	0	0	7.45934	3.05673	0.379316	1.13503	1.98692	15.5075
LMON_0853	FIG00774037: hypothetical protein		+	380	lmo0851	807.224	854.319	800.405	1222.15	1875.09	1734	1423.08	1262.7	1648.68	1663.61	1.63448	0.650242	0.717738	1.09693	1.42738	1.39184	2.29541	0.878803	0.282625	3.5252
LMON_0854	FIG00774037: hypothetical protein		+	320		715.691	689.149	650.04	911.996	1314.74	1268.45	978.428	836.25	1182.11	1466.32	0	0	0	0.579424	0.463997	0.83099	0	0.300754	0	0
LMON_0855	Transcriptional regulator, TetR family		+	554	lmo0852	288.26	320.955	308.447	301.311	159.568	735.619	382.955	252.894	182.364	205.802	0.280301	0.605036	1.01871	0	0.499387	2.20709	0.289366	0	1.08293	1.52676
LMON_0856	Quaternary ammonium compound-resistance protein sugE		+	341	lmo0853	160.697	163.628	167.167	169.551	80.8181	401.981	190.522	128.912	101.048	107.361	1.93596	0.605036	0.83353	1.09693	0.963384	4.16487	0.289366	0.300754	0.671781	0
LMON_0857	Quaternary ammonium compound-resistance protein SugE		+	320	lmo0854	136.708	149.053	145.589	125.32	68.935	372.733	194.059	110.948	86.0678	91.7502	2.73451	0.628135	0.300973	1.61444	1.46277	4.4505	0.626115	0.300754	0.800307	1.17507
LMON_0858	D-alanylalanine synthetase	ddl	+	1112	lmo0855	5155.8	7324.16	6766.51	4301.8	2001.5	3841.78	4840.31	4432.67	2890.48	598.054	3.84203	2.51254	2.29047	1.09693	2.81937	15.066	7.71634	7.55383	8.29629	18.2094
LMON_0859	UDP-N-acetylmuramoylalanyl-D-glutamyl-2,6-diaminopim elate--D-alanyl-D-alanine ligase	murF	+	1412	lmo0856	4393.69	6429.02	5568.7	4104.93	1893.3	3500.98	4381.64	4531.37	3528.55	1890.98	9.0208	5.67433	6.75678	2.77328	14.5215	26.4343	13.7162	22.3364	22.3467	16.6826
LMON_0860	hydrolase, alpha/beta fold family		+	713	lmo0857	3529.46	3789.83	3093.96	2370.33	1547.85	2417.77	2966.22	2687.5	2300.2	1290.62	6.26758	7.7578	7.22147	2.8352	13.9868	18.9167	14.7972	16.6168	20.8973	11.6307
LMON_0861	DNA-binding transcriptional regulator		-	1025	lmo0858	235.649	288.853	400.144	741.573	980.611	226.93	240.943	393.828	716.433	2038.64	18.3729	23.1417	15.1089	10.8455	8.45811	16.1771	20.4844	16.4842	14.8195	8.57715
LMON_0862	Multiple sugar ABC transporter, substrate-binding protein		+	1319	lmo0859	10.7144	29.6392	41.2335	226.86	124.528	7.52514	30.6761	33.6461	74.4483	4346.9	4.87667	5.06731	3.63278	5.48465	3.88893	4.18593	3.10624	2.89263	5.15761	1.17507
LMON_0863	Multiple sugar ABC transporter, membrane-spanning permease protein MsmF		+	878	lmo0860	6.78273	12.018	17.4247	73.7374	43.8517	2.2618	8.5662	13.682	23.7663	1597.89	4.65117	0.650242	1.68852	0	1.46277	6.12022	2.10081	0.556978	0.33589	1.17507
LMON_0864	Sugar ABC transporter, permease protein precursor		+	833	lmo0861	7.68529	10.8503	14.926	64.157	40.352	6.67357	9.76013	12.1486	20.8101	1579.9	4.67732	1.25627	1.89749	0	0.927993	2.25648	0.962865	0.512448	0.568099	3.87689
LMON_0865	Trehalose-6-phosphate hydrolase		+	1532	lmo0862	20.7705	22.4191	39.0826	122.024	77.9987	11.4518	21.5884	32.2385	39.925	2945.68	3.27768	1.23317	0.300973	0	1.46277	5.84234	1.38475	0.622579	0.514833	0
LMON_0866	FIG00774057: hypothetical protein		+	914	lmo0863	13.9728	16.3206	20.0146	51.2859	43.2107	12.0303	14.6925	15.3865	18.5078	919.707	8.22284	6.12164	2.70724	0.517506	3.35415	12.8015	4.55308	2.31458	2.04019	3.87689
LMON_0867	COG2152 predicted glycoside hydrolase		+	1067	lmo0864	22.4492	26.8603	36.2833	47.7474	32.7904	11.1425	18.0418	24.4691	20.1347	419.039	19.4219	12.9338	6.34117	3.29079	9.06367	19.7399	10.4202	7.56872	8.66133	0
LMON_0868	phosphoglucomutase/phosphomannomutase family protein		+	1673	lmo0865	106.381	95.3257	104.414	176.318	166.024	84.3538	103.504	99.6032	148.246	1399.11	39.1216	11.5025	16.0809	12.2741	20.6597	17.359	14.8215	9.83877	8.55122	2.35013
LMON_0869	Cold-shock DEAD-box protein A		+	1562	lmo0866	63951.3	63238.1	55160.1	14872.8	9765.97	262882	112325	69137.6	50535.4	12220	50.1138	34.7376	46.5276	18.8779	23.7661	207.207	65.894	26.442	21.616	15.5075
LMON_0870	FIG00774648: hypothetical protein		+	176		47.0685	40.0971	10.2055	24.2165	39.1841	72.4372	32.4989	63.2888	72.4633	62.6136	0.269714	0	0.323595	0	0	0.277885	0.379316	0	0	0
LMON_0871	Substrate-specific component QueT (COG4708) of predicted queuosine-regulated ECF transporter		+	488	lmo0867	1665.08	12954.5	11854.8	7257.09	643.67	1175.53	10048.5	10188.6	4732.36	495.625	95.5996	76.5044	99.2092	119.769	117.423	21.7972	36.2442	72.7125	61.835	28.545
LMON_0872	FIG00774733: hypothetical protein		-	557	lmo0868	79.8771	80.2527	77.9586	83.0747	91.9186	19.5037	24.4114	89.1571	75.8556	25.8431	48.8943	114.608	78.0034	49.8396	10.0271	31.8901	123.342	171.941	78.2692	15.3876
LMON_0873	2-amino-3-carboxymuconate-6-semialdehyde decarboxylase		+	998	lmo0869	234.839	293.885	303.769	787.309	1277.46	231.359	483.801	497.774	628.648	3804.19	53.3648	85.2269	53.1762	22.0846	55.2314	23.7879	60.2311	104.682	65.6809	40.4073
LMON_0874	FIG00774332: hypothetical protein		+	311	lmo0870	93.7253	100.962	115.917	297.782	495.242	93.3482	172.943	193.756	264.806	1834.78	34.4947	61.0119	49.7747	28.0027	44.3511	17.6914	34.6674	66.1034	42.0809	7.40208
LMON_0875	Transcriptional regulator, HxlR family		-	353	lmo0871	185.175	299.415	320.01	328.973	382.566	81.4762	185.43	322.839	253.989	139.208	18.3443	27.3347	19.5994	39.7195	41.8541	15.4269	42.8069	39.8799	40.2858	133.804
LMON_0876	major facilitator family transporter		+	1166	lmo0872	94.6466	133.722	92.7009	77.9883	73.6497	40.0153	129.019	117.938	81.2184	282.061	4.36713	1.21007	1.94425	6.70542	17.0893	2.5058	2.2151	0.556978	2.2667	8.10546
LMON_0877	Transcriptional antiterminator, PTS system IIA 2 domain protein		+	2018	lmo0873	36.6681	51.9066	42.6233	127.628	69.8984	6.43757	29.7558	30.5158	27.581	62.9653	9.31603	6.36779	7.31312	3.87021	9.13445	5.34152	2.63698	5.77276	1.08293	1.52676
LMON_0878	PTS system, cellobiose-specific IIA component		+	329	lmo0874	1.36664	2.46634	3.77235	17.6526	12.3077	0.838735	0.758632	1.60294	2.98889	2.70182	0.832187	0.605036	1.06396	0.517506	0	1.11396	0.289366	0.601507	0	0
LMON_0879	hypothetical protein		+	335	lmo0875	1.35418	2.87033	3.6554	17.8605	13.9868	0.846481	3.10624	1.0249	3.27437	7.75377	1.35916	2.21909	0.300973	0	0.499387	1.65932	0.578732	0.556978	0.565249	0
LMON_0880	hypothetical protein		+	1325	lmo0876	4.9458	13.608	10.319	69.4559	54.3427	1.38676	7.23262	4.84086	8.97165	40.6473	10.9381	9.01308	8.91115	3.68446	9.7754	16.8289	11.771	6.02042	4.0711	15.3876
LMON_0881	Glucosamine-6-phosphate deaminase		+	728	lmo0877	6.07198	12.8241	7.63555	41.1658	41.2093	1.96044	4.88982	8.92302	6.13686	58.7367	11.4588	10.8523	5.55441	4.38772	9.06367	10.0416	9.62762	7.74445	5.26056	5.75533
LMON_0882	oxidoreductase, aldo/keto reductase family		+	953	lmo0878	10.877	15.6916	10.1112	54.2671	66.0803	2.24873	8.53223	10.4566	12.1985	104.084	22.6572	15.5185	16.776	13.8045	19.4092	12.5682	12.3497	13.8257	8.73659	6.9304
LMON_0883	Sugar phosphate isomerases/epimerases		+	767	lmo0879	6.85497	11.007	9.23511	32.5761	45.0313	2.77327	7.17535	8.28808	7.86103	95.2671	2.74697	1.54674	1.01871	0.517506	1.85599	2.23058	2.2151	1.71308	1.08293	0
LMON_0884	Putative peptidoglycan bound protein (LPXTG motif) Lmo0880 homolog		+	1079	lmo0880	10.0778	18.1196	45.8432	616.6	501.695	32.7298	154.585	111.49	35.3662	330.47	1.36103	2.15178	3.14662	1.61444	2.89015	3.34187	1.92091	3.42854	3.76363	3.5252
LMON_0885	Putative peptidoglycan bound protein (LPXTG motif) Lmo0880 homolog		+	311		5.74435	4.93169	14.3498	147.042	156.961	18.898	37.7422	32.3168	9.62144	128.169	0.8216	0.33667	0.323595	0	0.927993	0.825662	0.716066	0.300754	1.08293	0
LMON_0886	Lmo0881 homolog, only in Listeria		-	476	lmo0881	21.5348	31.8671	25.0602	26.8041	35.2166	36.6422	25.8141	26.5485	48.9364	11.6307	0.560602	1.30148	0	2.25578	1.42738	0.275221	1.87353	2.03729	0.747042	2.70182
LMON_0887	Hypothetical protein, ydbS homolog		+	482	lmo0882	781.565	1321.51	1882.63	1407.62	808.464	346.859	1378.93	1668.47	1075.97	341.373	0.550015	1.25528	1.34231	0.579424	0.963384	0.846481	2.06306	0.512448	0.232208	1.17507
LMON_0888	Hypothetical protein, ydbT homolog		+	1475	lmo0883	2218.61	3892.11	5287.58	4836.94	2629.7	820.256	3628.52	5143.14	3848.18	2348.51	6.02963	4.61713	9.20944	6.70542	3.42493	3.36269	7.36995	6.53286	4.55824	4.22858
LMON_0889	Protoporphyrinogen IX oxidase, aerobic, HemY		+	1379	lmo0884	1354.22	1417.3	1863.01	2286.91	2622.44	1171.75	1347.59	1711.04	1811.24	723.058	12.5775	3.43016	4.65265	2.77328	7.24308	7.28913	5.35909	3.55735	2.6807	3.87689
LMON_0890	Holo-[acyl-carrier protein] synthase	acpS	+	356	lmo0885	365.909	390.262	504.734	673.93	666.56	339.077	352.828	439.462	456.387	300.03	3.83829	1.23317	1.64328	0	0.463997	1.38918	1.048	0.944404	0.33589	1.52676
LMON_0891	Alanine racemase	dal	+	1106	lmo0886	1272.59	1320.78	1640.67	2183.16	2114.07	1135.56	1209.53	1369.6	1576.74	1341.57	11.4987	6.23317	4.53417	1.09693	3.31876	3.34478	2.63216	3.86049	1.59492	0
LMON_0892	Programmed cell death antitoxin YdcD		+	278	lmo0887	3572.38	3499.54	3803.42	6877.81	10175.1	3982.73	3842.58	3602.69	4209.43	4996.38	4.68293	4.28244	5.62228	9.04527	16.9162	4.19392	5.96569	3.96824	4.58666	7.75377
LMON_0893	Programmed cell death toxin YdcE		+	344	lmo0888	1369.32	1900.07	2336.99	3911.9	3965.16	1200.41	1256.49	1765.34	2217.93	2018.46	6.85123	2.12967	4.18796	1.67635	1.42738	1.6828	1.34218	0	1.54735	0
LMON_0894	RsbR, positive regulator of sigma-B	RsbR	+	836	lmo0889	7048.1	8695.31	10207.9	14903	13882.9	7242.67	7800.18	9321.7	9264.11	2932.07	1.64133	1.86131	1.04133	1.09693	3.85354	5.01958	2.76468	1.58805	1.41882	1.17507
LMON_0895	RsbS, negative regulator of sigma-B	rsbS	+	356	lmo0890	2318.04	2760.07	3301.91	4775.29	4367	2553.92	2600.69	2888.91	3032.78	1311.23	2.73264	2.87033	3.90961	3.99405	3.88893	2.78102	2.30023	1.41232	3.17069	0
LMON_0896	Anti-sigma B factor RsbT	rsbT	+	410	lmo0891	3789.31	4246.36	5174.6	7499.09	6677.79	4197.56	4124.22	4377.13	4479.29	2278.14	1.63635	0.673341	1.34231	1.03501	1.89138	3.06931	1.25223	1.75761	1.21146	0
LMON_0897	Serine phosphatase RsbU, regulator of sigma subunit	rsbU	+	1004	lmo0892	8347.29	9994.5	11213.8	14694	12902.1	9596.59	9740.51	11163.2	11142.7	4866.69	11.7808	8.69852	9.00048	3.68446	17.3055	12.0282	13.0574	15.2553	16.9825	7.75377
LMON_0898	Anti-sigma F factor antagonist (spoIIAA-2); Anti-sigma B factor antagonist RsbV	rsbV	+	344	lmo0893	1628.54	1790.03	2396.28	5821.1	5712.34	1493.79	2279.24	2760.51	3232.29	2010.71	6.27132	7.39903	5.78483	14.7157	14.0575	4.73129	5.53899	4.22067	8.50723	0
LMON_0899	Serine-protein kinase RsbW	rsbW	+	473	lmo0894	1929.86	2018.56	2649.84	6220.22	6035.48	1823.25	2686.18	2946.98	4035.56	3055.33	0.551886	0.627143	0.717738	0.579424	1.39199	0.849144	0.626115	0.622579	1.64818	1.52676
LMON_0900	RNA polymerase sigma factor SigB	sigB	+	779	lmo0895	4519.88	4401.97	6171.8	13323.5	14548.3	4718.68	6475.4	6748.59	9228.36	9634.26	2.44737	3.16278	3.10022	4.44964	9.02828	2.51379	2.35243	3.34566	2.72826	2.70182
LMON_0901	hypothetical protein	rsbX	+	599	lmo0896	3553.4	3498.81	4530.31	8777.28	9552.16	3324.27	4483.34	5016.26	6594.96	7628.11	0.280301	0.986912	0.647191	3.29079	0.463997	0.277885	0.626115	0	0.514833	1.52676
LMON_0902	Sulfate permease		+	1625	lmo0897	640.474	997.67	1932.11	815.263	638.901	720.285	580.23	1118.73	1650.81	1280.1	2.19321	1.30048	1.36493	0	1.49816	1.1217	0.962865	2.01383	0.232208	0
LMON_0903	Transcription accessory protein (S1 RNA-binding domain)		+	2177	lmo0898	4768.82	4389.11	6252.43	4842.37	4404.49	10968.5	7297.01	7976.45	8633.47	5836.82	7.46477	5.26836	7.14976	4.71947	1.96216	14.8044	6.03741	6.94754	4.46025	3.87689
LMON_0904	Putative metallopeptidase (Zinc) SprT family		+	467	lmo0899	690.476	598.474	883.515	640.05	541.961	1701.28	776.745	756.37	827.476	348.432	0.271585	0	0.300973	0.579424	0.463997	2.78102	0.578732	0.321825	0.33589	2.70182
LMON_0905	Uncharacterized domain COG3236 / GTP cyclohydrolase II		+	440		142.739	141.617	150.339	153.84	110.931	51.6663	127.966	116.04	100.682	420.197	2.21252	0.291465	0.624569	1.03501	0.927993	3.35228	0	1.13503	1.5225	2.70182
LMON_0906	FIG00775136: hypothetical protein		+	485		148.135	157.183	153.596	143.468	105.685	69.1948	130.492	117.208	115.029	421.844	2.45234	1.25627	0.416765	0.517506	3.38954	2.49805	1.00543	2.57319	3.04216	2.70182
LMON_0907	FIG00774451: hypothetical protein		+	392	lmo0900	849.797	544.476	882.583	1249.22	1443.54	309.542	353.613	353.374	417.203	580.908	0.539428	0.313571	0.300973	1.15885	0.499387	0.275221	0	0.300754	0.903989	0
LMON_0908	PTS system, cellobiose-specific IIC component		+	1286	lmo0901	58.3566	45.6954	32.3473	46.1949	36.0738	19.0963	18.9426	15.6302	10.1611	28.3133	6.56719	7.17686	7.82073	4.20196	5.7803	6.42692	6.81074	6.21722	3.58184	2.70182
LMON_0909	Transcriptional regulator, GntR family		+	713	lmo0902	1224.53	998.905	1103.07	1441.07	3106.43	1572.11	1247.62	1271.05	1773.01	1821.22	1.3822	1.85932	1.52749	0.579424	1.46277	0.838735	1.25223	1.2873	0.232208	0
LMON_0910	OsmC/Ohr family protein		+	380	lmo0903	25.7692	107.091	991.986	1524.49	344.337	45.6606	87.2805	369.283	1685.13	179.375	0	0.313571	0.74036	0.517506	0	0.275221	0.336749	0	0.282625	0
LMON_0911	FIG00774158: hypothetical protein		+	674	lmo0904	559.03	501.375	821.113	1682.1	3235.64	199.68	270.064	452.296	1008.81	1463.51	1.10377	0.918607	0.416765	1.03501	0.463997	1.39184	0.626115	0.321825	1.1362	0
LMON_0912	FIG00775034: hypothetical protein		+	497	lmo0905	696.561	550.452	431.185	1004.67	1853.84	2556.38	1330.06	1037.43	1738.29	6545.77	1.3822	2.80301	1.04133	2.64945	0.963384	5.83193	4.83256	2.95823	1.31514	0
LMON_0913	Glutathione reductase		+	1349	lmo0906	3316.34	2225.63	1938.06	4356.05	7818.68	10266.4	4703.09	3961.89	6455.9	24790.3	11.7559	9.4373	8.05268	2.8352	6.7083	23.191	18.696	16.6911	4.84371	4.58027
LMON_0914	Phosphoglycerate mutase family, Lmo0907 homolog		+	674	lmo0907	2572.1	1605.56	1657.73	3192.8	5602.33	7162.81	3592.79	2958.91	4847.82	20769.2	13.1101	11.6381	14.4632	8.1341	14.0222	22.6514	19.8618	35.8107	20.2647	13.5091
LMON_0915	UPF0118 membrane protein YrrI		-	1136	lmo0908	1790.98	2470.56	2289.8	2259.32	2511.2	1058.68	2404.49	3277.11	2564.74	719.516	21.3821	12.8241	8.09909	11.0931	141.971	175.381	64.7348	44.1973	67.1234	124.995
LMON_0916	transcriptional regulator, GntR family		+	392	lmo0909	165.447	320.339	329.73	425.993	487.901	879.939	459.599	386.747	426.017	942.257	6.84251	8.43115	9.1642	8.71352	8.70585	7.23418	5.60589	4.50415	7.37104	1.52676
LMON_0917	FIG00774106: hypothetical protein		+	1103	lmo0910	448.207	877.889	705.473	842.557	1061.89	2037.53	920.654	990.031	1102.71	3017.39	10.3563	13.2301	4.83667	6.85141	7.99412	7.011	5.26914	8.54431	6.59557	6.22702
LMON_0918	FIG00774594: hypothetical protein		+	503	lmo0911	319.685	506.068	671.623	4329.04	7422.89	3152.95	2103.28	1914.06	4798.56	55186.7	0.541299	1.59195	1.52749	2.77328	2.85476	1.6644	0.758632	0.899874	1.44367	14.8042
LMON_0919	Formate efflux transporter (TC 2.A.44 family)		+	812	lmo0912	1211.6	1712.3	12814.3	15443.8	7954.29	891.658	1008.45	3188.11	9179.91	9104.34	2.73949	1.90552	2.42889	1.67635	1.96216	3.33412	1.96348	2.10289	0.850723	2.70182
LMON_0920	Succinate-semialdehyde dehydrogenase [NAD] ; Succinate-semialdehyde dehydrogenase [NADP+]		+	1466	lmo0913	224.759	100.934	685.409	15618.6	35062.1	7422.01	5741.05	5363.07	30909.8	173550	0.830316	1.32358	1.36493	14.5299	30.439	4.18327	4.11168	3.72452	10.0887	48.8728
LMON_0921	PTS system, cellobiose-specific IIB component		+	305	lmo0914	0.550015	0.291465	2.06004	278.044	103.436	4.42968	1.43213	1.64747	8.53566	94.8037	2.18263	2.15277	0.624569	1.73827	2.39076	0.838735	0.958048	0.300754	1.08293	3.05351
LMON_0922	PTS system, cellobiose-specific IIC component		+	1268	lmo0915	5.2099	5.35778	9.37085	552.616	418.785	11.051	5.02716	5.25175	22.7906	324.467	10.7244	9.99999	9.46517	3.74638	5.7803	5.00918	2.72693	2.61295	3.99584	3.87689
LMON_0923	PTS system, cellobiose-specific IIA component		+	350	lmo0916	2.18637	2.50956	3.26394	75.6171	136.16	3.60668	0.915481	2.40126	9.00007	99.8557	2.18263	0.33667	0.323595	0	0.998775	0	1.25223	1.52245	0.282625	0
LMON_0924	6-phospho-beta-glucosidase		+	1451	lmo0917	12.5794	13.2723	10.9689	213.489	555.358	18.649	8.37057	10.3995	41.5258	560.349	12.585	5.67135	6.73148	1.61444	6.31508	7.24483	5.04667	5.57357	8.42555	7.28209
LMON_0925	PRD/PTS system IIA 2 domain protein		+	1898	lmo0918	352.018	168.283	72.286	144.866	207.092	92.5876	46.0892	25.7932	28.3118	243.404	29.8274	17.0401	14.9717	10.328	14.0929	7.53313	8.99162	9.71375	6.98685	1.17507
LMON_0926	ABC transporter, ATP-binding protein		+	1571	lmo0919	549.765	590.971	558.235	361.576	520.121	293.503	488.618	418.228	423.077	530.517	25.2298	22.2422	16.6376	3.16695	3.31876	5.34419	12.7959	8.69897	5.77254	2.70182
LMON_0927	possible permease		+	1040	lmo0920	1757.32	1402.1	1010.09	427.781	977.791	254.878	462.772	423.522	661.827	91.6302	7.40124	4.77684	2.3384	6.51966	5.31631	5.89971	4.37317	2.7044	1.18376	0
LMON_0928	ABC transporter, substrate-binding protein		+	839	lmo0921	1701.23	1267.55	946.991	618.93	930.436	174.986	351.247	332.49	605.792	108.193	3.32313	5.9196	1.9895	3.74638	3.78275	3.91071	4.69522	2.82703	1.5445	0
LMON_0929	Pantothenate kinase		+	920	lmo0922	7066.75	6237.13	6356.38	5817.66	5328.78	6760.85	4926.92	4697.94	3940.58	1609.28	4.36402	3.31863	1.57389	1.55252	3.31876	7.25041	5.51594	4.07219	2.1126	0
LMON_0930	ABC transporter, ATP-binding protein		+	722	lmo0923	299.102	465.542	574.584	801.05	1982.07	616.297	500.872	895.429	1819.95	18665.5	7.6747	4.05928	4.27997	1.61444	4.38831	11.9815	8.35715	5.25175	3.89216	5.75533
LMON_0931	ABC transporter, permease protein		+	1115	lmo0925	470.065	679.154	824.81	1283.11	3097.26	995.902	706.454	1342.83	2750.39	35699.3	13.9747	8.14067	10.8527	3.22887	4.28214	11.5007	12.1369	9.66683	6.85833	15.8592
LMON_0932	Transcriptional regulator, TetR family		+	656	lmo0926	240.36	304.046	380.147	678.619	1440.94	509.038	325.723	604.65	1289.38	17423.9	11.7902	5.65024	5.34508	0.517506	4.35292	10.3507	12.2841	7.31249	7.75947	0
LMON_0933	Lipoteichoic acid synthase LtaS Type Ia		-	1961	lmo0927	30868.7	19548.4	26607.8	19194.3	33212	26106.8	17155.6	15874.8	27379	12891.3	14.79	16.0964	13.8598	18.5859	34.4695	34.5803	17.8657	9.04046	9.25713	25.4915
LMON_0934	DNA-3-methyladenine glycosylase II		+	623	lmo0928	518.3	399.372	396.629	909.614	1011.63	499.361	411.931	350.248	405.327	429.486	3.3057	3.14068	2.82303	0.517506	3.92432	4.73879	4.84244	3.75036	4.84371	1.52676
LMON_0935	Sortase A, LPXTG specific		+	668	lmo0929	2113.43	2169.68	2929.85	3496.92	4937.55	1510.61	2991.29	3198.46	4897.8	2126.16	3.03786	1.56885	3.61016	1.61444	2.46155	6.91757	2.96891	1.13503	1.59776	3.87689
LMON_0936	Metal-dependent hydrolases of the beta-lactamase superfamily I; PhnP protein		+	731	lmo0930	1957.13	1692.98	2048.81	3388.07	5966.95	1626.28	1478.48	1463.78	2183.4	5037.42	17.2393	10.5618	10.5307	8.07218	6.74369	30.314	16.3727	9.017	11.7219	10.4556
LMON_0937	Lipoate-protein ligase A		+	995	lmo0931	2653.64	2189.53	2301.35	3702.67	5921.94	1932.93	1935.77	1807.67	2666.75	6848.82	11.4619	9.79894	6.91782	4.3258	7.70707	60.0556	20.0577	19.4673	21.9334	15.8592
LMON_0938	FIG00774802: hypothetical protein		-	605	lmo0932	539.954	470.672	236.126	633.305	912.84	673.945	240.461	468.258	997.317	1553.98	6.26571	4.19292	4.25735	5.42273	73.8267	9.20818	6.95289	14.6624	18.7529	6.57871
LMON_0939	Glycosyltransferase		-	947	lmo0933	940.154	1132.71	1294.17	2308.41	1851.22	1373.96	1110.18	1559.97	2033.2	1151.95	28.3885	32.7577	27.2138	16.2682	94.6279	19.218	14.3996	23.902	22.0542	1.17507
LMON_0941	Epoxyqueuosine (oQ) reductase QueG		+	1139	lmo0934	2749.26	2733.37	2384.78	991.595	845.183	999.543	1637.27	1063.38	761.296	183.26	7.94254	6.70546	12.8173	23.8848	206.05	297.287	123.988	94.1101	195.296	277.481
LMON_0942	tRNA (cytosine34-2'-O-)-methyltransferase		+	509	lmo0935	1734.89	1610.93	1116.32	654.496	453.868	545.093	844.582	604.907	472.896	183.612	2.45421	2.42114	3.00821	26.4945	100.231	92.9831	48.3096	41.3747	116.11	90.4552
LMON_0943	Oxygen-insensitive NADPH nitroreductase		+	740	lmo0295	3305.39	2927.84	2167.7	1172.63	806.006	1195.08	1759.59	1083.3	798.415	459.206	6.02653	7.06236	10.8052	96.6452	391.625	190.162	133.371	97.3479	290.019	258.568
LMON_0944	hypothetical protein		-	161		110.73	61.24	63.0213	560.377	1126.73	851.835	946.02	1186.11	1577.12	5668.48	35.5474	38.9968	13.8184	3.35271	4.67536	10.3011	11.8427	12.9876	9.9672	6.57871
LMON_0945	Low molecular weight protein tyrosine phosphatase		-	458	lmo0938	451.972	300.222	296.891	497.471	599.614	406.78	257.871	262.657	401.551	367.456	94.7674	73.6099	41.3048	2.71137	6.81447	47.0624	37.7204	22.7843	13.8708	2.70182
LMON_0946	FIG00774292: hypothetical protein		-	746	lmo0939	441.594	306.261	283.745	420.784	475.88	468.635	265.31	282.485	397.871	192.301	52.1071	37.398	22.3994	1.61444	4.31753	43.492	23.6431	11.6495	7.78431	0
LMON_0947	FIG00775436: hypothetical protein		-	962	lmo0940	1266.64	1175.73	1237.03	2139.18	1087.98	1062.45	489.207	569.459	882.683	600.876	20.8259	9.37186	5.76221	2.19386	1.46277	25.3668	12.9381	6.36809	1.26187	1.17507
LMON_0948	FIG00774281: hypothetical protein		-	974		938.538	914.669	988.444	1670.34	968.956	721.573	369.708	435.803	678.164	350.893	8.52245	7.91454	2.06004	0.517506	1.85599	6.96695	5.86739	2.57081	1.77671	1.17507
LMON_0949	Chaperone protein HtpG		-	1805	lmo0942	1797.25	1887.97	1799.53	2722.62	2095.88	1426.64	687.68	966.845	1439.43	434.538	181.771	110.211	77.5652	69.1287	69.863	51.251	37.9087	36.7972	49.8688	30.0717
LMON_0950	Non-specific DNA-binding protein Dps / Iron-binding ferritin-like antioxidant protein / Ferroxidase	fri	+	470	lmo0943	11212.5	11110.4	27385.8	65490.7	103148	15365.6	31708	26816.7	67027.3	95178.8	5.50079	4.73064	9.78493	10.1422	29.7627	6.10789	7.16091	4.11433	11.7788	27.8416
LMON_0951	FIG00774409: hypothetical protein		+	302	lmo0944	2596.07	1983.79	1012.89	1599.13	1217.78	5352.92	2750.44	1616.51	1785.54	1765.95	9.88411	5.69644	6.82465	1.09693	1.85599	4.77026	2.14338	3.15124	2.80637	0
LMON_0952	Late competence protein ComEC, DNA transport		+	1130	lmo0945	1682.79	1598.9	1389.5	588.791	407.303	1214.19	1008.38	1046.29	588.509	207.457	65.4788	67.3306	73.955	23.0355	16.2714	18.7223	32.6056	38.8713	33.6617	7.28209
LMON_0953	FIG00774413: hypothetical protein		+	227	lmo0946	398.63	353.063	309.219	185.938	125.028	248.931	198.201	207.252	138.795	102.789	4.95077	8.23307	10.5521	2.71137	2.85476	1.96843	3.82231	8.78803	6.39391	0
LMON_0954	Cyanate permease		-	1217	lmo0947	533.093	774.813	918.719	506.185	288.268	240.027	403.002	525.277	528.197	173.74	373.311	85.5837	56.0729	15.7507	31.9332	2297.02	148.963	140.978	801.695	667.991
LMON_0955	transcriptional regulator, GntR family		-	689	lmo0948	248.172	364.683	473.294	206.431	152.36	147.876	306.923	309.372	367.415	74.7076	59.9276	12.5115	8.56262	4.20196	3.92432	282.793	24.4879	19.7431	58.1728	60.3834
LMON_0956	FIG00774130: hypothetical protein		+	1046	lmo0949	1135.54	1049.34	972.588	1445.58	1048.85	1307.48	1118.43	2301.57	2181.64	1038.91	91.9046	60.4451	36.559	10.2041	17.6633	37.951	11.117	13.1572	12.9952	6.57871
LMON_0957	Cell surface hydrolase, membrane-bound		-	899	lmo0950	2931.44	2123.91	2225.41	2242.22	2163.1	1560.52	850.531	1058.34	1535.09	436.528	20.2335	24.1073	16.3834	18.4621	18.3397	67.5612	62.8681	119.048	66.3549	13.8608
LMON_0958	Cell surface hydrolase, membrane-bound		-	821	lmo0951	1755.33	1403.39	1528.26	1622.08	1706.46	1067.74	770.886	898.463	1361.17	262.197	10.3843	20.6232	7.63708	8.38177	9.27602	25.1202	27.4507	65.0646	38.0162	5.87533
LMON_0959	FIG00774549: hypothetical protein		+	458	lmo0952	1337.58	1998.86	2022.07	1331.53	515.929	528.317	955.539	1378.13	840.552	124.755	1.6432	1.83821	0.624569	0.579424	0.463997	1.39184	0.336749	0.300754	0.514833	0
LMON_0960	FIG00774407: hypothetical protein		+	227	lmo0953	130.2	163.316	275.225	2487.7	6769.25	336.605	506.196	518.791	799.869	5148.86	1.36103	0.650242	1.6659	0	2.81937	0	1.33736	1.13503	0.232208	0
LMON_0961	FIG00774399: hypothetical protein		+	314	lmo0954	1574.21	711.496	787.235	777.303	1218.04	6657.3	1083.74	786.168	1978.79	7940.81	1.1212	0.313571	0.717738	0.579424	0	1.66173	0.716066	0.578049	1.36556	1.52676
LMON_0962	FIG00774456: hypothetical protein		+	845	lmo0955	4638.64	2076.67	2601.02	3032.12	3706.93	17604.7	2648.15	2341.35	5640.79	26235.5	4.64743	4.77684	3.16925	2.77328	9.38611	35.9442	4.28676	5.70477	6.4699	28.1933
LMON_0963	N-acetylglucosamine-6-phosphate deacetylase		+	1133	lmo0956	1388.4	784.828	1698.39	6758.92	14768.7	2535.81	1119.59	1442.48	3018.89	21701.7	31.2874	23.0473	19.7175	13.7426	14.0575	4.49238	9.0015	9.76839	5.72498	2.35013
LMON_0964	Glucosamine-6-phosphate deaminase		+	704	lmo0957	1762.16	1290.36	2198.24	5048.97	9653.32	2773.53	1681.59	1836.06	2848.43	15046.2	2.46293	0.986912	3.95637	1.61444	4.67536	1.96576	1.048	1.43578	0.514833	5.05195
LMON_0965	Predicted transcriptional regulator of N-Acetylglucosamine utilization, GntR family		+	722	lmo0958	2634.8	2043.43	3057.32	6029.84	11126	4350.73	2866.39	2907.46	3606	15158.6	2.75569	1.90651	2.40626	0.517506	5.70952	2.23566	1.76888	0.878803	1.13335	1.17507
LMON_0966	Undecaprenyl-phosphate N-acetylglucosaminyl 1-phosphate transferase		+	1055	lmo0959	3893.4	4715.79	4550.81	3143.92	4780.29	2130.67	3044.74	3235.23	3148.86	1193.1	10.9418	7.87032	6.22538	3.87021	5.7803	10.563	6.45929	3.77144	5.82866	6.22702
LMON_0967	peptidase, U32 family small subunit [C1]		+	908	lmo0960	2922.55	4124.67	6645.13	1887.74	532.044	918.703	2148.93	3192.64	1665.07	267.009	1.91478	0.33667	1.75907	0	3.31876	5.83484	3.39079	2.33565	0.797458	12.454
LMON_0968	peptidase, U32 family large subunit [C1]		+	1226	lmo0961	3045.54	4339.62	6990.3	2793.98	609.861	988.093	2178.71	3426.67	1808.99	1046.48	16.4252	8.81004	6.54897	0.579424	25.1188	17.0289	12.3315	7.2445	5.28043	11.9824
LMON_0969	LemA protein	lemA	+	557	lmo0962	6215.36	8388.67	10314.5	9429.23	4163.21	7344.63	11533.6	13897	13830.6	22102.6	15.0274	9.99999	10.5974	2.58753	22.6572	10.5635	10.4481	8.33261	9.9729	12.6857
LMON_0970	Heat shock protein HtpX		+	914	lmo0963	7846.99	10181	12395.7	11427	5302.2	10054.5	14415.2	16172.1	15652.4	30546.1	17.7893	15.2703	10.8746	8.52777	131.02	27.3977	24.776	21.382	28.9459	21.3829
LMON_0971	YjbH-like, GTP pyrophosphokinase domain		-	818	lmo0964	6479.92	4606.08	4008.45	7648.35	14973.7	7355.42	4673.27	4075.69	5975.18	18548.7	24.9576	39.1899	43.0877	23.553	11.5252	57.2286	90.6839	113.238	69.0555	12.8057
LMON_0972	Adenylate cyclase		-	584	lmo0965	670.853	660.527	665.821	950.605	1760.3	392.522	669.487	917.282	1291.04	717.414	16.4563	26.6371	14.6722	4.84331	8.20646	14.5545	31.1453	36.9864	19.5396	1.52676
LMON_0973	FIG00774263: hypothetical protein		-	467	lmo0966	537.292	550.184	651.007	850.165	1617.6	449.686	747.323	797.563	1086.64	566.336	23.2396	29.6843	22.2855	8.25793	8.02951	22.8719	46.8821	48.417	20.205	14.2125
LMON_0974	GTP pyrophosphokinase		+	668	lmo0967	1535.76	1513.36	1680.47	1790.59	2634.76	999.269	1226.23	1090.49	838.651	390.837	8.23904	5.60503	2.38364	1.61444	2.35537	25.0088	12.9297	8.70852	9.58659	13.1574
LMON_0975	NAD kinase		+	794	lmo0968	2116.03	2201.7	2254.36	2488.22	3487.84	1339.81	1870.53	1730.71	1470.8	628.726	42.3644	27.0211	25.6384	6.27199	11.1674	70.3189	75.0962	48.2461	53.8448	20.7912
LMON_0976	Similar to ribosomal large subunit pseudouridine synthase D, Bacillus subtilis YjbO type		+	890	lmo0969	2085.85	2080.03	2179.18	2306.06	2712.74	1300.86	1780.22	1700.66	1568.33	678.997	18.6252	19.2805	16.1299	3.74638	10.7034	22.825	28.4039	29.4905	21.9071	12.6857
LMON_0977	Enoyl-[acyl-carrier-protein] reductase [NADH]		+	788	lmo0970	7609.84	7172.75	5373.84	5205.64	4072.73	3512.91	4699.75	3622.19	2651.22	817.717	7.11099	4.08238	2.10529	1.55252	3.31876	23.32	3.16833	2.61534	5.13204	18.2094
LMON_0978	Poly(glycerophosphate chain) D-alanine transfer protein DltD	dltD	-	1274	lmo0971	54809.1	28237.1	23333.3	21045.2	14136.3	34688.6	5523.42	8286.3	15997.9	129921	14.2736	11.2342	9.3256	3.29079	7.70707	17.6038	9.7566	7.35463	4.74076	19.0327
LMON_0980	D-alanine--poly(phosphoribitol) ligase subunit 2	dltC	-	236	lmo0972	6742.29	4027.23	2832.26	2519.58	1668.97	3158.47	581.911	1242.74	2135.75	14483	1.6432	0.628135	1.27176	0	0.463997	0.833654	0	0.878803	0.568099	1.52676
LMON_0981	D-alanyl transfer protein DltB	dltB	-	1184	lmo0973	25062.2	15744.1	10483.9	9433.13	8090.94	11559.1	2547.89	4740.45	8538.23	86813.8	6.5566	7.11142	3.6554	4.20196	4.31753	3.33412	10.2112	5.12054	4.89983	8.57715
LMON_0982	D-alanine--poly(phosphoribitol) ligase subunit 1	dltA	-	1532	lmo0974	46435.6	28555.4	22898.9	16773.5	17899.4	22136.9	6447	9561.57	14616.8	212532	18.9809	16.4101	17.2154	16.7857	17.6987	23.2171	22.2713	19.5727	15.3819	29.84
LMON_0983	FIG00774234: hypothetical protein		-	146		2381.21	1855.2	709.457	624.216	818.911	628.054	184.076	697.016	1134.76	9095.25	0.280301	0.33667	0.416765	0.579424	0	0	0.336749	0.256224	0.514833	1.52676
LMON_0984	Ribose 5-phosphate isomerase A		+	674	lmo0975	250.575	178.981	184.308	393.325	579.183	197.509	143.157	151.951	303.463	825.479	20.2329	7.10657	4.5821	2.13194	1.85599	132.129	12.8286	11.0418	6.70211	4.22858
LMON_0985	GNAT family acetyltransferase YjcF		-	443	lmo0976	2578.11	1241.3	738.879	1176.17	613.483	6614.6	1108.35	668.336	461.726	685.232	75.5144	69.0313	48.4293	86.2286	151.475	65.2282	41.4452	54.0007	83.5628	218.161
LMON_0986	Putative acetyl esterase YjcH		-	749	lmo0977	4305.59	2287.85	1370.55	2434.35	1220.78	9527.89	1851.63	1250.68	843.409	752.066	77.8546	56.9149	45.2589	87.9845	196.57	112.214	62.5608	66.0253	119.49	329.151
LMON_0987	Branched-chain amino acid aminotransferase		+	1019	lmo0978	4050.3	5078.61	6841.78	6122.17	3440.31	4891.39	6073.47	5121.91	3933.7	1340.02	5.71634	4.37087	4.86045	0.579424	1.85599	35.839	22.5378	17.884	7.65578	2.70182
LMON_0988	Methionine ABC transporter ATP-binding protein		+	764	lmo0979	93.8013	280.532	309.714	404.055	282.087	120.305	298.228	397.182	394.983	1716.31	37.3426	31.4833	26.3121	5.02906	6.7083	80.909	81.0429	77.0544	36.7436	6.22702
LMON_0989	ABC transporter, permease protein		+	752	lmo0980	98.369	266.249	260.839	299.71	190.066	102.873	204.722	287.77	302.377	1238.09	64.8964	57.043	49.798	6.00215	4.81692	132.363	130.731	116.177	45.6017	19.6161
LMON_0990	drug resistance transporter, EmrB/QacA family		-	1475	lmo0981	5273.78	7859.95	7057.92	3735.3	2078.54	3792.11	8646.44	8250.38	5439.2	6543.72	13.7367	11.791	8.70103	11.363	27.6157	15.8839	12.2268	16.9956	20.8626	35.7154
LMON_0991	Deblocking aminopeptidase		+	1052	lmo0982	3266.18	2732.13	2479.35	6654.02	7908.53	5841.98	4058.12	3813.18	6305.69	17465.9	8.18798	7.91553	7.08037	4.26388	4.21136	6.67599	4.48618	3.08944	4.32603	2.35013
LMON_0992	Glutathione peroxidase		+	479	lmo0983	1154.04	861.743	713.464	1984.9	2534.63	1977.65	1215.7	1225.44	2403.21	8935.01	0.8216	0.313571	0.416765	0.517506	0.963384	0.555769	0.289366	0	0.514833	0
LMON_0993	FIG00774165: hypothetical protein		+	455	lmo0984	153.979	150.791	127.034	157.958	138.837	298.78	106.299	101.465	146.837	304.834	1.65192	0.628135	0.416765	0.517506	0.963384	0.555769	0	0.622579	0	0
LMON_0994	FIG00774691: hypothetical protein		+	428	lmo0985	69.2056	71.791	60.5181	69.9956	53.6664	141.979	39.2509	47.2203	65.04	135.323	0	0.628135	0.624569	0	0	0.275221	0	0	0	0
LMON_0995	Methionine ABC transporter ATP-binding protein		+	911	lmo0986	168.545	178.251	134.577	150.545	127.67	462.246	105.536	125.171	149.631	526.872	0	0	0	0	0	0.28563	0	0	0	0
LMON_0996	ABC transporter, permease protein		+	854	lmo0987	138.246	173.363	88.8312	118.508	78.8559	433.608	99.8444	106.485	126.847	600.396	0	0.627143	0.601946	0	0.463997	0	0	0	0	1.52676
LMON_0997	Peptide chain release factor 3	prfC	+	1568	lmo0988	9902.1	10890.4	10130.1	4625.41	2083.25	17254.5	12567.4	8277.91	4448.31	2320.13	5.21551	4.44017	2.91504	0	2.35537	3.33437	3.43818	2.35673	0.696625	2.35013
LMON_0998	Transcriptional regulator, MarR family		+	425	lmo0989	428.801	579.366	696.557	354.809	538.382	1033.66	943.621	953.082	929.175	661.019	0	0	0.300973	0.517506	0	1.11154	0.336749	0	0.282625	1.17507
LMON_0999	Multi antimicrobial extrusion protein (Na(+)/drug antiporter), MATE family of MDR efflux pumps		+	1361	lmo0990	124.858	236.777	190.983	115.116	97.0187	217.643	306.456	415.254	262.276	369.454	0.823471	0.874394	0.624569	0	5.38709	1.41	0	0.857731	0.797458	4.70026
LMON_1000	TerC-like integral membrane protein		+	767	lmo0991	3883	1854.95	978.724	132.154	28.7953	10637.4	4223	1239.69	261.423	82.1097	2.73264	1.56984	1.36493	0.517506	4.85231	5.03749	2.63698	0.64365	0.797458	3.87689
LMON_1001	membrane protein		+	767	lmo0992	1524.27	1343.25	1144.36	676.518	950.16	2935.39	2631.54	1692.56	1436.66	748.301	1.3822	0.291465	2.19846	0	1.39199	2.49805	2.01568	0.556978	1.31514	6.22702
LMON_1002	Potassium uptake protein, integral membrane component, KtrD		+	1415	lmo0993	3457.66	2842.78	2195.67	1476.11	1712.51	6513.04	4541.08	3347.07	2974.72	2048.45	0.271585	0.628135	0.601946	4.14005	8.70585	3.87682	6.55912	4.62678	18.8729	24.7881
LMON_1003	FIG00774070: hypothetical protein		-	368	lmo0994	92.1824	66.5249	587.012	8959.65	14737.3	920.225	2367.6	3239.4	8169.11	110492	37.806	35.6472	11.5014	6.97525	7.27847	96.6114	59.2599	54.2947	26.0088	24.4364
LMON_1004	membrane protein		-	1031	lmo0995	60.7834	36.6625	164.339	2563.68	2945.04	370.776	702.461	1017.51	2695.4	8227.49	88.0439	68.988	34.1765	22.3323	20.9782	137.832	79.0138	78.4826	46.539	5.75533
LMON_1005	Methylated-DNA--protein-cysteine methyltransferase		+	479	lmo0996	216.169	176.432	242.454	223.796	231.57	118.238	183.754	143.944	134.683	188.784	1.36974	0.9196	0	0	3.42493	18.2566	1.63155	1.43578	7.9924	50.2795
LMON_1006	ATP-dependent Clp protease ATP-binding subunit ClpA	clpE	-	2174	lmo0997	611.222	642.328	780.939	2874.22	1189.35	3790.34	830.933	635.404	1761.35	26390.1	64.1116	49.0562	54.1968	36.7781	112.893	46.1002	92.2772	77.7278	69.9772	85.7632
LMON_1007	CAAX amino terminal protease family protein		-	611	lmo0998	2204.31	1899.87	1864.82	885.931	1182.55	1123.82	1012.03	989.147	1332.31	489.758	4.09057	5.04322	3.3318	0.517506	1.46277	3.05624	5.07936	4.51904	1.77956	0
LMON_1008	FIG00774331: hypothetical protein		+	791	lmo0999	892.878	869.155	733.724	783.266	1071.66	931.346	880.838	1172.96	1673.58	685.224	21.095	12.6222	14.6718	5.42273	14.4154	103.412	54.7884	54.7976	51.3984	14.2125
LMON_1009	Phytoene dehydrogenase and related proteins		-	1466	lmo1000	697.423	499.522	645.989	602.635	911.291	3373.08	1822.39	1824.43	1719.25	771.682	85.9397	94.5315	82.9163	62.7153	104.62	81.3367	99.086	170.296	217.581	156.706
LMON_1010	FIG00774146: hypothetical protein		-	284	lmo1001	1654.39	662.983	1135.61	2019.94	1827.16	6144.84	2166.87	3401.5	4441.97	918.483	1.36103	1.50253	0.624569	0.517506	1.46277	3.60451	1.63155	1.67093	1.41597	1.17507
LMON_1011	Phosphotransferase system, phosphocarrier protein HPr	ptsH	+	266	lmo1002	23673.5	31953	40180.3	50220.4	37276	20668.1	30728.2	26453.4	28982.4	17383.3	6.04209	7.2864	10.1538	5.17506	7.70707	18.7172	14.1429	6.60226	5.54034	1.52676
LMON_1012	Phosphoenolpyruvate-protein phosphotransferase of PTS system		+	1718	lmo1003	84892.7	116696	150000	178040	131123	72326.9	111565	94244.5	97561.6	65951	41.1448	32.017	43.4239	19.413	20.8759	67.4554	61.6709	33.246	26.7793	25.1398
LMON_1013	FIG00774338: hypothetical protein		+	1034	lmo1004	1107.21	1933.12	968.58	881.044	703.852	1002.77	1087.93	1190.73	1076.83	203.108	4.09741	0.964806	2.08267	0.517506	0.927993	18.1121	8.84947	14.2812	15.3713	4.22858
LMON_1014	2-hydroxy-3-oxopropionate reductase		+	860	lmo1005	1082.83	1694.81	1112.13	1078.68	782.162	1246.04	1316.97	1152.99	883.722	526.855	3.01294	2.44324	2.93766	4.3258	6.31508	25.0609	19.5299	39.6196	39.7248	0
LMON_1015	N-acetyl-L,L-diaminopimelate aminotransferase		-	1145	lmo1006	2111.31	2577.47	2534.41	2099.08	1412.51	2230.9	2928.04	3044.93	2234.43	884.6	11.2414	8.1377	3.91113	8.19601	19.48	54.0709	24.1316	22.9302	16.2951	8.10546
LMON_1016	FIG00775035: hypothetical protein		+	221	lmo1007	1430.87	2141.46	63.2679	94.6547	29.4717	1668.81	4667.49	2307.6	236.292	275.482	1.64133	1.95172	0.647191	0	0	3.90272	2.3428	0.899874	0.797458	1.52676
LMON_1017	FIG00775017: hypothetical protein		+	233	lmo1008	9803.65	11209.9	11462.1	8629.09	3602.21	4625.63	7159.78	7186.59	6039.35	2430.36	4.39702	3.13968	1.27176	2.19386	0.499387	3.88723	5.84787	3.21446	2.34481	1.17507
LMON_1018	FIG042801: CBS domain containing protein		+	452	lmo1009	1305.04	1367.94	1158.99	1805.76	2040.84	2113.43	1997.19	2256.91	2465	2290.93	8.18113	5.76077	4.7435	1.09693	3.85354	19.2207	12.5636	10.948	7.24178	5.75533
LMON_1019	Cys regulon transcriptional activator CysB		+	878	lmo1010	2744.95	2695.49	2548.99	3856.89	3967.83	5152.62	4593.63	4505.32	4694.49	3601.18	52.1002	37.4181	34.8739	15.0253	24.7963	82.9099	70.0579	46.2978	34.0779	21.3829
LMON_1020	2,3,4,5-tetrahydropyridine-2,6-dicarboxylate N-acetyltransferase		+	710	lmo1011	5543.05	4748.65	4139.05	5086.88	4045.85	6527.87	6029.89	4996.43	4042.64	2355.02	54.2847	57.9347	56.9459	35.4335	41.3193	89.9654	80.6864	66.0348	52.0325	24.9081
LMON_1021	N-acetyl-L,L-diaminopimelate deacetylase		+	1115	lmo1012	3080.32	2667.83	2275.74	3661.05	3933.11	4543.56	4002.4	3881.45	3630.98	2237.59	92.7517	73.6743	73.2634	35.3494	60.9763	132.84	116.999	110.008	65.1235	28.4333
LMON_1022	Potassium efflux system KefA protein / Small-conductance mechanosensitive channel		-	881	lmo1013	3914	4403.78	4941.87	3788	3178.66	1617.01	2294.47	1846.84	1233.78	594.426	25.4185	17.799	15.4352	4.51156	21.4422	160.092	61.1593	46.3993	27.3715	13.5091
LMON_1023	FIG00775525: hypothetical protein - present in Lm1		+	113		1.09318	1.52364	1.34231	0	0.963384	16.1407	5.41129	5.46344	3.96529	0	0	0.313571	0	0	0	0	0	0	0	0
LMON_1024	Glycine betaine ABC transport system, ATP-binding protein OpuAA	gbuA	+	1193	lmo1014	15006.2	8412.38	6063.5	1688.68	735.935	17382.3	12222.1	10294.6	4406.61	541.084	5.21862	8.94776	5.99227	5.87832	10.1332	7.27872	6.34982	5.80634	3.96814	1.17507
LMON_1025	Glycine betaine ABC transport system, permease protein OpuAB	gbuB	+	848	lmo1015	12468.2	6426.74	4484.94	1750.07	587.998	13380.9	8871.93	7238.57	3092.81	718.829	2.47539	3.74472	3.23979	1.09693	3.42493	5.83775	0.668682	2.7169	1.2903	1.52676
LMON_1026	Glycine betaine ABC transport system, glycine betaine-binding protein OpuAC	gbuC	+	902	lmo1016	15296.5	7103.97	5414.67	2476.02	660.72	17078.6	10213.8	8115.53	3660.42	1278.11	3.83454	1.81511	3.07608	0	0.963384	8.40092	2.34761	1.82321	1.88324	0
LMON_1027	PTS system, glucose-specific IIA component		+	491	lmo1017	4280.54	2222.79	3182.83	3893.09	1633.47	3743.91	2370.35	1907.5	1464.35	475.537	1.08447	2.84723	0.601946	2.13194	2.39076	2.52661	0.915481	1.54591	0.282625	2.35013
LMON_1028	Cytoplasmic copper homeostasis protein cutC		+	695	lmo1018	362.957	526.268	569.656	1324.44	1088.22	265.216	432.366	423.952	345.095	407.28	3.56296	1.793	1.48072	1.03501	0.963384	6.37995	2.12033	0	0	1.52676
LMON_1029	S1 RNA binding domain		+	872	lmo1019	2224.17	2814.01	2703.01	2577.37	2108.25	2807.01	3594.5	3578.16	2454.11	899.251	5.2292	2.51155	3.93375	1.09693	2.35537	10.8774	2.7695	1.48031	0.747042	1.17507
LMON_1030	hypothetical protein		+	713	lmo1020	2127.93	2653.7	2469.53	2334.03	1896	2747.8	2998.32	3106.82	2371.91	1324.3	7.90891	6.54674	5.32246	1.15885	4.42371	8.0625	4.61009	3.47068	0.97925	4.22858
LMON_1031	histidine kinase, putative		+	1058	lmo1021	3826.67	4316.11	3956.16	4451.8	4261.22	4855.72	4687.96	4807.85	4550.8	2801.37	5.47587	5.0914	2.98559	1.03501	5.21014	13.6947	2.72211	0.556978	3.92058	4.22858
LMON_1032	DNA-binding response regulator		+	638	lmo1022	2304.24	2530.33	2560.13	2924.18	2482.46	2713.49	2602.74	2969.55	2717.97	1430.23	7.94816	6.59095	3.35558	2.25578	4.31753	8.09664	4.84244	2.57081	1.93366	4.22858
LMON_1033	Trk system potassium uptake protein TrkA		+	659	lmo1023	2351.9	2545.83	2719.53	2714.2	2216.38	3046.98	2976.72	2889.55	2630.4	1919.18	13.7398	10.0683	7.12714	2.25578	9.59845	15.3391	7.23744	4.8049	2.78153	6.22702
LMON_1034	FIG00774894: hypothetical protein		+	920	lmo1024	864.51	969.984	1020.73	601.481	788.261	284.718	763.836	925.791	1076.41	436.417	18.89	20.4512	18.7682	5.94024	13.0588	28.4228	15.1484	12.6533	8.9965	9.98391
LMON_1035	FIG00774689: hypothetical protein		+	851	lmo1025	688.034	804.064	725.976	565.569	610.337	201.524	649.329	750.859	1029.35	909.715	7.14586	5.71854	6.80202	1.55252	3.28337	20.6227	9.04888	13.5977	6.82493	2.35013
LMON_1036	Cell envelope-associated transcriptional attenuator LytR-CpsA-Psr, subfamily F2 (as in PMID19099556)		-	965	lmo1026	5296.16	3797.33	4028.8	2949.64	3925.42	11269.8	4052.42	3497.24	3219.62	1908.51	14.7695	13.2773	12.1034	8.31985	11.5252	10.0312	17.9047	17.5933	20.9783	7.05039
LMON_1037	Ribonuclease J1 (endonuclease and 5' exonuclease)		-	1667	lmo1027	40354.4	29829.6	29511.4	21265.3	27205.6	139422	37084.5	27731.7	17379.3	12307.2	22.7743	18.0232	20.8481	7.34676	14.2384	26.6953	18.5536	15.3247	18.7571	11.279
LMON_1038	Protein of unknown function DUF1447		-	209	lmo1028	3082.5	2506.77	2406.29	2161.81	2371.74	10626.1	2873.61	2371.6	1562.42	1004.61	0.550015	0.940714	1.29438	0.517506	2.81937	6.98559	0.716066	0	1.31514	0
LMON_1039	Hydrolase (HAD superfamily) in cluster with DUF1447		+	770	lmo1029	1385.86	1898.49	2087.44	2077.95	1418.52	2702.08	2848.86	2725.93	2277.89	855.215	1.10003	4.0794	3.24132	0.579424	2.85476	36.8051	11.0501	8.23105	5.44023	1.52676
LMON_1040	Unknown pentose utilization regulator, LacI family		-	1028	lmo1030	330.484	497.529	486.188	614.67	838.368	1127.14	538.247	496.017	607.484	247.049	11.7597	16.2322	13.1206	5.48465	6.7083	36.5485	24.4502	21.9452	12.4434	10.4556
LMON_1041	Unknown pentose isomerase TM0951		+	1403	lmo1031	43.2863	66.3638	114.711	148.329	232.467	89.9502	67.291	57.5527	38.7284	1847.55	0.550015	0	0.601946	0	0.499387	6.11514	0.668682	0.256224	0.464417	2.70182
LMON_1042	Transketolase, N-terminal section		+	824	lmo1032	17.7968	32.2633	44.6608	60.6186	110.935	42.5521	36.9603	26.2252	18.8401	938.517	0.832187	0.58293	0	0	0	6.37487	1.00543	2.35911	1.65103	1.17507
LMON_1043	Transketolase, C-terminal section		+	956	lmo1033	27.6124	42.5547	70.859	74.4055	180.829	48.6176	39.4029	34.9208	32.9147	1293.71	7.35018	3.67641	3.16925	0.517506	5.28092	15.0295	6.26976	3.77144	3.29921	3.87689
LMON_1044	Unknown pentose kinase TM0952		+	1463	lmo1034	19.9912	26.0763	58.4788	119.065	279.027	66.8335	47.1995	45.3204	45.4362	1720.6	21.8855	14.0332	9.76231	7.307	28.3667	35.1349	17.3113	17.9204	18.9424	19.3844
LMON_1045	PTS system, beta-glucoside-specific IIB component / PTS system, beta-glucoside-specific IIC component / PTS system, beta-glucoside-specific IIA component		+	1856	lmo1035	159.358	141.884	144.005	288.205	434.274	144.36	115.818	135.624	151.398	1383.17	48.9503	29.8893	26.5674	5.36081	18.3043	241.551	151.971	112.888	96.1281	32.7735
LMON_1046	FIG00774052: hypothetical protein		+	1265	lmo1036	368.59	260.534	276.808	442.001	667.629	361.908	266.695	253.913	289.013	2064.78	98.4687	71.1648	34.3452	21.8148	28.7246	262.71	42.3802	39.4541	24.3208	5.40364
LMON_1047	membrane protein, putative		-	803	lmo1037	150.398	119.289	62.9098	63.5822	109.547	192.938	40.3462	58.356	56.7696	18.5611	11.2339	10.0904	7.58763	3.8083	7.6009	11.462	17.5289	15.1388	12.251	10.1039
LMON_1048	Molybdopterin-guanine dinucleotide biosynthesis protein MobA		-	581	lmo1038	482.298	408.314	526.154	732.67	1843.88	1304.94	779.666	1055.5	2083.31	2390.48	6.32239	6.97382	5.6702	7.09908	9.59845	11.7709	10.3059	8.72243	9.83867	13.1574
LMON_1049	Molybdenum transport ATP-binding protein ModC (TC 3.A.1.8.1)		-	662	lmo1039	487.688	467.006	528.852	758.699	1958.53	1677.84	998.86	1132.65	2232.71	2169.18	5.50576	2.84723	4.92832	3.29079	7.77785	6.12022	9.98388	7.7186	3.71321	11.9824
LMON_1050	Molybdenum transport system permease protein ModB (TC 3.A.1.8.1)		-	671	lmo1040	475.825	418.785	469.638	605.346	1853.55	1634.13	1013.79	1200.31	2277.2	1587.51	6.82882	6.99692	4.14155	5.94024	5.31631	4.21425	6.99545	9.08639	5.07877	1.17507
LMON_1051	Molybdenum ABC transporter, periplasmic molybdenum-binding protein ModA (TC 3.A.1.8.1)		+	770	lmo1041	294.25	250.074	407.121	737.504	1378.24	148.697	204.851	324.718	545.517	303.427	0.550015	0.291465	0.323595	0	1.42738	0.277885	0.336749	0.256224	0	0
LMON_1052	Molybdopterin biosynthesis protein MoeA		+	1223	lmo1042	313.769	321.716	484.181	2953.84	7602.5	296.718	262.26	409.308	856.835	7979.04	1.1019	1.27838	0	0	1.49816	6.44773	2.72693	0.578049	1.00767	1.17507
LMON_1053	Molybdopterin-guanine dinucleotide biosynthesis protein MobB		+	485	lmo1043	98.8399	104.756	146.06	925.941	2382.13	89.9826	79.1362	130.062	299.395	2364.74	0	0	0	0	0	1.38918	0.958048	0	0.464417	1.17507
LMON_1054	Molybdenum cofactor biosynthesis protein MoaE		+	422	lmo1044	100.421	109.435	133.453	923.561	2278.34	72.3406	74.1579	129.67	299.363	2450.09	0.280301	0	0.300973	0	0.463997	1.94228	0.289366	0.622579	0.232208	2.70182
LMON_1055	Molybdenum cofactor biosynthesis protein MoaD		+	248	lmo1045	46.2737	50.9608	74.6026	473.498	1245.33	31.8664	43.3478	58.5745	152.309	1097.66	0	0	0	0.517506	0.963384	1.39692	0.336749	0	0	0
LMON_1056	Molybdenum cofactor biosynthesis protein MoaC	moaC	+	482	lmo1046	118.876	133.113	194.822	1134.39	3028.24	87.3217	106.01	181.375	391.673	2947.22	0.830316	0.628135	0.74036	0	2.92554	4.19101	1.7215	2.03729	0	2.70182
LMON_1057	Molybdenum cofactor biosynthesis protein MoaA	moaA	+	1001	lmo1047	244.056	270.093	342.639	1649.96	5397.13	186.903	234.778	305.627	767.563	7196.42	6.53917	4.14672	4.02808	6.33391	18.2689	25.8676	9.59975	7.53037	5.0255	5.75533
LMON_1058	Molybdenum cofactor biosynthesis protein MoaB		-	488	lmo1048	212.581	190.972	167.385	697.874	1887.71	277.062	143.766	120.641	243.852	3168.27	2.75008	1.23218	0.717738	4.3258	19.3739	3.10828	2.48495	3.23792	4.89698	13.1574
LMON_1059	Molybdopterin biosynthesis protein MoeB		-	998	lmo1049	399.709	405.453	364.64	1739.9	3503.65	769.603	372.918	333.14	633.953	6041.74	5.46031	2.15277	2.49943	5.42273	25.4766	7.57185	9.77483	7.93507	12.0131	28.8967
LMON_1060	FIG00774848: hypothetical protein		+	554	lmo1050	384.352	233.228	445.77	560.809	591.239	108.649	84.7299	110.827	163.065	108.545	96.0562	80.3942	47.6701	23.2434	35.1812	198.458	80.3522	44.5661	39.7162	13.1574
LMON_1061	Peptide deformylase	def	-	551	lmo1051	2819.99	3257.98	2940.78	2917.15	1768.09	3397.62	2746.11	1723.97	1175.35	1453.28	58.9129	29.9126	34.6213	29.0996	40.9969	14.0196	8.02522	5.22829	9.53047	6.22702
LMON_1062	Pyruvate dehydrogenase E1 component alpha subunit	pdhA	+	1115	lmo1052	49862.8	38588.5	8884.55	35848.7	31690.3	28821.7	18662	11678.9	7375.93	22643.4	11.5447	9.9769	4.58094	0.579424	13.739	28.9723	14.4128	16.6058	12.6309	7.75377
LMON_1063	Pyruvate dehydrogenase E1 component beta subunit	PdhB	+	977	lmo1053	38182.1	26770.9	5519.5	20052.2	27334.4	21760.8	12130.1	8672.42	6185.06	26079.1	13.477	11.9738	12.4258	4.3258	7.67168	29.5298	23.6003	23.3144	19.4622	14.6842
LMON_1064	Dihydrolipoamide acetyltransferase component of pyruvate dehydrogenase complex	pdhC	+	1634	lmo1054	70250.7	44243.9	8416.2	22943.8	52117.5	42439.3	21601.6	16316.3	12557.9	60562.9	53.2402	63.3425	56.8067	26.5342	55.7032	87.0542	75.9103	76.8629	79.11	65.6671
LMON_1065	Dihydrolipoamide dehydrogenase of pyruvate dehydrogenase complex	PdhD	+	1403	lmo1055	80951.4	46921	8700.68	13289.8	55126.2	48094.2	26538.6	18153.4	15144.4	111553	21.1324	15.9397	14.3221	6.06407	18.5559	22.0267	10.9371	12.9062	10.6475	25.7314
LMON_1066	FIG00774257: hypothetical protein		+	311	lmo1056	1029.27	914.757	687.09	755.622	1172.38	3443.42	2107.57	2407.71	3096.78	389.894	0.269714	1.63715	0.902919	0	0.463997	1.11662	0.289366	1.41471	0.696625	0
LMON_1067	lactate/malate dehydrogenase family protein		+	953	lmo1057	7621.38	2930.13	2245.68	5104.05	6815.69	7391.77	2777.55	2634.01	2987.04	3187.92	5.98792	4.05829	4.44369	1.61444	4.28214	5.55212	2.01086	1.41232	1.26187	0
LMON_1068	FIG006438: hypothetical protein		+	272	lmo1058	2150.92	773.051	589.127	1409.69	2043.79	2294.48	919.904	777.242	977.436	1941.34	0.541299	1.56885	0.902919	0.579424	1.92677	2.23324	0.668682	0	0.232208	0
LMON_1069	FIG00774782: hypothetical protein		+	530	lmo1059	6730.74	2784.45	2144.65	3785.73	4918.6	5334.63	2740.33	2369.56	2955.27	4099.23	0.811013	3.45425	3.81912	1.15885	3.42493	3.88989	3.26309	1.77868	2.08775	0
LMON_1070	Two-component response regulator		+	662	lmo1060	180.573	218.189	233.915	225.03	258.301	124.634	139.198	92.9977	96.0173	168.688	4.0918	2.75681	5.04563	0.517506	3.88893	2.49539	1.34218	1.0249	0.850723	0
LMON_1071	HAMP domain protein		+	1340	lmo1061	313.637	327.014	317.551	358.063	394.464	176.671	156.862	153.608	169.355	375.338	3.55798	3.96689	2.72986	0.579424	0.499387	5.266	1.24741	0.321825	0.232208	0
LMON_1072	ABC transporters (permease protein), putattive		+	1421	lmo1062	10.1059	8.1829	8.51585	26.0786	32.8612	12.5834	14.3946	10.9752	14.4587	39.8239	61.0233	43.3406	29.9912	14.2601	16.9123	373.321	279.63	272.961	194.224	336.553
LMON_1073	ABC transporter, ATP binding protein		+	668	lmo1063	6.28191	6.92961	2.38364	12.0043	15.2372	7.51231	10.9845	6.87576	13.7962	11.6307	40.9567	30.022	24.5101	8.71352	8.10029	175.433	147.134	134.948	100.259	19.0327
LMON_1074	Magnesium and cobalt transport protein CorA		-	944	lmo1064	5339.19	5678.33	4610.92	3194.72	1334.56	9192.26	7500.06	5862.28	4141.3	921.106	2.73077	1.23317	3.56339	1.15885	1.96216	1.38651	0.758632	0.256224	0.747042	2.70182
LMON_1075	FIG00774309: hypothetical protein		-	614	lmo1065	1635.95	1283.03	568.023	1289.12	721.964	2258.78	1423.34	862.797	502.165	110.191	3.3057	2.2643	2.93766	0.517506	1.42738	2.24098	1.63155	1.17956	1.26187	1.52676
LMON_1076	Inositol-1-monophosphatase		+	773	lmo1066	1340.7	1511.09	2362.59	3484.82	2156.43	3308.8	1864.45	1831.24	1144.9	609.805	13.1207	13.5004	8.0297	3.93213	2.81937	13.7107	11.3162	8.72243	2.88521	0
LMON_1077	GTP-binding protein TypA/BipA		+	1838	lmo1067	83553.1	81115.4	59719.6	16051.9	7732.42	134528	108029	74214.9	60441.6	9225.23	21.9483	15.8051	14.1128	4.38772	4.35292	59.4425	22.8624	12.0311	11.9094	3.87689
LMON_1078	FIG00775152: hypothetical protein		+	860	lmo1068	4884.26	3515.34	2860.66	5465.79	8653.9	8419.62	2715.42	3081.99	2330.94	18373.3	16.9347	15.5808	13.6278	14.7776	38.3269	71.0553	13.9291	22.3724	40.8653	35.3637
LMON_1079	FIG00774805: hypothetical protein		-	242	lmo1069	680.678	657.497	431.28	514.443	656.89	960.377	602.295	843.085	1025.71	705.208	50.5089	34.5477	16.4551	5.94024	14.8794	49.6168	10.7947	12.308	7.73462	3.05351
LMON_1080	Conserved hypothetical protein YlaN		+	281	lmo1070	3602.87	3625.04	4215.78	4690.75	3365.68	6027.86	6501.23	4784.81	4279.92	2087.15	4.86982	5.83106	5.94587	4.51156	8.0649	9.74846	6.55912	4.79633	3.58469	8.92884
LMON_1081	Cell division protein FtsW		+	1202	lmo1071	4790.66	4504.85	3691.51	2795.81	2187.31	6253	4786.52	4195.21	3426.77	1291.26	21.1455	16.1428	12.3564	14.9855	22.2286	17.0059	13.303	9.99104	11.0069	30.1917
LMON_1082	Pyruvate carboxyl transferase	pycA	+	3440	lmo1072	40709.7	39382.3	45000.6	41726.4	24660.3	78845	84456.1	72325.8	49935.2	32866.9	47.0953	28.7265	31.0978	19.413	42.9945	110.922	79.2933	51.9432	56.8393	34.892
LMON_1083	Vitamin B12 ABC transporter, B12-binding component BtuF		+	899	lmo1073	2303.71	4488.67	4626	3285.57	725.979	1737.04	3458.21	3599.96	1801.09	142.965	40.809	24.6643	22.2809	14.322	25.4058	52.4741	47.2811	59.2371	58.6289	21.9663
LMON_1084	Teichoic acid translocation permease protein TagG	tagG	+	803	lmo1074	3843.9	3994.29	2653.46	1558.12	1044.5	1016.41	1384.72	1909.75	1743.98	330.917	2.7451	1.90552	1.64328	0.579424	1.99755	5.01692	3.30566	1.26623	1.93366	2.70182
LMON_1085	Teichoic acid export ATP-binding protein TagH	tagH	+	1001	lmo1075	9551.15	9141.57	7289.1	4460.01	2166.83	2938.43	3808.91	4085.32	3586.59	1278.21	4.38333	3.07039	3.67802	0	2.85476	5.54896	5.43081	2.70201	1.67588	0
LMON_1086	N-acetylglucosaminidase Auto # frameshift		+	1718	lmo1076	12535.9	12389.8	13144.9	8053.35	4828	5988.61	9981.06	8917.34	9301.05	3053.81	61.8878	48.2118	35.3566	10.4518	16.8769	65.05	39.619	23.1989	25.604	5.40364
LMON_1087	Putative polyribitolphosphotransferase		+	1688	lmo1077	6279.29	5690.31	5298.59	3294.63	3501.47	2952.39	3632.6	4170.9	5015.81	1513.09	11.8213	6.83721	7.79543	5.54657	11.596	14.4926	9.2483	8.31154	14.0824	0
LMON_1088	UTP--glucose-1-phosphate uridylyltransferase		-	872	lmo1078	2516.49	2720.08	2955.64	3102.56	3953.25	2955.27	1942.11	2186.35	2608.05	563.634	5.23107	8.79191	4.51155	4.84331	6.20891	5.26358	7.88179	13.3305	12.7857	5.05195
LMON_1089	FIG028455: hypothetical protein		+	2858	lmo1079	8819.81	9337.91	8932.97	5255.45	2907.45	1897.65	4202.37	5520.42	5701.06	1743.87	40.8302	28.9928	21.4965	30.117	48.1692	57.7764	24.9706	18.7643	24.8783	46.6343
LMON_1090	glycosyl transferase		+	1871	lmo1080	7240.83	6788.82	6456.26	8207.08	7189.24	6457.67	5739.68	7222.69	7039.02	2347.01	7.92324	4.9769	4.11625	1.61444	3.81815	7.25549	3.31048	3.53628	2.72826	2.35013
LMON_1091	Glucose-1-phosphate thymidylyltransferase		+	866	lmo1081	6464.86	5287.43	5273.27	8099.51	7126.65	6433.51	4433.53	5831.47	6384.42	2777.98	1.1019	0.874394	1.48072	0.517506	1.92677	2.50072	0.289366	0.813202	1.31229	1.52676
LMON_1092	dTDP-4-dehydrorhamnose 3,5-epimerase		+	560	lmo1082	3986.53	3328.77	3755.92	5488.32	4685.83	3816.64	2759.04	3445.89	3710.52	1571.8	0.823471	1.23317	1.31968	0	1.42738	0.841399	0.626115	0.321825	0.903989	0
LMON_1093	dTDP-glucose 4,6-dehydratase		+	986	lmo1083	6452.06	5558.4	5424.33	8117.82	6161.82	5611.25	4064.28	5599.69	6354.48	3276.57	3.27581	2.57886	0.624569	1.15885	1.92677	1.94761	1.85401	2.01383	2.68355	1.17507
LMON_1094	dTDP-4-dehydrorhamnose reductase		+	830	lmo1084	5766.01	5121.5	4952.21	7462.56	5196.28	5137.21	3990.52	5078.77	5546.58	3819.45	3.82957	2.28839	1.87486	0.517506	1.42738	0.277885	0.716066	0.899874	2.0906	0
LMON_1095	CDP-ribitol:poly(ribitol phosphate) ribitol phosphotransferase		+	1991	lmo1085	2974.09	2532.98	2242.39	3119.42	3596.49	3345.96	2477.87	2801.48	2565.41	1767.62	21.3386	18.3407	10.3202	4.90522	7.20769	5.58793	5.36391	6.92268	8.29702	5.75533
LMON_1096	ribitol-5-phosphate cytidylyltransferase		+	710	lmo1086	6387.84	6090.94	6356.39	8440.41	6704.82	5155.15	4165.72	4839.65	5320	1738.38	6.30806	6.36978	7.12678	2.19386	1.39199	2.51112	3.14881	0.878803	1.59776	0
LMON_1097	Xylitol dehydrogenase		+	1025	lmo1087	10346.5	9035.98	10473.3	14211.6	10768	9366.11	7459.6	7154.32	8083.67	3718.42	8.98777	4.97888	6.40788	3.22887	4.38831	5.31296	1.00543	1.73415	3.73593	1.17507
LMON_1098	CDP-glycerol: N-acetyl-beta-D-mannosaminyl-1,4-N-acetyl-D-glucosaminyldip hosphoundecaprenyl glycerophosphotransferase	tagB	+	1154	lmo1088	1546.82	1916.43	1359.54	1758.93	1586.76	1443.01	1013.96	1649.98	1724.75	301.549	6.85808	4.1256	1.96688	0	3.38954	1.66706	1.20485	3.75036	3.09755	1.52676
LMON_1099	Glycerol-3-phosphate cytidylyltransferase	tagD	+	383	lmo1089	672.239	868.14	801.44	984.172	765.332	808.503	843.135	849.914	840.486	188.296	1.91478	1.74879	0.925542	0.517506	0.927993	1.3945	0	1.22409	0.232208	0
LMON_1100	Beta-1,3-glucosyltransferase		+	983	lmo1090	1778.44	2228.01	2040.01	2519.62	1907.89	1917.71	2058.74	2328.4	2244.56	466.6	7.40809	6.32457	4.02692	2.13194	2.92554	3.34695	2.20546	2.89263	4.94739	3.05351
LMON_1101	Beta-1,3-glucosyltransferase		+	1013	lmo1091	1764.08	2149.07	1938.49	2203.92	1694.4	1977.1	2151.62	2266.72	2195.69	669.133	10.9785	5.69644	7.45189	1.67635	3.92432	4.71822	3.26309	2.85049	4.14709	0
LMON_1102	Nicotinate phosphoribosyltransferase		+	1490	lmo1092	6546.94	5920.49	6517.83	9114.2	8954.12	4668.7	4575.75	5174.43	6194.77	1868.39	14.2176	8.1377	4.60356	0.579424	4.31753	5.01426	4.27816	4.79872	2.00892	2.35013
LMON_1103	NAD synthetase	nadE	+	824	lmo1093	3916.89	3148.62	3697.25	5193.09	5154.1	3255.92	3164.54	2982.53	3716.5	2467.64	4.11297	1.59096	5.69398	2.77328	3.35415	1.67505	3.22053	1.39125	3.24595	2.35013
LMON_1104	FIG00774496: hypothetical protein		+	308	lmo1094	1586.92	1231.04	1419.01	2096.38	2273.78	1364.79	1327.05	1166.92	1570.65	1556.64	0.269714	0.628135	1.04133	0	1.39199	0.83099	0.289366	0.622579	0.282625	0
LMON_1105	PTS system, cellobiose-specific IIB component		+	404	lmo1095	585.981	407.828	500.883	689.859	833.04	513.373	487.043	557.592	854.704	879.044	0.269714	0	0	0	0	0.28563	0	0	0.232208	0
LMON_1106	GMP synthase [glutamine-hydrolyzing], amidotransferase subunit / GMP synthase [glutamine-hydrolyzing], ATP pyrophosphatase subunit	guaA	+	1544	lmo1096	34619.1	32651.4	35879.8	18084.6	5015.59	15084.3	25358.4	22167.9	13857.4	4418.02	10.3613	7.12967	9.41609	1.61444	3.78275	8.06857	5.41129	2.86917	3.71321	2.35013
LMON_1107	Transcriptional regulator, AraC family		+	773	lmo1116	195.098	234.52	203.473	201.583	101.584	102.558	209.794	247.722	209.658	100.559	3.54242	5.55884	0.902919	2.71137	4.28214	1.10621	0.379316	3.08326	4.17478	1.52676
LMON_1108	Glyoxalase family protein		+	356	lmo1117	232.878	258.724	261.966	303.929	143.65	123.49	235.852	286.361	228.069	143.308	0.269714	0	0	0.517506	0	0.555769	0	0	0	0
LMON_1109	FIG00775215: hypothetical protein		+	284		88.3772	63.0885	331.391	548.062	1237.37	41.061	41.4819	160.638	472.043	321.988	0.550015	0	0	0	1.42738	0	0	0	0	2.70182
LMON_1110	FIG00774173: hypothetical protein		+	323		66.5422	55.1748	326.389	705.949	1436.88	36.3227	29.9879	157.155	502.876	421.132	1.64507	0.963813	0.300973	0	0.963384	0.553105	0	0	0.232208	1.17507
LMON_1111	FIG00774659: hypothetical protein		+	467		72.0037	44.3736	288.691	624.276	1220.12	26.772	25.7764	131.129	381.973	331.046	1.94467	0.313571	0.624569	0	0	1.11928	0.336749	0.321825	0.282625	0
LMON_1112	FIG00774659: hypothetical protein		+	965	lmo1120	149.948	112.302	486.498	946.632	2066.91	67.2056	54.0541	257.062	787.856	743.617	13.0827	9.48338	6.19892	1.09693	6.27969	3.3731	2.25766	1.32565	1.26187	2.35013
LMON_1113	FIG00774977: hypothetical protein		+	368	lmo1121	6.3118	8.3205	6.45849	26.6359	71.9431	1.94253	0.962865	15.2421	52.3067	40.5273	0	0	0	0	0	0	0	0	0	0
LMON_1114	FIG00774231: hypothetical protein		+	419	lmo1122	82.8402	65.9484	192.351	353.091	723.033	23.0612	16.4857	97.3735	321.802	294.387	1.9235	3.07138	0.624569	1.09693	1.46277	0.275221	0.673499	0	0.232208	2.70182
LMON_1115	FIG00774490: hypothetical protein		+	473	lmo1123	32.5862	29.593	64.4576	147.046	276.051	8.63135	8.33763	46.9071	146.243	115.947	2.47539	3.16179	0	1.67635	0.927993	0.277885	0	1.692	0.618515	0
LMON_1116	FIG00774565: hypothetical protein		+	437	lmo1124	55.2291	39.5517	137.823	279.465	452.932	20.0958	20.9293	58.7945	205.356	174.332	1.36664	1.30148	1.36493	0	0.499387	0.849144	1.67893	1.73653	0.903989	0
LMON_1117	FIG00774164: hypothetical protein		+	533	lmo1125	243.722	209.077	289.806	517.503	698.379	120.353	116.137	216.652	383.852	418.079	0	0	0	0	0	0	0	0.601507	0	1.52676
LMON_1118	acetyltransferase, GNAT family		+	452	lmo1126	179.174	148.848	257.015	441.408	598.694	121.664	87.9226	137.952	322.309	441.46	1.37536	0.291465	0.925542	0.517506	0.463997	0	0.668682	1.85917	0.903989	0
LMON_1119	FIG00774162: hypothetical protein		+	455	lmo1127	220.526	168.352	277.778	413.737	561.877	94.6911	94.9885	154.966	359.534	530.149	1.65192	1.95172	1.1345	1.15885	2.78398	0.277885	1.81145	1.692	1.49408	1.17507
LMON_1120	FIG00774090: hypothetical protein		-	1022	lmo1128	77.8333	78.2712	111.297	87.8958	153.461	14.8404	35.5512	38.6985	42.3331	51.9263	13.7205	11.7276	25.2466	15.1093	8.63507	17.2888	22.0065	32.4407	38.3727	20.9112
LMON_1121	acetyltransferase, GNAT family		-	596	lmo1129	32.2791	36.416	46.5567	50.87	72.2184	4.46115	12.3072	19.0454	22.8708	15.0359	10.4354	7.26628	7.103	4.96714	3.81815	3.62242	8.26238	12.8789	15.0545	5.40364
LMON_1122	FIG00774033: hypothetical protein		-	719	lmo1130	31.5098	38.1405	43.1505	39.2196	61.5858	3.93927	6.65389	17.0005	21.5528	15.8592	6.90042	5.31258	4.72088	3.87021	4.81692	4.18085	4.60527	11.4494	11.2092	5.87533
LMON_1123	Transport ATP-binding protein CydC		+	1715	lmo1131	389.443	1970.15	185.803	135.918	76.2882	136.982	1171.64	1573.32	115.142	66.1388	3.82583	5.47228	1.06396	1.55252	1.39199	1.95536	0.958048	1.80214	0.464417	0
LMON_1124	Transport ATP-binding protein CydD		+	1646	lmo1132	533.774	2346.84	242.871	179.215	111.753	202.632	1760.43	2020.56	140.799	151.55	3.5667	2.46634	2.61407	0	2.42616	2.79143	3.44299	0.813202	1.75471	0
LMON_1125	FIG00774449: hypothetical protein		-	308	lmo1133	47.8248	33.6524	33.6175	31.6871	53.3086	15.4298	24.0744	10.7611	11.6779	29.0167	1.65005	6.25627	0	1.03501	0	2.79409	11.2265	12.3478	0.568099	0
LMON_1126	transcriptional regulator, MerR family		+	347	lmo1134	177.837	163.605	186.975	148.497	144.26	251.595	214.984	213.592	155.618	200.87	0.269714	0.313571	0.323595	0.579424	0	1.11928	0	0.256224	0.232208	0
LMON_1127	FIG00774886: hypothetical protein		+	1148	lmo1135	488.942	426.537	428.505	398.008	345.371	655.422	487.96	568.912	459.22	546.36	1.1019	1.25528	1.85224	0	0.463997	2.77327	1.2948	1.52245	2.4989	3.87689
LMON_1129	Internalin-like protein (LPXTG motif) Lmo1136 homolog		+	1574	lmo1136	586.065	398.244	464.354	175.779	184.541	264.646	282.507	286.397	196.181	309.791	16.7422	15.0643	14.1393	10.7835	17.2701	20.0723	26.7443	33.4728	50.0016	10.4556
LMON_1130	FIG00774175: hypothetical protein		-	347	lmo1137	88.0825	70.4963	152.038	278.664	224.272	64.5148	103.658	243.483	455.194	116.418	9.89968	6.63814	2.93766	1.15885	1.85599	4.18085	3.93178	7.00458	4.32888	6.22702
LMON_1131	ATP-dependent Clp protease proteolytic subunit		-	572	lmo1138	743.482	970.843	3027.07	6346.03	2916.06	633.709	1119.49	1355.23	2106.66	651.867	10.73	6.30147	7.08037	2.71137	5.21014	6.66825	11.3065	10.6879	8.27503	6.57871
LMON_1132	Lmo1139 protein		-	239	lmo1139	279.826	190.813	296.485	130.747	354.624	171.797	302.775	366.905	235.104	153.54	1.36103	0.941707	2.98559	1.61444	5.31631	1.10887	1.49421	2.48413	1.88324	1.17507
LMON_1133	FIG00774528: hypothetical protein		-	407	lmo1140	64.3284	36.769	121.166	1640.87	4502.44	65.5605	43.4429	74.1389	215.82	1750.76	13.4433	9.5749	13.1206	6.18791	16.236	5.61142	11.3114	15.8741	9.56175	11.279
LMON_1134	Siroheme synthase / Precorrin-2 oxidase		+	479	lmo1141	94.4778	94.6604	124.887	113.705	91.6316	41.3057	73.7008	94.6451	53.0715	33.9486	1.09131	0.650242	1.61798	0.517506	0.499387	1.11662	0.668682	0.944404	0	0
LMON_1135	Cob(III)alamin reductase @ Cob(II)alamin reductase		+	1355	lmo1142	88.1304	128.685	3043.75	559.363	6552.38	35.8502	64.6276	361.541	56.2209	395.322	2.75382	2.53365	3.61131	0.517506	3.38954	1.95269	0.379316	2.82703	2.4989	1.52676
LMON_1136	Propanediol utilization polyhedral body protein PduT		+	554	lmo1143	29.0257	40.1538	1069.02	211.181	2254.57	11.7733	24.3432	113.135	20.5736	161.646	1.36664	0	1.4581	0.579424	1.42738	1.11129	0.626115	0.834273	0.232208	2.35013
LMON_1137	Propanediol utilization polyhedral body protein PduU		+	350	lmo1144	100.313	107.014	2051.54	89.8198	808.594	19.6908	132.622	973.013	27.5285	73.4209	0.550015	0	1.36493	0	0.463997	0	0.289366	0.256224	0	0
LMON_1138	Propanediol utilization protein PduV		+	431	lmo1145	111.307	122.57	2563.39	99.0111	996.945	26.7071	158.095	1151.31	34.6247	124.524	0	0	0.948164	0	0	0	0	0.256224	0	1.52676
LMON_1139	Predicted alpha-ribazole-5-phosphate synthase CblS for cobalamin biosynthesis		+	749	lmo1146	185.272	181.986	3456.05	166.645	1449.79	36.2116	207.108	1420.86	52.2145	150.839	0	0	0.416765	0	0.927993	0.275221	0	0.256224	0	1.17507
LMON_1140	Adenosylcobinamide-phosphate guanylyltransferase		+	557	lmo1147	56.5197	49.0564	939.678	51.4938	467.835	12.332	58.5557	347.619	9.07533	40.6473	0	0	0.647191	0	0	0.275221	0	0	0	1.17507
LMON_1141	Cobalamin synthase		+	746	lmo1148	53.2844	55.2133	905.086	43.7534	434.903	10.083	49.4377	360.129	15.3073	34.5403	0.551886	0.58293	1.73645	1.15885	0.927993	1.10621	0.379316	0.256224	0	2.70182
LMON_1142	Alpha-ribazole-5'-phosphate phosphatase		+	575	lmo1149	36.2351	45.3106	697.611	42.4485	312.679	4.75985	29.2804	301.13	13.6868	20.9112	2.1845	1.86031	3.124	8.50561	19.7671	3.88965	1.67893	1.64747	0.850723	4.70026
LMON_1143	Propanediol utilization transcriptional activator		-	884	lmo1150	77.1089	68.7437	182.542	798.479	3652.7	110.856	79.0921	131.589	153.993	5952.38	238.942	120.126	818.103	1024.02	11556.4	222.264	105.816	176.221	240.54	363.947
LMON_1144	Propanediol utilization polyhedral body protein PduA		+	287	lmo1151	2.73826	1.30048	4.32789	5.36081	3445.21	0.550442	0.915481	0.899874	0.33589	85.6515	0.811013	0.627143	0	0	1.85599	0	1.01025	0	0	0
LMON_1145	Propanediol utilization polyhedral body protein PduB		+	803	lmo1152	6.28191	5.33667	11.2683	23.9245	12011.3	2.80184	4.26371	3.47068	4.44184	255.763	0.551886	0.673341	0	0.517506	7.95872	0.553105	0.379316	0.256224	0.282625	1.17507
LMON_1146	Propanediol dehydratase large subunit		+	1664	lmo1153	17.7875	15.3126	22.4224	27.3613	22055.8	10.6516	4.89946	8.13581	11.0403	368.201	7.96372	2.84822	1.87371	0.579424	9.38611	1.68013	0.336749	1.45685	1.75186	0
LMON_1147	Propanediol dehydratase medium subunit		+	659	lmo1154	9.35153	5.60404	10.6161	11.8805	8074.83	3.07706	4.31109	6.14685	5.21087	129.712	0.541299	0	0.300973	0	1.92677	0	0	0.321825	0.954405	1.17507
LMON_1148	Propanediol dehydratase small subunit		+	512	lmo1155	11.2103	6.97184	9.20981	12.4599	6083.99	1.41266	4.58576	3.27388	4.02141	101.039	0.280301	0.964806	1.04133	0	3.24798	0	0.289366	0.556978	0	0
LMON_1149	Propanediol dehydratase reactivation factor large subunit		+	1820	lmo1156	47.5663	28.2311	41.0226	51.6176	22025.1	22.6301	16.9076	19.5493	13.706	387.225	5.73874	4.66432	4.39576	0	11.419	2.25914	2.85945	1.6264	0.232208	3.05351
LMON_1150	Propanediol dehydratase reactivation factor small subunit		+	347	lmo1157	4.11361	4.43818	4.07217	3.87021	2887.81	1.10621	1.00543	0.899874	1.08293	61.7902	0.8216	0.986912	1.04133	0.579424	0.927993	0.28563	0	0.256224	0.232208	1.17507
LMON_1151	Propanediol utilization polyhedral body protein PduK		+	437	lmo1158	14.4394	8.47437	12.2644	8.83736	5325.81	3.61709	6.18944	3.40508	6.78022	114.66	3.5474	1.83721	2.38364	0	2.31998	0.838735	1.7215	0.512448	0.568099	0
LMON_1152	Propanediol utilization polyhedral body protein PduJ		+	275	lmo1159	6.28752	5.24526	6.80355	5.94024	2700.69	4.18835	2.01086	3.00038	1.70145	52.9896	0.819729	1.27838	0.323595	0	4.24675	0	0.289366	0.256224	0.618515	2.70182
LMON_1153	Propanediol utilization protein PduL		+	635	lmo1160	13.4558	8.98998	13.1432	15.8126	4908.35	5.86316	4.06429	7.19759	7.2702	108.905	4.08185	4.0573	5.36923	2.58753	8.10029	0.828326	1.78358	1.85917	2.55502	1.52676
LMON_1154	Ethanolamine utilization protein EutJ		+	839	lmo1161	27.6093	10.2915	23.1601	23.7388	6972.27	11.4772	6.42154	8.69897	9.07248	124.18	4.65117	6.03311	4.65149	3.35271	5.67413	1.11662	1.25223	1.20063	0.232208	2.35013
LMON_1155	Propanediol utilization protein PduM		+	479	lmo1162	8.71061	3.40904	6.84879	8.25793	2884.91	4.18327	4.26853	4.10815	3.42774	44.1725	1.94093	0.291465	0.624569	0.579424	0.998775	0.275221	0	1.43578	0.33589	0
LMON_1156	Propanediol utilization polyhedral body protein PduN		+	263	lmo1163	6.29624	4.70754	5.29868	5.48465	1723.69	4.20917	2.30023	2.31458	1.41597	23.613	0.8216	0.605036	0.300973	0	0.463997	0	0	0.256224	0.232208	1.17507
LMON_1157	Cob(I)alamin adenosyltransferase PduO		+	995	lmo1164	17.23	8.38395	14.6028	16.8476	6091.49	9.27256	5.36391	7.28665	7.45485	78.8328	6.59397	1.23218	1.52749	0	0	0	0.578732	0.64365	0	0
LMON_1158	CoA-acylating propionaldehyde dehydrogenase		+	1409	lmo1165	24.8841	16.5698	29.6891	28.3963	7438.35	13.9833	7.4077	13.2985	9.19816	107.018	11.285	7.89243	8.37744	2.19386	5.7803	0.28563	1.29961	0.300754	0	1.17507
LMON_1159	Putative iron-containing NADPH-dependent propanol dehydrogenase		+	1118	lmo1166	39.1634	18.1378	37.7602	22.8498	7319.83	20.0907	16.409	16.5786	10.5226	112.55	19.4555	11.9718	16.3354	1.03501	2.39076	1.41	1.63155	1.41232	0.514833	0
LMON_1160	Glycerol uptake facilitator protein @ Propanediol diffusion facilitator	glpF	+	704	lmo1167	21.1224	16.0542	27.7698	20.0765	4670.37	9.2365	13.0899	14.285	9.61501	92.2219	17.7469	13.4532	17.539	0.517506	2.42616	1.11662	3.01629	0.965476	0.568099	0
LMON_1161	Propionate kinase, propanediol utilization	AckA2	+	1193	lmo1168	411.441	423.688	984.383	155.118	3047.88	98.3584	244.057	432.98	119.725	108.081	3.3057	4.66233	3.51699	1.61444	0.463997	1.10621	2.30023	2.70201	0.850723	1.17507
LMON_1162	L-threonine 3-O-phosphate decarboxylase	cobD	+	1085	lmo1169	835.901	835.506	2356.36	463.576	1883.12	193.168	484.78	976.794	280.983	182.789	9.33036	9.44016	11.0356	2.19386	0.963384	1.12437	4.39623	5.80872	1.36556	0
LMON_1163	Threonine kinase in B12 biosynthesis		+	875	lmo1170	280.699	355.035	1196.97	241.51	1158.83	47.7893	149.663	341.906	82.8999	27.0182	18.1088	13.0252	16.6855	2.71137	0.927993	3.92645	9.18622	7.15544	1.26187	3.87689
LMON_1164	Alcohol dehydrogenase	pduQ	+	1139	lmo1171	554.135	1158.66	16110.4	45.098	25.4766	602.326	2063.35	12454	36.8644	56.0349	145.873	90.5105	92.2803	43.855	34.147	20.4467	35.3226	27.9537	22.9823	38.2972
LMON_1165	Ethanolamine two-component response regulator		+	572	lmo1172	1083.75	2382.46	12581.1	1025.04	1537.53	1993.84	3615.21	11980.3	1281.98	7929.27	15.8726	9.39694	18.3196	6.58158	8.0649	4.45849	10.8178	10.9096	9.43607	7.75377
LMON_1166	Ethanolamine sensory transduction histidine kinase		+	1457	lmo1173	1334.34	3050.92	17707.6	1635.86	2213.7	2873.42	4924.74	16595.3	1910.52	13343.2	10.4161	7.39804	6.54629	1.67635	5.3517	5.87647	5.96087	7.54666	2.29154	3.5252
LMON_1167	Ethanolamine utilization protein EutA	eutA	+	1421	lmo1174	86.9371	373.266	6142.58	7.09908	6.67291	732.55	1508.85	8548.97	9.48648	132.981	7.68155	3.1829	4.07217	0	1.42738	4.18593	2.096	1.9693	1.18661	3.87689
LMON_1168	Ethanolamine ammonia-lyase heavy chain	eutB	+	1364	lmo1175	171.875	961.67	28628.3	26.7597	19.1969	937.662	3354.42	19010.8	29.6681	236.242	23.5355	14.6181	13.5588	5.8164	9.74001	8.91165	9.91698	5.91029	3.52857	6.57871
LMON_1169	Ethanolamine ammonia-lyase light chain	eutC	+	881	lmo1176	93.361	534.448	14834.1	13.4108	12.4532	528.929	1657.45	9681.97	18.6619	149.784	13.0877	9.34777	7.67964	3.8083	8.63507	4.72596	4.42537	3.03873	2.34481	5.05195
LMON_1170	Ethanolamine utilization polyhedral-body-like protein EutL		+	653	lmo1177	60.7424	297.264	8399.16	9.81045	10.204	307.534	905.644	5490.77	9.92606	74.9559	4.6686	2.80301	0.83353	1.09693	3.81815	2.24365	2.01086	1.52245	2.21628	2.35013
LMON_1171	Ethanolamine utilization polyhedral-body-like protein EutM		+	521	lmo1178	67.712	377.116	11134.1	13.7426	12.0246	413.995	1191.13	7121.43	15.1248	116.058	4.38333	2.77991	14.0661	2.77328	6.27969	1.3841	2.30505	7.64205	2.1126	0
LMON_1172	Acetaldehyde dehydrogenase, ethanolamine utilization cluster		+	1460	lmo1179	203.774	922.053	36536.8	48.057	45.5268	890.86	3148.08	17154.4	40.9519	292.517	10.9206	9.30355	14.6668	7.28484	16.7	8.6236	3.59503	7.75456	6.85548	6.57871
LMON_1173	Ethanolamine utilization protein similar to PduA/PduJ		+	284	lmo1180	43.9335	221.337	8952.99	8.77544	9.24063	180.573	747.743	3821.47	10.1554	50.8712	4.64743	1.25528	6.84727	0	0.998775	1.11396	1.38956	1.54352	0.847874	2.70182
LMON_1174	ATP:Cob(I)alamin adenosyltransferase , ethanolamine utilization		+	755	lmo1181	95.1917	444.965	14808.8	21.8148	24.6194	368.145	1267.08	9002.7	18.5398	115.243	3.29137	2.17488	3.05345	0	0.499387	9.9997	1.5416	2.29112	1.02967	1.52676
LMON_1175	Ethanolamine utilization protein similar to PduL		+	641	lmo1182	71.4039	378.354	12614.7	21.0893	17.6633	234.122	1035.09	7165.09	16.2134	105.028	1.91666	2.57886	1.27176	0	0	7.77446	1.43213	1.47792	0.903989	4.22858
LMON_1176	Protein clustered with ethanolamine utilization		+	566	lmo1183	65.2253	324.088	10680.1	16.5778	13.916	220.36	1031.16	5965.22	19.1583	86.5783	0.541299	0.291465	2.91504	0	0.499387	6.65251	0.289366	1.78106	0	3.87689
LMON_1177	Ethanolamine utilization polyhedral-body-like protein EutN		+	269	lmo1184	19.4418	133.037	4474.11	6.58158	5.8157	93.8628	427.734	2276.55	4.66477	25.4915	0.551886	0	1.89633	0	0.463997	3.05624	1.05281	1.56698	1.21146	1.17507
LMON_1178	Ethanolamine utilization protein similar to PduT		+	545	lmo1185	61.4687	341.296	11189.9	12.7695	14.8794	234.993	1073.44	6190.45	16.3974	85.2915	1.37349	0.291465	3.26126	0	0.499387	14.1464	4.46312	2.03729	2.78438	6.57871
LMON_1179	Ethanolamine permease		+	1121	lmo1186	143.172	628.321	20635.9	41.8691	36.5024	451.456	2090.9	11229.8	34.0261	162.469	4.13415	2.24318	3.61016	1.61444	4.81692	33.8854	13.8341	9.91449	6.1617	14.6842
LMON_1180	Ethanolamine utilization protein EutQ		+	443	lmo1187	58.2714	194.113	7080.15	14.7776	15.772	146.296	736.182	3397.86	12.8475	73.8925	0.812884	0.58293	0.948164	0	1.46277	13.9128	4.50569	5.44237	3.34963	6.57871
LMON_1181	Putative major teichoic acid biosynthesis protein C		+	1451	lmo1188	3433.6	4109.03	3693.99	3319	2744.74	599.836	1515.9	1851.41	1525.96	617.095	57.9991	63.61	35.2857	56.3371	129.137	84.109	49.5581	78.8952	83.6337	77.7694
LMON_1182	transcriptional regulator, AraC family		-	551	lmo1189	995.964	1125.84	1266.79	2629.53	2540.49	2765.65	2175.45	2610.1	2152.74	12189.5	1.35418	4.86438	3.84174	0.579424	1.39199	1.67505	0.868098	2.68094	0.618515	11.6307
LMON_1183	Substrate-specific component CblT of predicted B12-regulated ECF transporter for dimethylbenzimidazole		+	494	lmo1190	88.9795	140.441	6584.66	471.109	30277.5	47.8314	451.936	3021.65	120.665	1967	0.280301	0.33667	1.04133	4.71947	14.844	0	0.336749	0.256224	0	6.9304
LMON_1184	Cobyrinic acid A,C-diamide synthase	cbiA	+	1358	lmo1191	33.2284	64.6746	4660.89	125.152	6679.57	15.7256	92.6061	666.925	14.6441	137.218	2.74323	2.17488	1.31968	0	3.31876	0.838735	0.716066	0	0	0
LMON_1185	Adenosylcobinamide-phosphate synthase		+	947	lmo1192	16.6824	35.5779	2229.03	65.6079	3101.5	4.76518	30.2722	295.961	9.40837	45.4676	2.20193	0.58293	1.85108	0.579424	2.42616	1.68255	0.336749	0.300754	0.232208	0
LMON_1186	Cobalt-precorrin-8x methylmutase	cbiC	+	632	lmo1193	18.3885	35.0412	1717.93	45.098	2199.24	6.17227	31.3384	226.535	8.81828	23.9647	0.271585	0.673341	2.10529	0	1.92677	0.553105	0	0.813202	0.232208	0
LMON_1187	Cobalt-precorrin-6 synthase, anaerobic	cbiD	+	1121	lmo1194	29.6828	66.2626	3502.54	83.5524	4279.73	10.958	63.5084	417.679	19.8741	92.1019	0.269714	0.650242	0.948164	0	1.46277	1.10887	0.336749	0	0.282625	0
LMON_1188	Cobalt-precorrin-6y C5-methyltransferase	cbiE	+	596	lmo1195	14.8274	23.7889	1603	41.5595	1850.74	4.78575	28.4121	183.065	9.77481	35.7154	0.280301	0	0.323595	0	0.927993	0	0.289366	0	0	0
LMON_1189	Cobalt-precorrin-6y C15-methyltransferase [decarboxylating]		+	569	lmo1196	15.3388	29.3478	1622.87	26.72	1712.54	5.62449	20.4502	171.003	8.73944	32.8935	0	0.605036	1.36493	0	1.42738	1.11662	0.626115	0	0.232208	0
LMON_1190	Cobalt-precorrin-4 C11-methyltransferase	cbiF	+	749	lmo1197	30.0709	43.607	2678.31	51.1223	2622.84	8.96128	44.2765	274.239	9.37425	42.2941	1.36974	1.25627	3.03083	0	1.92677	2.23324	1.4747	0.300754	0	0
LMON_1191	Cobalamin biosynthesis protein CbiG	cbiG	+	1031	lmo1198	24.3279	43.8061	3246.28	40.4626	3068.88	7.57718	34.829	305.955	15.0808	61.0868	1.36103	1.92862	3.05345	0.579424	2.42616	1.66973	0.758632	0.601507	0.928834	0
LMON_1192	Cobalt-precorrin-3b C17-methyltransferase	cbiH	+	725	lmo1199	23.6146	34.4062	2408.96	48.6586	2470.91	3.92886	26.5776	226.644	13.9723	59.3201	2.71334	2.87033	2.63669	0	2.85476	1.3945	2.5227	0.556978	0.671781	0
LMON_1193	Cobalt-precorrin-6x reductase		+	752	lmo1200	21.3479	29.769	2363.94	36.7383	2361.13	5.57777	31.0212	212.29	13.8913	59.5601	7.12656	4.70853	3.74857	1.15885	3.38954	2.78102	2.59441	1.84428	2.16301	0
LMON_1194	Uroporphyrinogen-III methyltransferase / Uroporphyrinogen-III synthase		+	1481	lmo1201	53.1916	78.0585	5631.68	100.029	5155.62	15.6946	67.5681	487.936	34.6637	89.8718	39.3733	26.6189	23.0458	5.48465	19.0907	14.0223	18.0978	12.6931	7.06211	0
LMON_1195	Sirohydrochlorin cobaltochelatase CbiK	cbiK	+	785	lmo1202	30.0984	62.8142	3788.42	58.6991	3241.91	7.82142	40.2403	289.29	16.1822	56.3866	12.3146	8.45325	4.46631	3.16695	3.74736	12.5215	6.62602	3.75275	2.96047	2.35013
LMON_1196	Cobalt-precorrin-2 C20-methyltransferase	cbiL	+	710	lmo1203	25.421	37.5989	2381.61	40.1308	2082.25	5.8893	25.0555	196.807	14.3082	50.9829	10.6547	7.06136	3.44644	1.61444	2.89015	10.6259	3.43818	3.23792	1.36556	5.05195
LMON_1197	Substrate-specific component CbiM of cobalt ECF transporter		+	734	lmo1204	23.7853	40.8493	2485.18	35.8272	2099.31	5.88955	31.4479	194.298	12.447	53.9247	8.49069	8.49647	1.6659	0.579424	4.31753	20.9088	4.86549	4.76037	1.02967	2.70182
LMON_1198	Additional substrate-specific component CbiN of cobalt ECF transporter		+	296	lmo1205	8.75356	14.7075	1005.24	18.2144	810.572	2.49539	11.98	73.414	6.31865	29.3683	3.29699	3.38495	0.624569	1.03501	0.499387	5.57777	1.38475	0.321825	0.33589	1.17507
LMON_1199	Transmembrane component CbiQ of energizing module of cobalt ECF transporter	cbiQ	+	677	lmo1206	58.0166	61.3618	1806.94	74.3214	1595.97	37.7145	42.8652	166.154	36.5604	88.6967	6.57777	6.14474	2.01212	0.517506	0.963384	10.0309	4.44843	2.24898	2.1126	0
LMON_1200	ATPase component CbiO of energizing module of cobalt ECF transporter		+	806	lmo1207	213.871	197.467	3671.81	223.858	2841.81	186.82	195.299	362.834	132.53	312.356	15.6527	12.4884	3.21601	2.3177	0.927993	12.825	5.81012	4.32841	1.88324	1.17507
LMON_1201	Cobyric acid synthase	cbiP	+	1535	lmo1208	2346.33	1424.54	8174.47	2164.13	6919.51	1916.03	1091.37	1215.38	756.58	1233.81	67.4653	72.5837	29.7792	11.301	4.71075	51.7373	43.7598	31.0785	16.1559	5.05195
LMON_1202	Cob(I)alamin adenosyltransferase PduO		+	566	lmo1209	1193.47	663.049	4102.76	1007.84	3238.42	933.739	631.762	600.215	387.398	960.93	38.0546	37.0613	22.1705	9.74853	2.81937	20.7559	19.3452	19.6008	11.1311	1.52676
LMON_1203	membrane protein		-	467	lmo1210	1290.65	1905.04	1132.83	797.748	138.802	355.225	863.728	654.747	291.985	59.9118	50.0871	29.1467	100.13	24.734	87.8173	41.555	39.7252	33.407	16.5997	25.0198
LMON_1204	hypothetical protein		-	449	lmo1211	1012.2	1505.55	1016.36	593.506	120.458	246.168	603.379	551.089	251.375	26.6665	36.7315	23.4935	93.6264	18.9796	73.6497	33.4068	28.5132	27.5202	16.9442	20.0878
LMON_1205	FIG00774383: hypothetical protein		+	530	lmo1212	149.155	120.798	169.417	178.906	232.282	139.821	109.7	121.894	157.681	125.459	0	0.291465	0.300973	0	0	1.11396	0	0	0.33589	0
LMON_1206	Transcriptional regulator, PadR family		+	311	lmo1213	185.794	186.897	225.019	221.973	215.613	151.128	196.63	167.694	183.105	186.074	0	0.33667	0	0	0	0.550442	0	0	0	0
LMON_1207	FIG00774857: hypothetical protein		+	551	lmo1214	232.543	275.817	287.207	270.959	248.443	199.607	265.889	212.731	220.157	306.017	0	0	0	0	0	0.836072	0	0.556978	0.282625	0
LMON_1208	N-acetylmuramoyl-L-alanine amidase		+	788	lmo1215	1630.48	932.992	882.471	744.285	903.517	1602.83	996.872	950.644	1351.21	454.506	22.973	18.9034	10.4842	4.96714	13.8452	51.4352	17.8183	17.7963	14.1562	17.386
LMON_1209	N-acetylmuramoyl-L-alanine amidase, family 4		+	986	lmo1216	12147	4357.66	2832.56	327.859	405.801	2168.31	1899.44	2214.3	1410.36	182.085	37.4286	25.8513	20.847	8.77544	39.4987	124.077	38.435	42.1544	42.3529	40.999
LMON_1210	Peptidase, M42 family		+	1079	lmo1217	6125.22	5544.26	7806.1	10705.3	6422.14	6585.25	7008.53	7270.89	8381.23	17165.3	108.023	102.264	63.9335	45.8631	117.997	204.046	100.68	97.1723	92.1357	62.0219
LMON_1211	FIG011178: rRNA methylase		+	758	lmo1218	4673.33	4136.94	5637.46	7932.73	4717.15	5310.91	5493.6	5474.98	6212.8	14573	149.212	149.991	117.428	95.663	181.62	251.405	148.24	161.999	185.172	77.066
LMON_1212	FIG00774663: hypothetical protein		-	359	lmo1219	2621.09	1930.07	2056.28	2453.02	2300.18	2387.05	1550.2	1662.42	1381.13	1991.55	41.3086	28.2935	28.9714	28.4583	72.3954	81.8412	63.5406	63.4382	52.7561	74.5959
LMON_1213	Transcriptional regulator, HxlR family		+	323	lmo1220	1681.81	1522.59	1708.46	2459.74	2230.71	7381.5	3843.46	2836.6	2998.78	19112.7	9.06001	5.31456	2.82303	1.61444	1.89138	3.0848	3.06368	0.899874	1.59776	2.35013
LMON_1214	Phenylalanyl-tRNA synthetase alpha chain	pheS	+	1052	lmo1221	6236.53	6874.18	7701.07	3883.48	2097.92	2434	2893.63	2703.81	1880.83	1231.95	6.54104	6.79201	6.73263	2.07002	7.27847	5.31804	5.20706	3.33948	3.63225	3.87689
LMON_1215	Phenylalanyl-tRNA synthetase beta chain		+	2408	lmo1222	13592.2	13599.3	14826.7	9383.1	4402.41	5254.18	5644.72	5278.38	4094.29	5825.86	9.29673	8.11757	6.38526	5.87832	14.3446	6.12871	6.68176	7.63193	7.57482	8.80885
LMON_1216	ABC transporter ATP-binding protein YvcR		+	701	lmo1223	746.988	754.888	760.553	744.178	581.817	397.173	428.847	489.184	405.753	140.495	5.20118	3.83513	3.79534	5.42273	3.88893	2.8045	5.00283	2.89263	1.72914	0
LMON_1217	ABC transporter, permease protein		+	113		121.172	121.27	124.727	120.95	92.7326	66.9258	70.854	77.2893	67.9945	35.7154	1.34857	0.313571	0.624569	0	0.998775	0.560851	1.05281	0.601507	1.70145	0
LMON_1218	ABC transporter permease protein		+	3278	lmo1224	4632.21	4523.59	4233.83	4329.47	2742.53	2079.82	2062.5	2377.38	2407.95	2357.23	33.9565	27.8692	20.9605	11.301	16.1298	25.6503	25.1553	17.6613	14.2031	6.9304
LMON_1219	transcriptional regulator, MarR family		+	452	lmo1225	2152.98	1212.03	1154	1243.32	1202.51	1605.03	933.625	822.902	1201.37	263.252	0.550015	1.56984	1.20389	0.517506	0.927993	4.42992	4.06911	0.965476	1.64818	0
LMON_1220	membrane protein		+	3200	lmo1226	18302.9	9326.5	8547.87	9975.6	10303.4	12360.4	8037.86	5826.01	8543.86	8495.11	18.0658	15.0904	17.631	3.22887	11.0258	68.7676	49.8411	42.2863	21.9284	8.92884
LMON_1221	Uracil-DNA glycosylase, family 1		+	674	lmo1227	328.954	190.868	473.61	604.722	1180.19	122.472	109.172	172.153	311.216	247.281	18.5754	18.9014	20.5008	11.7566	5.24553	182.778	217.732	202.54	158.747	27.7216
LMON_1222	Ribonuclease HIII	rnhC	-	881	lmo1228	1531.23	1870.57	1796.03	1125.62	572.93	1960.88	2290.33	1974.64	1195.04	204.163	43.0103	28.7648	34.6853	47.8712	137.445	7.8265	7.21311	10.2214	11.6886	8.10546
LMON_1223	Z-ring-associated protein		+	263	lmo1229	1462.87	1365.3	1714.33	2197.12	3066.17	3054.52	2567.07	2480.34	3707.6	4852.61	6.02091	4.32666	3.86436	1.55252	4.31753	5.58285	4.15906	2.14503	0.850723	2.35013
LMON_1224	Possible colicin V production protein		+	542	lmo1230	1909.06	1966.57	1713.2	1868.13	2776.44	3009.35	2339.41	2657.54	3825.73	4778.45	7.99174	5.64925	2.84565	2.64945	0.963384	1.9631	3.59984	0.512448	0.800307	0
LMON_1225	DNA polymerase X family		+	1712	lmo1231	1964.1	1711.2	1567.92	1339.17	1697.82	4499.64	1961.93	2014.4	2371.33	7361.18	40.9417	27.8462	26.332	7.67851	8.74124	12.88	10.5383	10.9714	4.68749	4.70026
LMON_1226	Recombination inhibitory protein MutS2		+	2357	lmo1232	5630.66	4574.11	4296.28	3692.93	3615.7	9522.79	4332.14	4172.94	4232.97	14664.7	27.8516	10.5588	19.1094	7.161	7.20769	29.3018	18.6048	13.9641	7.73177	10.9273
LMON_1227	Thioredoxin	trxA	+	311	lmo1233	10657.2	5511.31	2539.94	5460.82	3313.82	9899.71	7146.66	3057.26	3151.72	7788.81	8.48197	5.38287	5.27338	4.71947	3.81815	7.85531	8.28544	2.50521	2.81207	6.57871
LMON_1228	Excinuclease ABC subunit C	uvrC	+	1811	lmo1234	6889.07	5256.12	3167.19	3337.61	3452.13	8422.34	7058	4546.24	3625.93	4264.51	144.731	108.076	83.2135	51.7017	92.4495	89.6362	104.553	90.7514	76.0878	63.197
LMON_1229	Aspartokinase		+	1214	lmo1235	2942.59	3615.12	4643.32	3326.52	1602.25	1014.47	2870.47	2942.68	1902.07	233.772	100.796	85.5347	80.9027	40.8562	87.7033	73.5161	91.644	88.4641	84.4224	29.3683
LMON_1230	FIG00774424: hypothetical protein		-	485	lmo1236	1826.66	2193.72	2917.62	2022.71	1767.12	1238.75	1835.87	1943.55	2225.84	1073.02	63.4769	62.1615	49.2682	23.7609	35.7199	30.1448	62.6302	79.9497	56.6418	4.22858
LMON_1232	Glutamate racemase	racE	+	800	lmo1237	3419.38	3963.93	4635.49	3325.4	2351.66	1287.49	1973.24	2004.48	1338.35	149.432	32.053	40.1105	25.1783	7.09908	18.7329	926.97	183.529	60.5038	42.3025	555.458
LMON_1233	Ribonuclease PH	rph	+	746	lmo1238	3192.92	3771.7	4295.46	3637.02	2008.65	1158.45	1814.81	1861.25	1332.96	302.389	35.5941	57.8693	39.78	13.7028	30.3289	1041.22	236.692	120.622	69.7421	558.967
LMON_1234	Nucleoside 5-triphosphatase RdgB (dHAPTP, dITP, XTP-specific)		+	611	lmo1239	2305.8	2641.76	3063.13	2526.93	1388.76	792.922	1188.1	1255.14	898.716	142.141	30.0747	77.699	41.4888	25.685	34.4656	703.785	209.316	125.491	69.1576	336.226
LMON_1235	FIG009886: phosphoesterase		+	527	lmo1240	3482.96	3976.06	4542.98	3657.98	2254.95	1223.68	1862.98	2038.1	1702.87	215.331	58.8263	178.665	114.215	134.113	109.008	1172.81	444.773	299.26	176.425	451.709
LMON_1236	absent in Lm1		+	152		0	0	0	0	0	0	0	0	0	0	0	0	0	0	0	0	0	0	0	0
LMON_1237	absent in Lm1		-	1133	lmo1097	0	0	0	0	0	0	0	0	0	0	0	0	0	0	0	0	0	0	0	0
LMON_1238	absent in Lm1		-	614		0.280301	0.673341	0.323595	0	0	5.83726	0.958048	0.923333	0.232208	0	0	0.628135	0	0	0	0.555769	0	0	0	0
LMON_1239	absent in Lm1		-	161		0	0	0	0	0	0	0	0	0	0	0	0	0	0	0	0	0	0	0	0
LMON_1240	absent in Lm1		-	473	lmo2329	0	0	0	0	0	0	0	0	0	0	0	0	0	0	0	0	0	0	0	0
LMON_1241	absent in Lm1		+	191		0	0	0	0	0	0	0	0	0	0	0	0	0	0	0	0	0	0	0	0
LMON_1242	FIG00774770: hypothetical protein - present in Lm1		+	242		0	0.9196	0.323595	0.517506	0.463997	0.275221	0.962865	0.321825	0	0	0	0	0	0	0	0	0	0.256224	0.282625	0
LMON_1243	Gp31 protein		+	152		13.1213	25.7589	33.5117	28.1487	32.3658	14.8223	18.1122	34.9942	11.3129	41.2307	0.812884	0.313571	0	1.03501	0.963384	0.560851	0.578732	0	0.232208	0
LMON_1244	absent in Lm1		+	176		0.280301	0.313571	1.6659	0.517506	1.85599	1.11396	0.915481	1.13503	0	0	0	0	0	0	0	0	0	0	0	0
LMON_1245	absent in Lm1		+	275		1.34857	2.42114	1.24914	1.15885	0.463997	1.11396	1.92573	3.29495	0.797458	2.70182	0	0	0	0	0	0	0	0	0	0
LMON_1246	absent in Lm1		+	563		0	0	0	0	0	0	0	0	0	0	0	0	0	0	0	0	0	0	0	0
LMON_1247	absent in Lm1		+	143		0	0	0	0	0	0	0	0	0	0	0	0	0	0	0	0	0	0	0	0
LMON_1248	absent in Lm1		+	179		0	0	0	0	0	0	0	0	0	0	0	0	0	0	0	0	0	0	0	0
LMON_1249	absent in Lm1		+	293		0	0	0	0	0	0	0	0	0	0	0	0	0	0	0	0	0	0	0	0
LMON_1250	absent in Lm1		+	521		0	0	0	0	0	0	0	0	0	0	0	0	0	0	0	0	0	0	0	0
LMON_1251	absent in Lm1		+	269		0	0	0	0	0	0	0	0	0	0	0	0	0	0	0	0	0	0	0	0
LMON_1252	absent in Lm1		+	623		0	0	0	0	0	0	0	0	0	0	0	0	0	0	0	0	0	0	0	0
LMON_1253	absent in Lm1		+	251		0	0	0	0	0	0	0	0	0	0	0	0	0	0	0	0	0	0	0	0
LMON_1254	absent in Lm1		+	278		0	0	0	0	0	0	0	0	0	0	0	0	0	0	0	0	0	0	0	0
LMON_1255	absent in Lm1		+	227		0	0	0	0	0	0	0	0	0	0	0	0	0	0	0	0	0	0	0	0
LMON_1256	absent in Lm1		+	308		0	0	0	0	0	0	0	0	0	0	0	0	0	0	0	0	0	0	0	0
LMON_1257	absent in Lm1		+	503		0	0	0	0	0	0	0	0	0	0	0	0	0	0	0	0	0	0	0	0
LMON_1258	hypothetical protein		+	554		54.2711	101.925	147.332	119.919	158.443	74.8246	115.173	176.063	44.4293	223.779	4.89784	1.52364	1.24914	1.09693	1.46277	10.6233	3.82231	1.84428	2.39807	0
LMON_1259	hypothetical protein		+	572		32.3115	58.4204	107.611	50.9144	81.7185	43.6823	74.1521	104.268	27.0122	114.188	3.02043	0.963813	0	0.517506	1.46277	3.33679	3.22053	1.86774	1.54735	0
LMON_1260	Lin2592 protein		+	173		5.49581	13.5167	23.0734	14.5299	17.5926	10.9244	19.4022	21.6905	11.9158	62.2619	0	0	0	0	0	0	0	0	0	0
LMON_1261	conserved phage-related protein		+	383		4.08683	6.50153	14.0952	6.51966	11.3129	3.10054	8.94905	12.8429	3.01659	35.7154	0.823471	0.291465	0.647191	0.579424	0	1.68013	1.34218	0.256224	0.464417	0
LMON_1262	FIG00774582: hypothetical protein		+	479		21.4027	38.7158	63.6636	53.8734	88.647	19.8627	52.957	78.7453	37.9239	127.929	0	0	0	0	0	0	0	0	0	0
LMON_1263	FIG00774361: hypothetical protein		+	689		45.4266	91.7168	151.454	106.531	173.72	42.8099	114.47	176.72	81.837	404.235	12.8317	10.9859	4.53417	5.42273	14.7378	23.6792	11.2493	18.658	27.5115	15.5075
LMON_1264	DNA helicase, phage-associated		+	1256		110.188	202.133	403.427	249.733	430.047	96.6495	287.226	406.325	236.005	1250.19	15.35	8.58788	7.03629	3.62254	18.8391	24.7801	13.7198	14.296	23.3737	33.2452
LMON_1265	hypothetical protein		+	485		48.2278	103.503	164.942	118.287	178.179	39.8681	133.142	195.899	110.234	603.826	0.541299	0	0	0	0	0.550442	0.758632	0	0.568099	5.05195
LMON_1266	DNA primase/helicase, phage-associated		+	2342		204.663	435.316	701.098	454.059	790.384	172.952	519.84	703.558	420.655	2258.73	12.9089	8.69852	6.54782	3.74638	14.0575	22.3953	11.5011	11.7463	24.0916	95.8671
LMON_1267	FIG00774260: hypothetical protein		+	320		29.577	53.9398	94.9481	78.4836	107.769	25.4954	60.4546	86.292	59.9774	246.234	0.550015	2.08447	4.7899	22.5623	73.5003	27.8789	21.8025	23.8614	73.5195	405.761
LMON_1268	FIG00775073: hypothetical protein		+	530		14.5359	23.7859	60.4617	33.9429	55.8094	15.1442	25.1355	38.6703	22.9915	109.96	0.271585	0.291465	0	0	0.463997	0.277885	0	0	0	0
LMON_1269	absent in Lm1		+	425		0	0	0	0	0	0	0	0	0	0	0	0	0	0	0	0	0	0	0	0
LMON_1270	hypothetical phage protein		+	299		16.9739	17.8684	57.7645	23.2434	15.8074	6.45306	16.4624	35.3294	13.3005	49.9278	0.280301	0	0	0	0	0	0.289366	0	0	0
LMON_1271	Phage terminase large subunit		+	1457		116.217	143.865	444.812	225.769	158.797	68.6705	215.029	291.923	140.651	732.227	0.819729	0.874394	0.717738	0	0	0.275221	0.289366	0.578049	1.02967	1.17507
LMON_1272	absent in Lm1		-	389		0	0	0	0	0	0	0	0	0	0	0	0	0	0	0	0	0	0	0	0
LMON_1273	Portal protein, phage associated		+	1130		27.1072	43.8042	102.992	52.551	39.0387	14.0353	77.8216	92.8521	59.0551	334.802	0	0	0	0	0.463997	0	0	0	0.232208	0
LMON_1274	Prophage Clp protease-like protein		+	797		109.654	207.783	579.232	279.142	220.776	77.6681	420.082	456.129	251.405	1490.19	0	0.58293	1.36493	14.2822	15.8781	3.36269	0.289366	1.45685	2.44849	1.52676
LMON_1275	Phage major capsid protein		+	1151		77.2287	176.262	445.555	213.534	169.249	41.8959	310.91	336.217	201.003	1155.69	1.91104	1.90453	0.323595	1.09693	5.28092	1.93187	1.87353	1.64747	0.33589	1.17507
LMON_1276	FIG00775731: hypothetical protein		+	170		12.0724	23.7638	65.2099	35.3097	28.583	7.86838	46.3213	54.4803	33.933	167.05	0	0	0	0	0	0	0	0.256224	0.282625	0
LMON_1277	Bacteriophage		+	299		25.1383	77.9356	189.22	74.923	70.3349	10.9919	105.055	137.001	75.4296	449.471	1.91104	1.63815	0	1.67635	0.963384	0.550442	0	1.53734	2.2667	0
LMON_1278	Phage protein		+	365		26.5348	69.0253	172.593	71.7163	65.0893	15.523	113.047	121.35	65.3765	458.159	2.20006	2.53465	1.04133	0	2.39076	0.275221	0.758632	0	2.26955	0
LMON_1279	FIG00775613: hypothetical protein		+	401		39.8792	129.079	317.645	133.33	112.975	25.0115	203.209	212.271	125.458	788.142	4.66176	2.19698	1.15713	0	2.31998	1.39959	0.716066	1.11396	1.13335	1.52676
LMON_1280	FIG00775153: hypothetical protein		+	383		27.0618	103.384	182.228	88.4798	81.2545	14.6066	104.649	160.468	99.8961	465.09	0.819729	0	0.83353	0	0	1.38651	0	0.64365	1.80513	0
LMON_1281	Phage major tail protein		+	587		62.3719	197.967	480.191	190.105	173.102	48.3562	299.923	345.834	176.816	1019.67	6.03835	1.8161	1.15713	0.579424	0	6.44241	2.21028	2.29351	1.31229	0
LMON_1282	hypothetical protein		+	332		4.336	25.0009	32.582	18.4001	7.10151	4.46648	20.5888	55.0756	35.4612	137.09	2.44176	1.27738	0.83353	0	0.499387	1.67481	1.7215	2.52866	1.1362	1.17507
LMON_1283	FIG00774662: hypothetical protein		+	149		11.7584	26.8834	58.4274	25.3754	29.2987	7.31503	52.7099	62.178	40.4334	253.396	5.74933	1.54774	0.300973	0	0.499387	3.06931	5.27396	1.6264	1.6986	0
LMON_1284	Phage tail length tape-measure protein		+	4919		184.614	563.69	904.399	436.198	467.194	120.605	736.473	868.77	548.953	2937.28	38.66	18.6351	12.427	3.87021	6.74369	20.4281	19.141	16.8012	10.5723	6.22702
LMON_1285	FIG00776043: hypothetical protein		+	1649		36.0508	204.858	312.78	106.88	117.824	30.1139	234.806	317.471	164.969	997.742	32.0928	16.7257	8.58256	3.16695	5.31631	12.8197	4.65747	5.14161	2.75881	0
LMON_1286	phage minor structural protein, N-terminal region domain protein		+	2294		51.445	214.593	345.026	111.307	104.588	37.8678	267.434	296.492	155.282	788.758	13.9336	7.46733	6.47843	3.68446	4.85231	3.91046	2.67955	2.93478	2.96332	0
LMON_1287	phage minor structural protein, N-terminal region domain protein		+	1094	lmo2283	12.3788	48.3791	73.4458	15.1491	22.551	17.9042	80.0392	69.108	32.5007	113.485	1.65379	1.61505	0.717738	0	0.499387	1.96576	0.962865	0.768672	1.13335	0
LMON_1288	absent in Lm1		+	443		0	0	0	0	0	0	0	0	0	0	0	0	0	0	0	0	0	0	0	0
LMON_1289	absent in Lm1		+	416		0	0	0	0	0	0	0	0	0	0	0	0	0	0	0	0	0	0	0	0
LMON_1290	absent in Lm1		+	263		0	0	0	0	0	0	0	0	0	0	0	0	0	0	0	0	0	0	0	0
LMON_1291	absent in Lm1		+	233		0	0	0	0	0	0	0	0	0	0	0	0	0	0	0	0	0	0	0	0
LMON_1292	Endolysin, L-alanyl-D-glutamate peptidase [Bacteriophage A118]		+	773	lmo2278	4.11859	1.54674	4.0507	0.579424	12.8464	4.52869	9.11578	3.12778	2.60544	5.75533	14.5614	6.86031	9.71822	10.4518	13.4166	6.99793	4.44361	7.08746	3.52857	0
LMON_1293	absent in Lm1		+	194		0	0	0	0	0	0	0	0	0	0	0	0	0	0	0	0	0	0	0	0
LMON_1294	absent in Lm1		-	572		0	0	0	0	0	0	0	0	0	0	0	0	0	0	0	0	0	0	0	0
LMON_1295	Protein gp28 [Bacteriophage A118]		-	449		177.762	262.957	511.717	475.338	249.178	80.5597	73.8686	261.321	242.003	1164.4	41.2544	59.7566	21.9853	13.0393	14.8086	75.1136	27.3755	31.3184	21.8859	5.75533
LMON_1296	Protein gp29 [Bacteriophage A118]		-	350		287.011	483.74	959.349	943.563	434.793	123.684	133.421	486.947	452.875	2218.96	21.9079	41.1446	10.1603	7.94834	3.74736	38.9241	12.7729	15.603	12.9902	7.28209
LMON_1297	Protein gp30 [Bacteriophage A118]		-	377		445.489	696.519	1885.42	1859.1	743.241	239.673	296.035	827.14	682.553	3034.16	32.6061	70.6531	23.3253	9.81045	10.668	47.4695	19.1045	36.768	18.2692	12.8057
LMON_1298	FIG00775160: hypothetical protein		+	233	lmo2271	28.1773	26.1908	8.23866	12.9774	13.3458	12.2804	8.85075	3.191	4.97581	5.05195	1.09131	0.313571	0	0.517506	0	0	0	0.512448	1.1305	0
LMON_1299	absent in Lm1		+	182		0	0	0	0	0	0	0	0	0	0	0	0	0	0	0	0	0	0	0	0
LMON_1300	putative exported protein		+	1253	lmo1241	67.0006	36.0754	209.397	5430.41	27282.5	304.483	484.448	861.993	3296.69	15188.6	82.92	59.2111	41.0748	28.0027	42.2827	143.124	87.6793	78.3902	76.9058	33.8369
LMON_1301	DUF1801 domain-containing protein		-	593	lmo1242	2007.8	1332.67	1467.01	1100.54	1087.45	1292.97	1149.64	942.117	952.872	432.651	0.280301	0.627143	1.36493	5.36081	25.7243	1.37877	2.05825	3.01765	9.77269	12.6857
LMON_1302	PhnB protein; putative DNA binding 3-demethylubiquinone-9 3-methyltransferase domain protein		-	407	lmo1243	1249.07	728.05	675.259	521.383	1088.19	1776.11	1135.92	833.669	1050.33	585.24	0.541299	0.605036	1.55011	4.3258	21.0883	2.50047	2.77431	4.11433	6.21569	17.8577
LMON_1303	Hypothetical, related to broad specificity phosphatases COG0406		+	599	lmo1244	423.344	349.914	523.024	418.903	821.417	165.522	218.21	202.978	299.629	303.204	110.6	39.8722	18.1873	4.78139	5.28092	600.145	402.667	164.011	85.2999	35.5954
LMON_1304	FIG00774287: hypothetical protein		-	260	lmo1245	1604.56	683.479	362.041	240.189	222.003	4929.58	4049.38	1791.03	1106.87	380.853	42.2074	28.434	32.3285	23.5133	48.7748	24.8726	25.1406	21.6991	38.6177	35.9471
LMON_1305	ATP-dependent RNA helicase YxiN		+	1412	lmo1246	4549.63	3726.47	2636.64	2389.5	2149.99	9492.48	6168.11	3743.91	2366.82	1132.8	15.2959	3.99098	4.88192	13.5568	6.2443	15.0713	6.4788	4.41747	47.7025	10.8073
LMON_1306	FIG00774866: hypothetical protein		+	263	lmo1247	738.285	599.256	324.145	333.555	258.407	1126.77	658.968	516.168	374.072	337.864	2.45608	0.33667	0.74036	1.09693	2.35537	2.51887	2.3428	0.902261	20.2776	0
LMON_1307	MutT/nudix family protein		+	476	lmo1248	296.684	381.922	375.723	175.593	91.7731	171.881	236.687	259.638	169.911	18.5611	13.3668	3.74472	4.97508	51.2461	10.4203	4.1547	4.40104	2.68094	92.6504	2.70182
LMON_1308	FIG00774262: hypothetical protein		-	245	lmo1249	290.838	55.6324	60.2669	2276.53	215.137	42.4814	42.3632	22.9006	1299.34	1062.91	29.7477	45.9869	29.5503	12.0043	6.60213	12.7887	19.5068	33.7284	26.4484	2.70182
LMON_1309	transporter		-	1205	lmo1250	2052.04	403.896	419.415	11938.9	1541.2	364.82	290.751	217.594	9746.88	2784	348.966	493.675	408.773	136.864	87.8449	229.747	363.392	367.967	198.77	21.1429
LMON_1310	transcriptional regulator, Crp/Fnr family		+	659	lmo1251	840.14	553.641	381.106	1479.97	263.845	122.351	189.683	196.264	1343.86	393.059	106.524	100.904	78.4926	10.7835	9.31532	53.6546	54.4284	85.8072	62.9548	5.40364
LMON_1311	FIG00774216: hypothetical protein		-	194		1205.06	962.833	551.68	761.455	383.875	356.562	279.943	775.928	1137.59	345.233	9.84551	2.7588	2.10529	3.29079	0.927993	3.3731	4.08862	3.14886	28.9162	6.10703
LMON_1312	membrane protein		-	848	lmo1252	3495.9	1941.79	1772.97	60.3976	107.474	3463.95	2122.01	1690.38	1086.94	346.297	16.3729	7.19698	4.60472	6.45774	3.31876	6.95363	6.85812	5.69859	29.6795	7.75377
LMON_1313	FIG00774310: hypothetical protein		-	137		975.558	861.94	382.577	1321.43	1497.17	1103.12	595.168	977.713	1776.65	2642.53	3.56483	0.58293	1.04133	0.517506	0	1.38676	0.289366	1.13503	2.2667	2.70182
LMON_1314	Trehalose operon transcriptional repressor		+	713	lmo1253	1030.55	1022.32	1247.34	1048.19	1395.11	926.138	1239.61	1301.75	1078.86	904.432	12.5918	10.0663	8.35329	29.5154	91.4153	6.15944	4.12638	9.19034	16.0565	23.9647
LMON_1315	Trehalose-6-phosphate hydrolase		-	1646	lmo1254	2620.64	4334.22	6018.83	59964.9	200656	1559.28	2550.21	3825.14	8198.92	217816	140.167	161.984	114.704	29.3473	47.7091	386.192	388.141	343.87	225.039	86.8183
LMON_1316	PTS system, trehalose-specific IIB component / PTS system, trehalose-specific IIC component		-	1484	lmo1255	1781.97	3461.44	4814.3	56729.6	160228	847.392	2102.47	3082.11	6444.36	165446	51.7409	46.036	47.3013	414.194	295.366	292.608	197.232	165.484	190.32	466.033
LMON_1317	FIG00774111: hypothetical protein		+	452	lmo1256	47.5451	36.9015	52.8097	334.148	443.684	210.587	120.067	101.353	170.245	2148.9	0.832187	0.291465	3.88698	1.09693	18.6621	0	0	4.01909	9.25713	19.0327
LMON_1318	FIG00774071: hypothetical protein		-	464	lmo1257	145.247	235.459	4144.82	6238.88	11442	80.7887	92.0824	4828.14	9338.81	121279	4.65614	4.1025	7.05775	33.4254	34.1824	17.2523	6.8011	7.60229	6.80506	22.0863
LMON_1319	Lysophospholipase ; Monoglyceride lipase ; putative		+	920	lmo1258	899.317	735.586	516.421	1501.06	1346.79	1795.52	1026.17	763.598	668.685	3102.57	37.461	39.0582	46.6714	33.8191	60.9095	109.503	77.9412	116.642	92.7158	15.3876
LMON_1320	Gamma-glutamyl phosphate reductase	proA	-	1247	lmo1259	2610.62	2296.67	2270.99	2292.83	1443.57	2857.58	1958.79	1715.71	1227.77	769.684	66.7246	52.4047	20.1066	17.8207	62.0852	382.077	63.3944	41.7452	34.9095	62.6136
LMON_1321	Glutamate 5-kinase	proB	-	830	lmo1260	1630.69	1490.74	1557.11	1183.66	910.87	1549.24	1261.09	1188.82	840.588	259.855	43.6844	21.8372	11.8465	8.98335	24.9772	162.776	23.6771	18.1847	8.84597	26.3148
LMON_1322	membrane protein		-	1139	lmo1261	1075.43	2200.09	3787.83	14942.4	19655.7	859.597	2515.13	4437.73	6006.51	7659.82	7.11533	2.51155	1.36493	2.13194	1.89138	15.3282	1.49421	0.64365	2.21628	0
LMON_1323	Ans operon transcriptional repressor		-	395	lmo1262	610.415	1063.55	1204.87	2033.84	805.676	426.106	638.069	957.334	940.704	696.693	0.539428	0.9196	2.24523	1.09693	0.963384	1.66706	0	0.321825	0.850723	0
LMON_1324	transcriptional regulator, putative		+	215	lmo1263	1.62577	5.31456	4.58094	1.73827	2.39076	3.39125	7.26049	6.00553	4.58951	8.57715	0	0.291465	0	0	0	0.833654	0.578732	0.321825	0	0
LMON_1325	FIG00774540: hypothetical protein		+	533	lmo1264	4.37648	7.51055	7.12562	8.1341	5.28092	4.45607	6.70127	10.6979	6.00548	6.57871	0.8216	0.896501	0.416765	0.517506	0	1.12437	1.2948	0	0.850723	0
LMON_1326	FIG00774764: hypothetical protein		+	665	lmo1265	22.9774	40.5992	25.0829	30.7362	14.844	14.5359	23.6611	29.3247	15.2001	18.5611	3.25838	0.650242	1.94425	0.517506	0.963384	1.95536	1.62673	1.79975	0.850723	1.52676
LMON_1327	FIG00774727: hypothetical protein		+	938	lmo1266	1947.97	1869.78	1787.06	3615.33	2840.47	841.19	1363.14	1435.4	1325.71	1632.52	22.4031	7.80103	8.47061	3.16695	3.31876	8.40018	9.67982	6.90161	3.76078	1.17507
LMON_1328	Cell division trigger factor	tig	+	1283	lmo1267	62606.8	61467.7	74982.1	60652	27926.7	67572	78362.4	66135.9	42649.9	15088.9	12.0842	13.1869	23.0389	11.9424	7.67168	33.2014	21.7766	16.3744	13.3538	6.9304
LMON_1329	ATP-dependent Clp protease ATP-binding subunit ClpX	clpX	+	1259	lmo1268	38112.9	25053.3	21579.5	20726.7	16277.7	44028.1	17892.6	13131.5	12190.5	12994	10.986	8.72162	9.78877	7.161	5.7803	11.9892	3.30566	4.84465	3.481	2.70182
LMON_1330	Signal peptidase I		+	566	lmo1269	3195.28	2245.14	1795.41	2170.62	2844.65	5599.28	2527.08	2377.01	3228.91	2303.27	1.90607	0.650242	0.74036	2.07002	2.35537	0.83099	0	0.321825	0.618515	0
LMON_1331	Signal peptidase I		+	569	lmo1270	3462.44	2394.29	2080	2397.02	3015.24	5887.36	2763.22	2480.03	3124.62	2372.74	3.57542	0.896501	1.06396	0	2.35537	3.34211	0.626115	1.9693	0.850723	0
LMON_1332	Signal peptidase I		+	542	lmo1271	2533.64	2228.57	1921.64	1480.76	1177.88	3662.04	1972.08	1564.07	1335.99	432.06	3.5667	3.72063	1.04133	1.67635	1.92677	3.89788	0.716066	1.50138	1.23988	0
LMON_1333	50S ribosomal subunit maturation GTPase RbgA (B. subtilis YlqF)	rbgA	+	863	lmo1272	4899.99	4240.89	3542.12	2828.39	2046.23	6790.54	3657.79	2775.53	2345.56	1027.89	5.21177	4.64023	1.59536	2.77328	3.78275	3.62774	3.06368	3.6613	2.80637	2.70182
LMON_1334	Ribonuclease HII	rnhB	+	785	lmo1273	4004.36	3215.12	2704.54	2070.91	1282.1	5549.79	2742.48	2082.06	1960.91	1199.17	6.06636	4.73262	3.86436	2.25578	3.38954	3.3397	4.96508	4.13779	1.5445	1.17507
LMON_1335	Rossmann fold nucleotide-binding protein Smf possibly involved in DNA uptake		+	860	lmo1274	87.0902	69.1801	45.6358	53.0463	47.135	160.213	63.6037	42.2851	39.4933	37.1221	0.271585	0.33667	0.323595	1.03501	0	0.277885	0.336749	0	0	1.17507
LMON_1336	DNA topoisomerase I	topA	+	2078	lmo1275	19692.7	11202.7	12580.9	8587.31	11742.8	20818.9	18529.7	14807.8	17184.1	15105.9	5.77237	3.76683	4.99771	3.41463	6.06735	13.444	7.74927	3.00276	5.80382	3.05351
LMON_1337	tRNA:m(5)U-54 MTase gid	gid	+	1304	lmo1276	9353.17	5110.39	5316.28	2933	2975.28	2932.61	3626.69	2631.14	3041.67	3160.38	3.2864	3.54367	4.74198	3.22887	5.24553	4.17552	3.01148	5.01659	3.17354	0
LMON_1338	Site-specific tyrosine recombinase	codV	+	902	lmo1277	8270.6	4830.47	5642.88	4401.39	7907.36	4817.05	3441.38	3774.08	4996.19	7894.56	1.91478	0.58293	2.96144	1.03501	2.89015	1.95536	1.2948	0.878803	2.16301	6.9304
LMON_1339	ATP-dependent protease HslV	clpQ	+	539	lmo1278	3423.21	1896.59	2171.29	2105.29	3300.55	2262.5	1512.91	1584.69	2106.66	4834.78	1.64133	0.605036	0.323595	0.579424	0.499387	2.75221	0	0.556978	0.464417	2.35013
LMON_1340	ATP-dependent hsl protease ATP-binding subunit HslU	hslU	+	1409	lmo1279	12264.1	6854.9	7428.78	7576.95	10383.5	8502.55	6792.21	6506.26	8099.7	23478.2	6.84626	3.74472	2.65931	1.73827	6.13813	11.6803	3.73718	3.88157	4.35445	10.4556
LMON_1341	GTP-sensing transcriptional pleiotropic repressor codY	codY	+	779	lmo1280	8649.48	5322.36	6386.04	5265.73	4906.37	6705.13	8012.61	6181.48	5564.53	13951.4	3.5667	1.90651	2.01212	0.579424	1.96216	7.49924	3.59984	2.61295	0.954405	11.6307
LMON_1342	4-hydroxybenzoyl-CoA thioesterase family active site		+	419	lmo1281	684.734	615.856	619.451	862.696	1151.92	1042.87	967.813	712.735	670.023	816.542	1.36103	1.25528	0.323595	0	0	5.56179	2.16771	1.50138	1.1362	2.35013
LMON_1343	FIG00774818: hypothetical protein		+	311	lmo1282	691.402	591.138	561.842	470.844	599.256	1262.1	1312.01	873.13	626.347	616.607	1.62577	1.27838	1.96688	0	0	3.6275	2.88378	2.52628	1.70145	0
LMON_1344	lacX protein, putative		+	872	lmo1283	2079.86	1750.5	1665.97	1539.33	1774.39	3178.42	3300.93	2514.4	1903.08	2307.03	12.5949	12.195	9.81023	3.22887	8.13568	17.5825	17.9848	16.4138	13.6868	2.70182
LMON_1345	Acyl-phosphate:glycerol-3-phosphate O-acyltransferase PlsY		-	596	lmo1284	2373.86	2688.21	2099.29	1353.19	1704.93	1191.16	2136.6	2422.96	1901.31	1015.05	83.0644	90.8251	76.5671	49.384	91.553	231.448	271.161	227.154	183.95	113.357
LMON_1346	Succinyl-CoA synthetase, alpha subunit-related enzymes		+	407	lmo1285	1861.89	1968.86	2689.95	4522.41	10291	2499.72	2820.93	3135.26	4871.45	38791	3.83454	1.81511	0.717738	1.67635	3.31876	3.89522	2.43756	1.84428	1.26472	11.279
LMON_1347	Topoisomerase IV subunit B	parE	+	1967	lmo1286	8259.12	9843.08	10095.8	5307.05	3941.9	8652.92	10234.2	10378.5	7327.53	7666.34	35.0155	10.2463	15.4337	1.67635	3.81815	21.2308	12.2925	6.55394	3.40502	2.70182
LMON_1348	Topoisomerase IV subunit A	parC	+	2459	lmo1287	16372.9	18338.7	17681.4	14359	7012.26	16869.7	17378.5	19288.6	14907.1	21639.4	55.3835	30.9216	32.0942	7.161	10.0271	39.4005	32.5531	16.5895	9.97787	8.10546
LMON_1349	S-ribosylhomocysteine lyase / Autoinducer-2 production protein LuxS		+	467	lmo1288	1670.03	1546.38	2719.35	2987.82	2834.33	1082.75	1935.65	1856.06	2299.68	2492.11	4.369	1.50154	1.75907	0.517506	2.85476	2.79143	2.87414	2.03729	1.93366	2.35013
LMON_1350	Internalin-like protein (LPXTG motif) Lmo1289 homolog		+	1733	lmo1289	229.497	183.308	167.625	198.23	259.5	246.334	107.403	93.6216	125.405	311.309	12.8329	8.97174	4.94978	6.51966	8.20646	8.68606	5.95734	7.28426	8.73872	10.3356
LMON_1351	FIG00775656: hypothetical protein		-	131		20.991	12.7588	3.21601	2.71137	1.92677	8.92206	3.72754	3.96444	3.47815	5.75533	0	0	0	0	0	0	0	0	0	0
LMON_1352	Internalin-like protein (LPXTG motif) Lmo1290 homolog		+	1796	lmo1290	45.7592	33.5407	43.0168	44.3947	112.287	20.1086	18.7155	23.8417	39.0574	188.536	459.053	268.629	162.025	39.0782	56.8397	256.657	149.969	89.9271	66.0175	23.2613
LMON_1353	Acyltransferase		-	1868	lmo1291	13201.8	8579.85	7095.57	5973.91	12789.7	6029.61	5270	5477.67	6922.25	4433.96	65.4321	54.7556	49.7543	105.266	125.279	105.488	83.3249	95.4389	108.714	80.463
LMON_1354	Glycerophosphoryl diester phosphodiesterase		+	698	lmo1292	749.326	549.656	595.611	764.056	816.12	586.881	587.538	561.293	583.637	600.988	0.812884	1.23317	0.323595	0	2.85476	0.553105	0.626115	0	0.514833	0
LMON_1355	Aerobic glycerol-3-phosphate dehydrogenase	glpD	+	1676	lmo1293	1378.18	687.694	593.221	5431.07	54589.6	2472.64	1881.98	1696.53	7899.53	432907	2.2231	1.88341	2.49943	3.29079	10.9197	2.76286	2.67955	3.51521	2.42364	71.9024
LMON_1356	tRNA delta(2)-isopentenylpyrophosphate transferase	miaA	+	917	lmo1294	7636.94	9100.13	7502.92	4507.47	2055.53	3671.65	6595.08	6376.14	3450.58	917.676	6.5921	4.41707	3.05345	2.25578	1.42738	4.46914	2.67955	2.509	2.00892	2.35013
LMON_1357	RNA-binding protein Hfq		+	233	lmo1295	2608.22	3328.63	3679.55	6643.73	6463.05	1399.68	3220.08	3766.48	3547.23	9000.96	1.63635	1.54774	1.06396	2.58753	2.39076	1.94761	1.15746	1.1561	0.282625	1.17507
LMON_1358	GTP-binding protein HflX		+	1223	lmo1296	2530.9	2616.56	2467.75	859.167	373.022	1098.2	1463.83	1215.99	614.481	113.94	15.5737	4.68643	2.61407	2.07002	1.46277	7.51497	3.54764	3.33948	2.91291	2.35013
LMON_1359	Aluminum resistance protein		+	1226	lmo1297	3177.55	3120.96	2983.06	1513.41	425.981	1258.65	1710.57	1394.8	721.416	297.08	1.64133	1.52364	1.64328	0.517506	0	2.23058	1.048	0.556978	0	0
LMON_1360	transcriptional repressor GlnR	glnR	+	368	lmo1298	2986.31	3418.54	8972.07	282.566	99.201	2936.32	1204.44	1335.19	446.304	77.5294	0.830316	0.605036	3.37705	0	0	1.95027	0	0.321825	0.282625	0
LMON_1361	Glutamine synthetase type I	glnA	+	1334	lmo1299	22578.7	18672.1	63895.1	6962.35	2530.46	19535.4	7311.57	9690.01	5477.61	2458.14	4.97008	3.02518	8.55994	1.67635	1.39199	7.255	4.48618	2.29112	1.31229	1.17507
LMON_1363	Arsenic efflux pump protein		+	1295	lmo1300	907.173	543.042	312.498	550.934	1078.26	372.255	412.647	397.281	608.312	778.149	33.9709	48.2753	32.2549	35.4954	34.8627	87.007	101.318	56.752	65.1059	103.964
LMON_1364	acetyltransferase, GNAT family		-	521	lmo1301	3332.6	4574.48	3940.82	6727.64	4987.82	8699.03	8346.51	5848.09	5907.52	22976.3	6.05267	4.0804	3.00937	1.03501	5.74491	5.59109	2.01086	3.28006	2.91291	3.5252
LMON_1365	SOS-response repressor and protease LexA		-	614	lmo1302	3432.16	4845.45	4048.33	7718.71	4447.88	8681.19	9266.49	6536.47	6398.42	20341.7	5.18311	6.29949	4.83783	2.71137	10.0978	5.58019	5.94264	5.99696	5.00351	5.40364
LMON_1366	ABC transport protein, sugar-binding component yneA		+	329	lmo1303	457.841	559.807	239.093	311.82	99.952	924.92	1002.33	210.025	91.0507	23.2613	10.3775	7.39903	3.47022	4.26388	2.35537	29.2802	20.3567	4.20339	5.12919	6.9304
LMON_1367	FIG00774411: hypothetical protein		+	227	lmo1304	1414.77	973.946	602.525	830.227	535.193	2362.28	1126.05	840.792	777.762	242.341	0	0	0.416765	0.579424	0.927993	3.33703	1.00543	0.64365	0.33589	0
LMON_1368	Transketolase	tkt	+	1994	lmo1305	19954.9	20884.7	30251.2	29014.4	67966.8	18678.1	20923.9	18107.8	14536.3	15334.6	64.6024	30.8281	32.9741	13.1632	14.3446	233.245	80.7257	47.6321	115.409	14.2125
LMON_1369	FIG00774758: hypothetical protein		+	239	lmo1306	20376	21134.5	24809.1	12833	2455.45	13682.4	18283.6	19441.8	11858.8	2229.74	89.106	74.9355	109.94	51.9494	29.9396	137.519	99.4516	70.9719	133.347	17.7377
LMON_1370	FIG00774999: hypothetical protein		-	842	lmo1307	268.302	211.366	186.84	258.194	382.109	211.047	95.3709	120.851	540.266	172.797	9.58387	13.811	4.25735	1.61444	1.42738	13.6066	25.8825	39.4059	19.9877	1.52676
LMON_1371	Ubiquinone/menaquinone biosynthesis methyltransferase UBIE		-	731	lmo1308	966.194	728.695	1094.27	1327.22	1546.57	1094.37	607.036	451.821	1511.03	606.863	46.1996	51.0302	41.86	14.2601	1.42738	90.1441	165.083	130.142	60.115	15.7392
LMON_1372	Co-activator of prophage gene expression IbrB		-	506	lmo1309	515.953	417.784	623.868	831.906	758.844	580.457	341.068	194.328	918.752	283.34	21.399	23.9235	19.2075	5.54657	3.24798	46.3517	76.2735	64.9246	26.8673	3.05351
LMON_1373	Co-activator of prophage gene expression IbrA		-	1304	lmo1310	712.021	662.802	907.884	1268.61	1160.73	715.108	394.475	117.411	1487.79	190.903	28.2408	26.797	20.3409	6.39582	6.17352	46.3156	69.728	63.4692	30.3966	1.52676
LMON_1374	FIG00774327: hypothetical protein		-	1199	lmo1311	453.619	426.109	484.305	615.563	649.808	453.551	234.391	78.1665	855.249	47.8094	32.299	27.1307	14.2286	8.01026	5.24553	37.6497	49.3769	65.0322	26.4142	6.57871
LMON_1375	FIG00774393: hypothetical protein		-	374	lmo1312	66.4294	66.3274	58.9875	76.993	122.975	41.4098	18.9674	15.6006	156.887	5.40364	2.74323	3.16179	0.624569	1.09693	2.31998	1.10621	3.12094	5.93374	1.77956	0
LMON_1376	Uridylate kinase	pyrH	+	728	lmo1313	6136.64	6694.44	7534.87	5796.07	4256.91	2467.71	3877.59	4341.3	3433.02	1269.17	3.01481	1.8392	2.42889	0	3.35415	1.68013	1.67893	1.52245	0.618515	1.52676
LMON_1377	Ribosome recycling factor	frr	+	557	lmo1314	5054.68	5393.8	6399.19	5734.09	3621.57	1875.96	3134.59	3344.56	2647.29	1683.86	4.10987	5.00099	4.62734	1.09693	4.38831	3.90055	2.5896	2.70201	2.73111	2.35013
LMON_1378	Undecaprenyl pyrophosphate synthetase		+	761	lmo1315	3126.32	2727.52	2671.06	2115.7	2000.32	5119.58	3066.85	3095.76	3610.23	994.998	0.541299	0.964806	0.902919	0	0	1.11154	0.289366	1.20063	0.514833	0
LMON_1379	Phosphatidate cytidylyltransferase	cdsA	+	788	lmo1316	1967.23	1849.61	1549.51	1543.96	1358.97	2392.36	1464.58	1980.23	2471.44	562.922	3.29512	0.918607	1.01871	0	1.39199	1.67481	2.01086	1.45685	1.77956	1.17507
LMON_1380	1-deoxy-D-xylulose 5-phosphate reductoisomerase		+	1142	lmo1317	3856.91	3614.82	3378.7	3693.6	3494.29	4151.35	3248.72	3612.41	4896.38	2513.5	17.5289	13.208	14.9479	2.71137	10.4911	15.4138	19.7719	10.855	14.98	6.9304
LMON_1381	Intramembrane protease RasP/YluC, implicated in cell division based on FtsL cleavage		+	1262	lmo1318	7204.82	5975.27	5640.31	5443.83	4302.19	6646.01	4903.89	4839.87	5969.67	4401.02	8.52309	11.2784	7.63287	2.19386	3.88893	8.12811	8.09084	7.54287	8.37798	3.87689
LMON_1382	Prolyl-tRNA synthetase , bacterial type	proS	+	1706	lmo1319	11284.4	9894.57	9486.62	8862.25	4894.75	11030	8513.61	7232.22	6991.99	7439.79	3.30196	0.964806	3.21601	1.67635	0.927993	4.18593	2.43756	0.578049	1.65103	5.40364
LMON_1383	DNA polymerase III alpha subunit	polC	+	4334	lmo1320	19475.5	13441.3	12197.1	9661.15	6062.48	22337.7	13197.9	12391	13782.5	27677.3	39.5109	24.796	24.6673	13.1632	19.1969	25.6977	23.6416	14.7912	12.7736	14.3325
LMON_1384	FIG000325: clustered with transcription termination protein NusA		+	467	lmo1321	6778.68	7356.39	8431.32	3708.15	3290.96	9903.35	8720.99	7787.7	5807.78	2752.49	4.6879	1.83821	2.21992	1.03501	4.81692	4.17335	3.48556	1.52245	2.39522	0
LMON_1385	Transcription termination protein NusA	nusA	+	1118	lmo1322	13488.3	14306.5	14836.4	7010.83	5899.56	19093.9	14665.2	13168.3	10083.5	6212.82	10.6876	8.76385	9.06719	7.92618	12.0246	13.1165	4.50088	4.97206	5.1796	1.17507
LMON_1386	COG2740: Predicted nucleic-acid-binding protein implicated in transcription termination		+	284	lmo1323	2197.52	2196.76	2287.41	1285.81	938.344	3107.29	2215.87	2077.74	1658.28	1204.34	2.43117	0.896501	0.948164	1.61444	3.38954	1.38143	1.00543	0.300754	0.800307	1.17507
LMON_1387	ribosomal protein L7Ae family protein		+	299	lmo1324	2069.86	2048.44	1874.29	1171	879.302	2874.38	1902.44	1955.4	1555.87	1332.04	2.73264	1.27838	1.36493	5.42273	2.89015	1.96843	0.962865	0.622579	1.77671	2.70182
LMON_1388	Translation initiation factor 2	infB	+	2345	lmo1325	29608.9	28039.3	27193.9	16695.9	11379.4	45542.4	29313.8	25811.4	19746.3	28536.8	309.62	282.372	318.769	159.426	162.143	391.434	242.623	227.505	168.656	205.587
LMON_1389	YlxP-like protein		+	278	lmo1326	4784.14	4352.89	3950.18	2802.24	1463.29	7513.76	4879.76	3993.76	3146.87	5814.82	0.8216	1.50253	0.948164	0	0.499387	2.50072	0	0.578049	0	3.87689
LMON_1390	Ribosome-binding factor A	rbfA	+	344	lmo1327	4786.73	4414.27	4082.55	2655.93	1474.04	7551.31	4858.24	3837.07	2977.33	5894.48	1.11249	0.673341	1.04133	1.09693	0.499387	1.12703	1.09538	2.0349	0.800307	1.52676
LMON_1391	tRNA pseudouridine synthase B	truB	+	914	lmo1328	1431.14	2066.24	2416.81	1740.32	886.211	1034.18	1495.27	1524.1	1059.97	281.229	1.36103	1.27838	0.717738	0	0.927993	1.11662	0	0	0.232208	0
LMON_1392	Riboflavin kinase / FMN adenylyltransferase	ribC	+	944	lmo1329	8701.23	7478.35	5354.57	5060.66	3238.09	3360.55	4126.4	3064.19	2291.87	1233.35	3.28266	3.11758	1.75907	1.09693	2.31998	2.52153	4.20163	1.17956	0.797458	0
LMON_1393	SSU ribosomal protein S15p (S13e)	rpsO	+	269	lmo1330	49856.8	59727.5	71271.5	37440.6	11262.3	31611.6	67609.9	45347.3	33168.9	25419.1	9.32662	10.1789	17.7429	5.36081	4.28214	9.78501	11.7528	4.76178	4.14709	5.05195
LMON_1394	Polyribonucleotide nucleotidyltransferase	pnpA	+	2171	lmo1331	39815.4	30390.4	33438.1	15811.9	11945.5	47939	50235.8	33117.5	21741	6620.43	24.1416	16.5919	14.2286	4.84331	13.4874	44.8751	33.871	14.9583	9.90261	5.75533
LMON_1395	Probable GTPase related to EngC		-	1040	lmo1332	3407.74	2854.29	2499.93	3537.45	3150.03	2969.66	2764.06	2494.44	2249.13	6346.58	28.5548	27.0179	19.3007	10.328	56.124	262.872	268.173	212.665	127.8	58.0333
LMON_1396	FIG00774161: hypothetical protein		-	479	lmo1333	7838.84	7252.45	6204.84	4947.28	4269.74	5017.36	7854.01	8142.61	10356.1	5238.4	8.47764	6.21007	7.72872	4.44964	6.06735	7.82941	14.0943	8.35748	10.7484	0
LMON_1397	FIG00774344: hypothetical protein		-	356	lmo1334	5106.2	4918.76	4566.74	3282.52	3114.99	3753.29	6268.87	6071.15	7044.83	3627.66	3.05342	1.25528	0.624569	1.61444	1.46277	2.5058	2.43275	1.52245	1.13335	0
LMON_1398	LSU ribosomal protein L33p	rpmG	+	149	lmo0244	5691.99	6691.06	5461.33	3308.18	1445.12	1921.19	3528.97	4032.9	2638.22	329.639	0.830316	1.56984	1.04133	0	0.963384	1.66731	0.758632	0.300754	1.02967	0
LMON_1399	5-formyltetrahydrofolate cyclo-ligase		+	539	lmo1336	993.844	1003.29	908.33	533.25	417.688	765.482	1366.82	1202.89	743.81	99.384	1.65192	0.628135	0.300973	0	0	1.11662	1.25223	0.300754	1.02967	2.35013
LMON_1400	Putative membrane peptidase, contains TPR repeat domain		+	1538	lmo1337	5865.22	5793.57	6053.8	6741.43	9041.26	8080.74	8217.26	8550.32	8960.64	2285.56	1.90607	2.48746	1.9895	0.517506	7.67168	8.08381	4.45324	1.39125	3.50373	9.16054
LMON_1401	FIG00774150: hypothetical protein		+	212	lmo1338	146.579	161.534	65.635	108.22	139.175	113.158	69.1095	249.225	297.558	77.1778	0	0	0	0	0	0.553105	0	0	0	0
LMON_1402	Glucokinase		+	968	lmo1339	4057.92	3854.62	5103.82	6747.14	5325.69	5380.72	5465.52	5549.56	5693.69	3129.5	5.49705	1.86131	3.40235	2.19386	5.3517	4.18835	3.88439	1.94823	1.46924	5.40364
LMON_1403	lipoprotein		+	1091	lmo1340	2123.82	2056.6	2190.92	4593.76	4556.25	2702.78	2666.97	3771.9	4284.2	3498.33	6.0153	3.67542	1.55011	4.26388	11.4544	4.16003	1.38475	1.13503	1.88324	9.28053
LMON_1404	Late competence protein ComGG, FIG007920		-	317	lmo1341	3.30196	1.56984	1.01871	0.517506	6.17352	1.65665	0.626115	0.300754	0.232208	2.70182	2.19321	2.84723	1.55011	0.517506	0.963384	3.88723	2.83158	7.47966	5.46223	1.52676
LMON_1405	Late competence protein ComGF, access of DNA to ComEA, FIG012620		-	467	lmo1342	2.44737	2.51056	3.4476	2.19386	8.99289	2.79143	0.379316	1.17956	1.46924	6.9304	3.83144	2.82512	2.91504	0.579424	2.81937	7.22668	9.52931	8.40538	4.35657	8.10546
LMON_1406	Late competence protein ComGE, FIG015564		-	284	lmo1343	2.17391	2.17488	0.300973	1.61444	4.42371	1.67239	0.336749	0.601507	0.33589	3.87689	6.01717	5.33568	3.47174	4.96714	4.35292	6.37487	10.4058	5.64156	4.92467	6.9304
LMON_1407	Late competence protein ComGD, access of DNA to ComEA, FIG012777		-	428	lmo1344	4.63	1.61505	1.96688	3.22887	7.6009	1.38143	0.668682	0.965476	1.00767	6.9304	3.01669	4.03519	2.63669	0	1.92677	4.44033	3.88921	5.97589	3.99584	5.05195
LMON_1408	Late competence protein ComGC, access of DNA to ComEA, FIG007487		-	323	lmo1345	2.45608	0.291465	0.647191	1.55252	2.39076	0.275221	0.962865	0.256224	0.954405	2.70182	8.48261	6.18796	4.83515	0.579424	4.74614	13.6224	8.48485	11.3439	8.07051	2.70182
LMON_1409	Late competence protein ComGB, access of DNA to ComEA	comGB	-	1031	lmo1346	4.3883	2.48845	4.28113	2.25578	2.42616	3.06423	1.00543	0.622579	0.514833	2.70182	71.8436	64.4112	50.77	42.8819	63.084	36.5752	26.8016	22.97	15.3151	6.9304
LMON_1410	Late competence protein ComGA, access of DNA to ComEA	comGA	-	1022	lmo1347	6.31678	5.24427	7.51976	6.6435	6.77908	6.16719	1.87835	0.813202	1.18661	3.87689	72.7985	52.7547	48.6183	48.7603	66.3319	50.3369	28.613	29.0091	17.7942	3.87689
LMON_1411	Aminomethyltransferase (glycine cleavage system T protein)	gcvT	+	1088	lmo1348	558.051	561.63	361.977	2498.45	5346.52	1678.43	1146.27	572.089	663.694	5999.02	3.00797	1.25429	1.24914	1.09693	2.39076	5.82951	1.92091	2.20445	2.39522	3.5252
LMON_1412	Glycine dehydrogenase [decarboxylating] (glycine cleavage system P1 protein)		+	1346	lmo1349	1038.97	751.226	404.533	1584.89	9398.68	3806.09	1462.21	757.676	911.783	21956.9	13.6726	12.3788	5.64758	0	5.28092	21.1787	12.2828	8.20759	9.30967	3.87689
LMON_1413	Glycine dehydrogenase [decarboxylating] (glycine cleavage system P2 protein)		+	1466	lmo1350	1651.48	941.876	522.308	1209.38	11379	6289.32	1946.54	975.846	1131.69	33908.7	59.78	66.5205	54.5615	24.9198	18.8037	78.1217	57.2843	61.9406	50.8111	19.3844
LMON_1414	Rhodanese-like domain protein		-	380	lmo1351	4838.78	5648.14	6861.22	6029.88	2372.84	3423.49	5163.57	5313.46	3788.24	870.115	3.30383	2.17488	2.49943	1.67635	2.42616	9.44201	2.64179	2.22552	2.83479	3.5252
LMON_1415	FIG00774167: hypothetical protein		-	272	lmo1352	1259.77	1225.67	995.754	878.888	517.266	871.843	1018.11	1051.81	980.566	431.125	4.08683	2.24318	2.17584	1.67635	2.92554	10.3352	3.40043	2.08182	1.98122	0
LMON_1416	FIG00672904: hypothetical protein		-	965	lmo1353	2367.26	2475.45	2203.01	1650.14	1181.62	1851.45	2261.47	2180.55	1755.55	552.483	15.5537	7.22107	5.43709	0.579424	8.67046	28.364	8.92118	5.01659	4.22805	6.9304
LMON_1417	Aminopeptidase YpdF (MP-, MA-, MS-, AP-, NP-specific)		+	1061	lmo1354	4117.64	4087.87	3924.05	6454.9	7680.23	2902.38	3981.39	4684.67	5710.3	6940.99	21.6382	18.8331	13.05	9.04527	31.4692	17.5955	25.0846	35.5051	79.2543	38.7689
LMON_1418	Translation elongation factor P	efp	+	557	lmo1355	9684.47	10893.6	11528.8	8915.08	6330.62	5316.51	9298.71	9271.67	7980.93	6082.83	6.05391	4.28244	3.72327	2.64945	1.42738	3.63307	3.48556	3.60188	1.2903	3.87689
LMON_1419	Biotin carboxyl carrier protein of acetyl-CoA carboxylase		+	467	lmo1356	4910.73	5929.3	4523.95	4107.85	3205.93	6309.53	8719.51	6437.55	4206.87	1011.32	2.2038	1.27838	3.63278	0	0.499387	2.22041	1.85401	1.45685	0.565249	2.70182
LMON_1420	Biotin carboxylase of acetyl-CoA carboxylase		+	1364	lmo1357	14595.2	15805.9	12155.2	12254.7	9296.95	17232.6	20727.7	15760.7	10698.4	4350.42	7.955	4.73262	4.81253	3.99405	1.46277	8.92788	5.21187	3.00276	2.39807	0
LMON_1421	Alkaline shock protein		+	407	lmo1358	5212.06	4996.26	3798.44	4540.32	3141.45	5993.26	5966.11	4934.87	3814.4	2867.58	2.17889	0.291465	0.902919	0.517506	1.89138	2.25406	0.336749	0.622579	0.954405	0
LMON_1422	Transcription termination protein NusB	nusB	+	386	lmo1359	3920.23	3798.54	2836.47	3288.18	2341.63	4292.15	4140.06	3758.93	2975.41	2265.57	3.29512	2.80401	3.12284	2.13194	3.31876	3.08505	2.85945	1.13503	0.97925	0
LMON_1423	Methylenetetrahydrofolate dehydrogenase (NADP+) / Methenyltetrahydrofolate cyclohydrolase	folD	+	854	lmo1360	3533.43	5522.28	4603.48	5410.26	4281.8	1943.91	4728.71	4395.59	3120.16	900.418	1.63946	5.0452	4.71936	1.15885	2.89015	1.3945	1.38475	1.43578	1.18661	1.52676
LMON_1424	Exodeoxyribonuclease VII large subunit	xseA	+	1355	lmo1361	4114.4	5865.78	4720.42	4762.94	3608.88	4772.46	5568.7	4564.53	3286.46	1617.7	5.51635	2.48944	3.00821	2.13194	2.89015	3.06931	2.73175	2.01383	3.19268	0
LMON_1425	Exodeoxyribonuclease VII small subunit		+	227	lmo1362	794.804	953.71	725.09	776.724	561.94	1426.45	1087.19	765.625	690.338	482.819	0.550015	1.32358	0.323595	0	0.463997	1.12437	0	0	0.33589	0
LMON_1426	Geranyltranstransferase (farnesyldiphosphate synthase)		+	881	lmo1363	2476.87	3086.07	2300.3	2454.98	1609.08	4704.6	3585.53	2536.14	2256.8	1781.96	2.19509	2.19798	2.08267	1.67635	0.927993	2.25648	0.336749	0.578049	1.64818	0
LMON_1427	cold-shock protein	cspL	+	200	lmo1364	106327	172997	213702	164433	36047.8	342999	435341	279353	159932	47298.7	97.5312	158.195	277.193	134.653	37.6113	505.756	489.027	202.694	129.721	56.5065
LMON_1428	1-deoxy-D-xylulose 5-phosphate synthase	tktB	+	1829	lmo1365	2957.85	2399.83	2612.78	2470.78	3343.2	4800.94	4697.32	3551.76	2965.02	1057.6	9.5789	7.35283	6.52635	4.84331	9.66923	6.12313	1.9683	1.8381	2.88521	3.5252
LMON_1429	RNA binding methyltransferase FtsJ like		+	824	lmo1366	2507.97	1826.59	2124.64	2085.51	2306.88	4373.45	3340.69	2577.39	2368.4	1235.6	5.21862	3.09349	5.1135	2.13194	6.20891	4.77026	2.30505	1.41471	3.58469	2.35013
LMON_1430	Arginine pathway regulatory protein ArgR, repressor of arg regulon		+	449	lmo1367	1508.13	1724.21	2059.54	3859.18	3305.34	1477.56	1846.89	1964.72	1932.5	2125.69	6.30121	3.40805	5.71697	0.579424	1.85599	3.3472	1.7215	0.834273	1.08293	0
LMON_1431	DNA repair protein RecN	recN	+	1691	lmo1368	4582.06	4736.88	5658.46	9627.28	10749.9	3946.59	4247.82	4656.67	5932.87	9159.84	28.0122	11.9065	10.3884	8.71352	15.8428	19.761	6.54924	5.59703	4.46098	5.40364
LMON_1432	Phosphate butyryltransferase		+	866	lmo1369	1508.24	1775.48	1881.44	1801.12	3170.65	914.014	1089.02	1437.39	2160.12	602.883	8.52742	3.6322	6.10843	0	2.89015	16.7018	6.23682	4.48069	4.0491	0
LMON_1433	Butyrate kinase		+	1067	lmo1370	3077.6	2818.68	2265.79	3485.45	4713.87	2241.81	2695.78	1988.29	2486.04	808.101	2.4648	0.313571	1.15713	0	2.35537	20.867	2.90201	0.556978	2.03449	4.22858
LMON_1434	Dihydrolipoamide dehydrogenase of branched-chain alpha-keto acid dehydrogenase		+	1427	lmo1371	4486.24	3819.03	2987.72	5040.88	7043.43	2390.28	2756.5	2579.98	3428.65	1760.23	9.55585	4.64221	5.22813	2.71137	6.20891	64.0312	15.1679	7.09841	3.01089	1.52676
LMON_1435	Branched-chain alpha-keto acid dehydrogenase, E1 component, alpha subunit		+	995	lmo1372	4256.62	3335.46	2537.58	4203.71	5878.62	2384.8	2287.74	2160.8	2965.32	2431.69	10.6733	4.46128	4.65149	1.09693	6.20891	74.2183	33.2608	11.2932	9.2564	6.22702
LMON_1436	Branched-chain alpha-keto acid dehydrogenase, E1 component, beta subunit		+	983	lmo1373	5587.18	4450.58	3210.04	4830.87	6740.37	3229.13	3297.59	2854.24	3655.1	4660.14	19.9277	8.85723	4.99618	3.87021	10.6326	103.064	41.0585	19.5416	13.1123	5.40364
LMON_1437	Dihydrolipoamide acyltransferase component of branched-chain alpha-keto acid dehydrogenase complex		+	1250	lmo1374	9684.59	6861.49	5570.66	7840.07	10327.9	4996.16	5195.47	4354.33	5731.2	11892.6	98.3852	60.3828	70.7796	28.6662	122.495	234.577	171.843	111.096	89.8101	18.5611
LMON_1438	Peptidase T		+	1097	lmo1375	722.136	690.701	449.156	1450.05	2830.12	608.014	587.418	538.754	571.3	1142.48	35.5063	12.8049	11.8956	1.61444	5.28092	32.6359	20.4418	12.5642	12.3702	7.28209
LMON_1439	6-phosphogluconate dehydrogenase, decarboxylating		+	1418	lmo1376	30124.6	26302.8	26842.2	30978.9	22764.7	38445.9	33284.3	26614.8	22760.6	10742.1	114.514	70.5176	61.3685	10.8455	23.5852	79.8679	74.2476	39.1549	36.8026	11.9824
LMON_1440	DNA-binding heavy metal response regulator	lisR	+	680	lmo1377	2456.96	1897.15	3197.73	3776.72	7005.57	3270.63	2675.76	3075.57	5307.2	3932.6	8.20728	3.09349	5.3466	0.517506	3.38954	36.8117	14.2803	23.9169	13.5767	7.75377
LMON_1441	Two-component system histidine kinase	lisK	+	1451	lmo1378	4998.34	3531.52	5347.27	6517.12	11846.4	6759.95	4568.8	5218.47	10403.3	10472.5	23.8662	12.4673	16.1993	5.48465	8.67046	129.682	60.4219	94.6483	88.2571	23.2613
LMON_1442	Inner membrane protein translocase component YidC, OxaA protein		-	827	lmo1379	5987.34	5290.05	7008.16	6279.87	7062.86	5213.93	4846.82	7384.47	9222.2	12311.5	39.993	17.5558	26.7725	8.89928	39.9274	61.5232	22.1768	19.122	19.9047	12.8057
LMON_1443	Predicted nucleoside phosphatase		-	281	lmo1381	417.131	228.555	324.597	723.806	1549.19	309.425	188.995	216.903	451.171	1507.58	26.531	11.9517	10.2511	4.84331	20.0148	30.8437	14.7886	9.53802	11.0246	1.52676
LMON_1444	FIG011684: hypothetical protein		+	347	lmo1382	1588.11	1128.46	1075.3	2680.11	3378.6	2528.56	1478.52	1255.21	1828.57	2454.3	38.8513	21.8623	12.4937	3.16695	4.35292	34.3652	29.2161	12.7002	8.40355	14.6842
LMON_1445	Isopentenyl-diphosphate delta-isomerase, FMN-dependent		+	1076	lmo1383	3331.14	2353.45	2186.82	4333.44	6042.69	6712.69	3093.79	2442.97	3346.64	5250.21	186.209	110.494	38.2717	13.6187	19.6963	149.371	242.322	127.866	58.6536	30.5434
LMON_1446	Rhodanese domain protein UPF0176, Firmicutes subgroup		-	959	lmo1384	15020	11006.5	2639.45	1450.37	1308.64	4382.76	7775.73	4698.91	1803.03	911.85	62.7705	40.0251	26.9366	19.2272	37.0726	362.865	85.7199	56.954	60.2529	41.3507
LMON_1447	hypothetical protein		+	926	lmo1385	1347.5	1681.75	874.688	1301.26	1048.41	2831.46	1827.68	1808.67	1797.75	2616.94	1.93409	1.50154	2.49827	0.517506	0.998775	8.64708	2.79383	1.20063	0.514833	0
LMON_1448	Cell division protein FtsK		+	2273	lmo1112	4836.41	5351.65	4047.5	4940.09	4621.88	7769.03	5511.84	4483.89	4882.72	4417.81	26.8431	13.1829	8.02854	5.54657	29.9003	223.468	111.74	73.4887	35.7161	25.6114
LMON_1449	Pyrroline-5-carboxylate reductase , ProG-like		-	839	lmo1387	949.182	441.82	250.248	333.56	402.124	980.868	791.968	424.613	269.858	405.993	30.0131	37.9991	26.4727	31.0458	43.7455	68.6223	48.3471	42.6552	27.8842	6.57871
LMON_1450	Unspecified monosaccharide ABC transport system, substrate-binding component / CD4+ T cell-stimulating antigen, lipoprotein	tcsA	+	1073	lmo1388	40764.8	64616	154657	217783	82518.4	10116.7	61508.4	90355.2	50370.1	30426.8	7.10351	7.57588	29.04	32.4523	11.3483	4.72887	8.3802	9.0222	8.57965	3.87689
LMON_1451	Unspecified monosaccharide ABC transport system, ATP-binding protein		+	1541	lmo1389	8602.42	13082.4	12116	19111.3	22215.9	2425.68	4496.76	4736.43	3022.35	5720.52	17.4691	13.0513	12.9822	4.44964	6.10274	13.1576	14.5027	12.5298	10.5438	8.10546
LMON_1452	Unspecified monosaccharide ABC transport system, permease component Ia (FIG025991) / Unspecified monosaccharide ABC transport system, permease component Ib (FIG143636)		+	1052	lmo1390	4199.12	6700.98	5869.53	9134.49	10780.9	1011.17	2206.73	2449.41	1670.88	4481.43	5.18124	5.17894	2.36102	0.517506	0.963384	5.29989	4.22114	3.00276	3.86161	1.17507
LMON_1453	Unspecified monosaccharide ABC transport system, permease component 2		+	950	lmo1391	4046.72	6309.25	5652.54	8569.03	9449.86	1114.91	2323	2305.82	1618.58	6091.15	3.55237	2.15178	2.38364	1.73827	1.42738	1.40225	1.13795	0.256224	0.97925	2.70182
LMON_1454	FIG001621: Zinc protease		+	1292	lmo1392	4954.99	3368.42	2372.72	4605.59	4592.5	9528.14	5455.94	6292.73	7032.71	3104.55	6.88112	4.05928	3.30918	1.03501	4.81692	1.12437	1.20485	2.46686	0.901139	0
LMON_1455	FIG009210: peptidase, M16 family		+	1286	lmo1393	6560.85	3996.64	3108.52	5703	6308.97	11274.4	6037.26	6381.2	7486.01	6715.9	20.018	16.1668	8.16695	8.19601	13.3104	8.94095	7.17535	3.53628	6.13686	9.28053
LMON_1456	3-oxoacyl-[acyl-carrier protein] reductase		+	731	lmo1394	12698.8	6533.73	7535.98	7921.61	11768.5	19111.9	10301.7	9478.89	12938.7	9907.2	6.86556	3.207	2.9162	1.03501	1.42738	5.02467	6.83861	2.57081	3.58184	0
LMON_1457	Transcriptional regulator in cluster with unspecified monosaccharide ABC transport system		+	929	lmo1395	19615.8	10463.4	11697.6	10727	13939.2	25326.8	12069.3	10987.8	15973.5	14902	113.258	62.6964	88.8925	38.7862	90.2513	206.551	74.2767	54.9437	85.9365	67.1938
LMON_1458	CDP-diacylglycerol--glycerol-3-phosphate 3-phosphatidyltransferase		+	578	lmo1396	4532.53	4032.88	3705.75	1849.34	1378.73	3875.89	4370.96	3244.67	2967.33	435.13	1.37162	1.90552	0.624569	0.517506	0.463997	0.825662	1.76888	0.965476	0.928834	0
LMON_1459	Molybdopterin binding motif, CinA N-terminal domain / C-terminal domain of CinA type S	cinA	+	1244	lmo1397	1616.16	1342.72	1189.33	1374.49	1879.87	1816.04	2000.47	1775.96	1859.51	999.93	2.73638	1.56984	1.34231	1.03501	1.92677	2.50047	1.49421	1.48031	1.26187	0
LMON_1461	RecA protein	recA	+	1046	lmo1398	22034.5	24717.7	19128.1	21645.5	12049.5	38268	59378.8	23183.6	18065.7	16250	8.477	6.8382	8.74628	3.87021	6.63752	19.3132	14.0712	7.46238	3.58184	5.40364
LMON_1462	FIG002344: Hydrolase (HAD superfamily)		+	1562	lmo1399	71637.8	53196.5	64252	79791.1	69835.5	68155.5	69633.3	61642.1	58776	45712.5	34.42	25.7609	45.2286	30.4442	57.0991	69.5831	46.8149	27.2787	28.9614	38.1772
LMON_1463	phosphinothricin N-acetyltransferase		+	497	lmo1400	864.092	906.496	869.333	1061.5	1136.31	916.557	831.542	843.973	737.271	187.137	3.01856	0.313571	1.34231	0	1.42738	1.94495	0.626115	1.43578	0	1.52676
LMON_1464	FIG006542: Phosphoesterase		+	803	lmo1401	2879.07	2788.98	2572.54	2906.81	2846.01	3831.12	3556.4	2546.95	2341.44	893.529	6.02776	2.53365	4.20942	1.67635	5.3517	4.22249	3.63759	5.06112	3.76363	0
LMON_1465	YMCA protein		+	362	lmo1402	1722.41	1464.08	1282.1	1647.77	1547.1	2504.87	1981.73	1534.11	1643.18	884.319	1.39279	1.25528	1.34231	0.517506	0.463997	1.68013	0.578732	0.556978	0.618515	0
LMON_1466	DNA mismatch repair protein MutS	mutS	+	2582	lmo1403	5656.35	5351.71	6049.35	7379.94	7731.69	5274.64	5359.94	5709.21	5663.57	2227.34	19.7601	9.10349	9.78493	6.39582	14.3092	15.614	13.0706	9.5567	9.84152	6.57871
LMON_1467	DNA mismatch repair protein MutL	mutL	+	1805	lmo1404	5096.98	4514.53	4963.77	6702.82	6119.09	4619.53	3822.54	4151.29	4619.57	8928.83	5.47277	5.13661	5.22929	3.22887	2.89015	9.19269	3.01629	2.33565	2.26955	1.52676
LMON_1468	Glycerol uptake operon antiterminator regulatory protein		+	548	lmo1405	2039.37	1727.06	2041.04	2390.56	1914.79	1936.94	1550.64	1452.62	1598.49	4973.37	1.63448	1.63715	0.647191	1.09693	0.963384	2.22549	0.668682	1.52245	0	0
LMON_1469	Pyruvate formate-lyase	pflB	+	2234	lmo1406	19448	19546.5	53845.2	232136	302893	25839.7	19794.2	31063.3	62501.9	136286	13.4209	8.25319	14.7585	22.7038	70.0164	17.8705	11.771	10.5371	13.6613	31.0151
LMON_1470	Pyruvate formate-lyase activating enzyme	pflC	+	746	lmo1407	3187.05	2860.87	7180.72	33659.2	52222.5	5333.84	3080.36	4529.89	9992.77	39541.4	6.03524	2.53365	5.25076	6.58158	12.347	5.88422	5.07454	4.60571	5.5936	2.70182
LMON_1471	Transcriptional regulator, PadR family		-	530	lmo1408	424.304	324.185	369.903	407.288	583.398	307.083	285.568	366.115	349.931	500.789	7.95313	8.51858	10.7837	26.0167	45.6369	63.6492	22.9319	36.1998	51.4538	71.6624
LMON_1472	multidrug resistance protein, putative		+	1193	lmo1409	130.617	246.721	362.333	158.767	148.223	267.822	260.435	320.875	299.313	333.027	3.30196	1.25528	1.27176	0.517506	0.963384	2.2175	0.336749	0	0.282625	2.70182
LMON_1473	FIG00774516: hypothetical protein		+	548	lmo1410	129.288	181.916	93.3703	51.8255	49.2781	55.8244	52.7353	102.604	61.3258	20.2078	1.37162	0.313571	0.323595	0	0	0.828326	0	0.622579	0.232208	0
LMON_1474	Transcriptional regulator, Cro/CI family		+	227	lmo1411	251.191	251.871	202.111	106.155	88.7729	189.87	165.909	153.212	84.252	25.4915	0.280301	0.291465	0.300973	0	0	0.277885	0.289366	0	0.232208	0
LMON_1475	DNA topology modulation protein FlaR		+	533	lmo1412	410.481	411.958	256.08	170.519	115.645	281.839	210.505	239.408	144.187	40.999	0.550015	0.58293	0	0	0	0.275221	0.962865	0.834273	0.618515	1.17507
LMON_1476	Putative peptidoglycan bound protein (LPXTG motif) Lmo1413 homolog		-	1319	lmo1413	468.648	326.316	369.855	414.467	585.521	1222.29	223.866	218.457	255.658	185.602	34.425	35.6522	26.7791	22.8276	31.9372	72.1431	49.8938	65.2067	50.1507	18.9127
LMON_1477	3-ketoacyl-CoA thiolase @ Acetyl-CoA acetyltransferase		-	1169	lmo1414	7192.39	6142.7	3905.01	5663.4	6064.05	12610	6900.56	4367.78	3496.53	1699.98	41.9153	46.7958	33.9507	24.0705	18.1981	89.5808	60.2555	57.5512	37.7343	27.8416
LMON_1478	Hydroxymethylglutaryl-CoA synthase		+	1166	lmo1415	5731.52	4772.44	3208.5	4794.46	3608.37	4846.41	3598	2257.25	1860.26	1492.41	13.9124	12.3306	4.62619	2.19386	15.131	161.548	9.4429	6.88054	12.6536	3.87689
LMON_1479	FIG00774487: hypothetical protein		-	599	lmo1416	779.677	396.887	290.444	249.649	326.308	6249.08	626.725	500.087	384.246	248.584	31.242	29.7778	12.6106	8.07218	13.6289	39.6094	20.0286	12.1323	11.5515	2.70182
LMON_1480	membrane protein, putative		-	1244	lmo1417	576.648	643.419	575.776	522.581	184.364	1102.2	957.407	918.723	458.486	53.1013	40.3238	34.2352	17.4711	14.3442	24.5486	51.3134	25.6953	16.2083	17.2211	16.2109
LMON_1481	Alkaline phosphodiesterase I / Nucleotide pyrophosphatase		-	1268	lmo1418	904.031	832.848	878.765	648.909	266.256	1852.31	1261.71	1051.12	614.226	53.8047	23.2919	17.194	5.43594	2.64945	16.2714	40.085	12.7681	8.48966	9.32384	7.75377
LMON_1482	FIG00774844: hypothetical protein		-	1037	lmo1419	1870.73	1756.36	1276.12	881.573	492.089	1850.05	1298.12	1466.33	1007.13	183.372	10.1233	6.59393	2.72986	1.55252	7.17229	15.0404	3.68498	4.0535	1.18661	2.70182
LMON_1483	UDP-N-acetylenolpyruvoylglucosamine reductase	murB	-	896	lmo1420	2478.06	2181.53	2293.38	1470.02	1167.46	3347.15	2229.05	2207.22	1324.2	318	10.6721	9.39595	2.56998	1.09693	5.31631	16.4552	5.90007	3.49175	2.65585	0
LMON_1484	Glycine betaine ABC transport system, ATP-binding protein OpuAA		+	986	lmo1421	2629.9	2997.23	1890.15	3631.79	3057.82	3349.93	4377.74	1724.98	889.86	944.52	23.2552	19.4613	19.2995	13.5568	28.2606	181.708	57.7145	46.2557	65.3366	39.8239
LMON_1485	Glycine betaine ABC transport system, permease protein OpuAB / Glycine betaine ABC transport system, glycine betaine-binding protein OpuAC		+	1514	lmo1422	3177.34	3621.15	2217.96	3320.78	3460.06	2976.56	4272.64	1909.58	1126.41	1008.94	40.5262	39.9759	38.343	27.6709	53.4855	201.025	80.4398	75.3142	126.318	43.2291
LMON_1486	hypothetical protein		-	830	lmo1423	2872.11	2570.58	3192.29	10249.8	19380	3514.52	2113.06	2668.31	7990.7	21907	7.63733	2.51155	2.65931	2.77328	8.4935	9.2106	3.64241	0.878803	1.21146	3.05351
LMON_1487	Manganese transport protein MntH		-	1346	lmo1424	242.584	1297.38	2342.8	12711.5	37459	389.459	1042.36	1994.64	8842.1	2926.52	13.6265	11.8844	10.4149	7.67851	5.8157	27.6393	17.0318	12.2573	9.5369	2.35013
LMON_1488	Osmotically activated L-carnitine/choline ABC transporter, permease protein OpuCD	opuCD	-	671	lmo1425	199.755	112.483	515.658	2108.95	8640.43	1108.4	4738.02	5846.67	8407.24	24791.8	2.99551	2.84623	3.03083	1.73827	0.463997	7.26032	2.63698	2.05836	3.84247	1.17507
LMON_1489	Osmotically activated L-carnitine/choline ABC transporter, substrate-binding protein OpuCC	opuCC	-	926	lmo1426	188.817	127.938	487.524	2365.99	9140.39	1140.81	4871.87	6621.44	9937.06	26141.9	4.65427	5.06929	1.27176	1.03501	4.78153	7.819	3.98398	3.30352	3.01374	7.28209
LMON_1490	Osmotically activated L-carnitine/choline ABC transporter, permease protein OpuCB	opuCB	-	656	lmo1427	130.336	101.5	385.507	2196.41	6996.65	825.938	4034.61	5477.49	7557.58	17831.9	10.1414	7.17289	6.66477	1.03501	4.35292	8.66016	5.75792	3.53628	2.44564	8.45716
LMON_1491	Osmotically activated L-carnitine/choline ABC transporter, ATP-binding protein OpuCA	opuCA	-	1193	lmo1428	206.701	178.797	785.615	5347.77	12849.6	1397.86	8504.77	11893	15622.6	15679.9	12.8335	6.61604	3.47022	4.44964	9.95627	6.96986	7.30434	7.14055	6.74895	4.22858
LMON_1492	Substrate-specific component ThiT of thiamin ECF transporter		-	560	lmo1429	543.865	338.013	499.46	121.742	136.368	1343.24	1362.11	915.408	424.974	49.8078	6.0508	12.0835	8.63164	2.71137	1.49816	3.06665	5.26914	4.00659	1.39325	0
LMON_1493	FIG00774289: hypothetical protein		-	383	lmo1430	170.885	134.103	96.29	66.5014	59.3405	249.018	183.463	149.795	140.424	17.7377	3.01481	1.90552	2.31309	2.13194	7.24308	0.277885	0.962865	1.48031	2.39522	2.70182
LMON_1494	ABC transporter ATP-binding protein uup		+	1601	lmo1431	19100.5	21291.1	18248.7	6589.81	2778.95	29260	36348	28169.1	14478.1	3574.99	35.3917	15.5848	17.0996	7.43084	40.0728	18.7872	18.7482	15.7974	25.7418	12.6857
LMON_1495	FIG00774303: hypothetical protein		-	650	lmo1432	3437.84	1716.64	1619.91	2681.22	9006.03	3700.45	2868.39	3044.19	6710.51	14211.1	84.9922	76.2359	53.5451	10.266	34.8273	201.059	118.144	147.413	123.304	41.119
LMON_1496	Glutathione reductase		-	1340	lmo1433	131.891	107.612	177.706	2789.19	9048.77	385.286	465.128	606.121	2111.38	11994.5	102.406	89.7412	56.4597	20.7797	58.0547	308.838	189.485	172.048	170.095	105.131
LMON_1497	Ribonuclease J2 (endoribonuclease in RNA processing)		-	1667	lmo1434	10186.4	8281.84	8745.58	11883	12389.1	18009.4	10492.9	10408	10332.7	12986.2	25.4148	16.3256	7.51976	2.13194	8.0649	124.163	65.819	32.9932	32.7031	11.9824
LMON_1498	Dihydrodipicolinate synthase	dapA	-	881	lmo1435	4772.93	3980.22	4666.79	6895.03	8289.7	8046.46	4806.21	4942.6	5043.59	4851.02	10.4385	3.36185	4.16533	1.03501	1.89138	49.1554	26.7456	9.15438	8.19619	7.75377
LMON_1499	Aspartokinase		-	1211	lmo1436	5715.52	4924.34	5517.17	7675.52	8295.49	7943.65	4995.44	5668.03	6140.65	3498.86	34.729	22.3989	18.6033	19.6209	42.0704	55.9999	42.2089	28.8319	26.9462	22.4379
LMON_1500	Aspartate-semialdehyde dehydrogenase		-	1043	lmo1437	4609.98	4368.24	5258.85	6875.25	6664.58	5760.07	5081.65	5192.67	5432.13	1924.83	30.0149	19.6392	12.2659	9.23103	23.2274	53.7384	33.2038	19.2025	15.8108	45.5793
LMON_1501	Cell division protein FtsI [Peptidoglycan synthetase] / Transpeptidase, Penicillin binding protein transpeptidase domain		-	2165	lmo1438	21645.8	13246.2	13708.5	10071.8	13304.8	35026.1	17511.7	11347.6	11777.3	4936.7	14.1933	13.1598	14.1155	9.68661	16.1652	29.8631	11.6337	6.96721	8.50651	9.98391
LMON_1502	Manganese superoxide dismutase	sod	-	608	lmo1439	53867.1	20107.4	6860.89	24623.7	31943.4	92406	55572.2	22948.3	16659.8	41194.2	5.78296	2.24318	2.10529	1.09693	4.71075	13.4205	4.80469	1.2217	1.98692	3.5252
LMON_1503	membrane protein		+	800	lmo1440	10018.3	6400.03	4966.72	3701.03	2712.13	21407.6	7243.48	6291.15	5567.1	1105.77	3.81524	3.07039	1.73645	2.19386	5.21014	6.96187	4.01691	1.71308	2.03734	0
LMON_1504	1-hydroxy-2-methyl-2-(E)-butenyl 4-diphosphate synthase	ispG	+	1106	lmo1441	1055.92	796.978	822.949	1415.93	2049.4	1420.85	836.269	802.184	1103.26	344.555	9.01332	4.12461	4.0043	0	3.38954	7.25524	4.93721	4.52522	1.88039	4.22858
LMON_1505	FIG00775383: hypothetical protein		+	707	lmo1442	498.336	402.639	368.828	578.317	861.348	555.336	365.886	379.445	547.96	502.787	4.3852	1.56984	2.72986	1.03501	2.85476	4.17794	2.45226	2.52628	2.1126	0
LMON_1506	FIG00774780: hypothetical protein		+	326	lmo1443	476.338	375.976	344.866	422.225	662.989	475.748	338.222	326.319	381.494	313.668	0.54317	0.964806	0.948164	0.517506	0	2.22549	1.43213	0.556978	0.850723	0
LMON_1507	Foldase protein PrsA precursor		-	884	lmo1444	76.6162	43.5176	26.4961	8.01026	10.0978	204.344	40.5082	17.0823	19.9437	5.40364	70.5106	46.006	26.1043	26.4104	37.395	142.509	62.2881	55.6266	61.6184	55.6832
LMON_1508	Zinc uptake regulation protein ZUR	zurR	-	425	lmo1445	1754.7	1032.97	982.35	640.625	301.461	2449.73	611.07	533.006	695.362	322.228	24.0556	22.2864	12.5654	4.96714	7.27847	65.1587	23.2965	17.0066	14.2208	3.87689
LMON_1509	Zinc ABC transporter, inner membrane permease protein ZnuB	zurM	-	878	lmo1446	1529.98	951.324	751.082	526.633	305.432	2006.06	383.911	534.998	700.622	188.072	57.1532	43.7599	36.7453	17.7366	31.2215	83.9195	36.9653	29.9099	21.2631	3.5252
LMON_1510	Zinc ABC transporter, ATP-binding protein ZnuC	zurA	-	773	lmo1447	2696.11	1491.91	1440.59	1018.51	582.832	4364.44	872.266	694.52	755.445	210.399	38.4184	20.7589	17.0041	10.9074	19.6609	58.4566	23.9991	18.4165	12.7012	18.0894
LMON_1511	Manganese-dependent inorganic pyrophosphatase		-	926	lmo1448	9644.44	10442.4	10221.5	10929.4	7604.45	15001.9	15848.4	14250.9	12516	4818.72	23.2359	12.0411	8.47061	5.94024	8.13568	51.7053	13.2323	7.87565	5.92664	5.40364
LMON_1512	Endonuclease IV		-	893	lmo1449	5989.52	6568.29	6219.5	6323.34	5305.34	11447.2	11655.4	11481.9	10179.9	2101.83	14.2369	6.27937	3.61016	2.13194	6.56673	33.8815	6.85812	1.99276	4.37644	5.05195
LMON_1513	ATP-dependent RNA helicase YqfR		-	1307	lmo1450	11471.5	12485.5	11103.9	10073.4	10631.6	30188.8	26850.1	24229.6	19543.8	5072.2	20.5929	17.1076	11.7491	9.41678	22.3033	52.6937	21.8387	15.1748	18.326	5.40364
LMON_1514	4-hydroxy-3-methylbut-2-enyl diphosphate reductase	ispH	+	995	lmo1451	647.322	582.104	633.178	500.01	664.806	1167.53	915.025	853.73	920.396	780.748	112.779	172.683	117.554	68.8811	83.6021	83.2362	107.571	74.7165	40.2482	16.3309
LMON_1515	UPF0135 protein Bsu YqfO @ Bsu YqfO NIF3/CutA domain		-	1121	lmo1452	3293.76	5006.71	4160.17	4450.96	4026.95	1494.8	3094.47	2744.52	2354.44	3686.45	73.2925	66.9747	55.5576	23.1594	41.8895	217.131	118.191	120.6	111.801	30.5434
LMON_1516	Putative tRNA-m1A22 methylase		-	728	lmo1453	1361.96	2247.86	2042.6	2019.57	1771.53	484.52	1334.11	1145.29	970.975	803.153	43.0676	21.0321	19.9682	6.12599	15.308	93.0512	42.5337	38.7574	37.4899	17.0343
LMON_1517	RNA polymerase sigma factor RpoD	rpoD	-	1124	lmo1454	13413	12588.2	13133.2	17451.8	36703	14805.8	10490.1	8284.09	10590.7	51045.2	42.8428	25.3116	17.3771	6.12599	25.7636	138.611	59.1565	44.1662	33.8328	47.226
LMON_1518	DNA primase	dnaG	-	1880	lmo1455	16594.2	17002	15625.8	12012.8	8151.18	16703.4	10458.2	9280.66	7785.58	4170.63	21.3579	10.9407	5.5038	3.68446	11.8123	95.9387	28.1911	14.8492	10.9571	17.0343
LMON_1519	FIG00774729: hypothetical protein		-	440	lmo1456	4611.78	4866.68	4717.25	3278.81	2637.43	5530.96	3234.22	2813.52	2347.51	815.383	7.64668	2.53365	5.64606	0.517506	4.74614	22.0206	8.67438	6.72967	4.27846	20.7912
LMON_1520	ATP/GTP-binding protein, SA1392 homolog		-	824	lmo1457	4188.14	5831.73	4838.34	6720.96	3451.82	3540.94	3790.53	3416.96	3367.25	3794.05	13.3767	11.2543	11.2235	4.84331	4.28214	23.1578	8.17243	9.79424	7.09126	5.40364
LMON_1521	Glycyl-tRNA synthetase beta chain	glyS	-	2066	lmo1458	5485.74	9299.78	7161.53	9740.69	4238.67	5112.77	6178.03	5171.73	5104.39	6017.55	24.3609	12.8904	14.5284	6.58158	13.8452	35.0451	16.8359	15.0921	13.2444	1.17507
LMON_1522	Glycyl-tRNA synthetase alpha chain	glyQ	-	890	lmo1459	1704.7	3177.81	2646.81	3003.75	1364.93	1489.6	2234.28	1766.75	1626.5	1341.34	7.1334	2.46535	3.21601	0.517506	3.88893	11.7108	3.93178	2.9137	0.33589	1.17507
LMON_1523	DNA recombination and repair protein RecO	recO	-	767	lmo1460	785.032	707.887	691.411	866.614	1090.24	1180.91	1039.52	821.868	1017.97	1267.78	5.48149	4.68543	3.74857	0	0	8.62626	4.51051	2.87156	2.01177	0
LMON_1524	FIG00774553: hypothetical protein		+	569	lmo1461	1722.3	1982.4	1965.38	2351.75	1105.79	1120.88	1861.43	1657.56	1321.74	740.427	63.7348	48.7175	39.0872	14.1982	24.6548	311.95	274.536	216.629	223.001	161.998
LMON_1525	GTP-binding protein Era	era	-	905	lmo1462	5244.41	4946.52	5111.66	6164.32	7297.08	3991.66	4291.53	4387.37	5612.04	6293.76	33.652	27.6432	25.9164	25.2294	49.8482	101.151	92.95	91.9013	102.033	46.4026
LMON_1526	Cytidine deaminase		-	395	lmo1463	1667.98	1586.13	1709.83	2117.8	2698.8	1559.46	1521.18	1419.43	1831.11	1470.97	19.7066	14.4171	10.5241	10.7835	16.8769	61.2127	52.9527	39.8948	34.9961	40.1756
LMON_1527	Diacylglycerol kinase		-	383	lmo1464	811.363	812.745	804.027	904.888	1161.03	744.785	726.982	732.255	965.415	772.721	9.07808	9.39595	5.16142	4.96714	6.20891	32.0825	23.4908	20.5452	15.4131	9.28053
LMON_1528	Metal-dependent hydrolase YbeY, involved in rRNA and/or ribosome maturation and assembly		-	485	lmo1465	1844.22	1739.67	1686.31	2118.09	2813.6	2121.31	1638.1	1616.47	2221.03	2005.12	11.2557	7.3788	7.06043	2.25578	11.5252	39.88	39.5207	27.5039	16.087	27.1382
LMON_1529	Membrane protein containing HD superfamily hydrolase domain, YQFF ortholog	pgpH	-	2156	lmo1466	6751.49	6130.14	5694.21	7792.47	11816.2	8318.81	5194.19	5841.02	7884.93	6233.28	39.727	24.5055	18.2329	10.8455	24.7295	92.3032	62.6044	34.5937	24.3244	53.1013
LMON_1530	Phosphate starvation-inducible protein PhoH, predicted ATPase		-	959	lmo1467	3385.59	3062.69	3158.6	5397.27	8177.63	4652.63	3139.62	3369.48	4543.57	3481.32	10.6067	8.18389	7.72757	3.29079	4.74614	9.75088	9.039	5.23067	3.96814	20.5595
LMON_1532	Transamidase GatB domain protein		-	446	lmo1468	33837.6	49042.1	51692.7	38374.2	15654.1	18756.2	34262.5	26352.8	17848.7	14040.5	6.0315	7.80103	9.59859	5.36081	2.35537	9.76952	4.53356	2.4396	4.2252	1.52676
LMON_1533	SSU ribosomal protein S21p	rpsU	-	173	lmo1469	25309.2	37280.6	37589	28897.3	11818.1	13231.2	24702.2	19920.1	14146.3	10802.6	27.9506	51.2766	54.7654	42.8422	17.3409	23.3444	37.0867	21.881	13.5946	13.8608
LMON_1534	Ribosomal RNA small subunit methyltransferase E		-	767	lmo1470	1370.45	1750.94	1811.04	1360.49	674.298	1156.56	1693.9	1522.75	1183.19	704.273	0.280301	1.16586	0.601946	0	1.46277	3.88989	0.578732	0.965476	0.282625	3.5252
LMON_1535	Ribosomal protein L11 methyltransferase	prmA	-	944	lmo1471	1987.7	2768.01	2708.42	2146.14	1094.37	1708.14	2514.81	2389.68	1831.57	688.964	39.1702	14.6441	14.8118	7.49275	18.8037	6.7307	4.37317	3.44961	6.83063	6.57871
LMON_1536	Chaperone protein DnaJ	dnaJ	-	1133	lmo1472	5716.87	6326.9	6136.85	4558.9	3350.96	6269.26	5503.86	4592.19	3333.33	3668.73	31.2612	7.37692	8.44415	5.87832	10.4557	12.8669	9.63243	4.05112	4.61435	5.40364
LMON_1537	Chaperone protein DnaK	dnaK	-	1841	lmo1473	12335	16971.6	17023.6	18199.1	14927.4	26808.5	14010.7	14860.6	13082.5	17876.3	18.1169	6.54475	10.8968	6.00215	17.0224	18.6974	8.66475	8.22866	6.99043	17.0343
LMON_1538	Heat shock protein GrpE	grpE	-	575	lmo1474	2318.97	3962.46	3984.46	4471.16	3703.4	5863.28	3221.59	3590.36	3103.57	3140.87	1.6432	1.01001	1.04133	0	1.39199	4.77051	2.05343	0.556978	1.02967	5.40364
LMON_1539	Heat-inducible transcription repressor HrcA	hrcA	-	1037	lmo1475	5295.75	10072	9648.86	10163.5	8993.52	14954	9771.27	9882.46	8715.86	7875.82	4.40386	2.84822	1.55011	1.09693	3.78275	5.03266	2.10563	0.902261	2.21913	6.57871
LMON_1540	Hypothetical radical SAM family enzyme in heat shock gene cluster, similarity with CPO of BS HemN-type	hemN	-	1157	lmo1476	2857.12	2546.61	2038.58	1689.95	1833.63	3859.78	3115.34	2530.63	2115.09	1741.94	3.54553	1.97382	1.9895	0	4.24675	2.77594	1.20485	1.73653	0.797458	4.22858
LMON_1541	FIG01108282: hypothetical protein		-	1028	lmo1477	173.435	167.05	120.528	135.608	133.022	202.564	143.624	112.844	124.722	129.224	33.6638	15.4905	8.5864	2.13194	2.85476	11.1737	6.2842	4.16125	2.29154	8.57715
LMON_1542	Transcriptional regulator, MerR family		+	437	lmo1478	128.493	90.4951	125.034	132.291	156.104	310.624	159.392	222.713	278.062	112.19	45.2173	58.3224	21.3581	17.7588	10.1332	56.72	35.2585	35.7186	25.1758	5.40364
LMON_1543	Translation elongation factor LepA	lepA	-	1826	lmo1479	11766.3	13252.6	13012.6	7528.39	4563.02	16771.2	19926	15651.8	9358.44	3447.5	28.4421	20.5165	23.6259	12.0662	31.5046	124.054	49.1268	54.2235	66.703	16.6826
LMON_1544	SSU ribosomal protein S20p	rpsT	+	254	lmo1480	30193	33971.1	38046.1	19686.6	4777.5	15937.8	33659.5	19071.8	12172	7069.89	35.5425	34.2218	44.1493	96.6269	121.064	99.3685	146.504	137.089	135.849	89.7518
LMON_1545	DNA polymerase III delta subunit	holA	-	1031	lmo1481	1830.74	1729.88	1768.09	1547.11	1753.19	1712.12	2310.55	2117.57	1604.48	567.999	9.00023	10.6502	3.6554	0.579424	0.963384	13.0746	20.7604	18.3237	8.08966	0
LMON_1546	Late competence protein ComEC, DNA transport	comEC	-	2222	lmo1482	985.684	767.48	612.424	185.359	310.394	663.59	940.843	1027.08	630.327	211.325	49.2194	40.9185	55.9567	33.6952	45.5307	75.3441	79.8589	70.1668	52.0559	14.6842
LMON_1547	dCMP deaminase ; Late competence protein ComEB	comEB	-	560	lmo1483	1492.56	1332.72	1707.94	932.351	784.47	519.544	950.78	817.396	523.231	83.4048	12.0487	9.9307	11.8009	12.6457	16.9477	14.2067	18.5331	14.8319	15.1078	4.70026
LMON_1548	Late competence protein ComEA, DNA receptor	comEA	-	602	lmo1484	25.1538	29.5728	41.12	48.3887	47.9569	26.0192	51.6817	34.1713	21.7346	6.57871	8.21974	5.73966	5.71544	4.38772	3.85354	11.6542	9.63725	9.90198	8.94535	3.05351
LMON_1549	FIG145533: Methyltransferase		-	731	lmo1485	821.258	749.195	829.996	361.28	219.298	999.407	914.981	940.975	677.445	90.6869	8.46331	2.42114	3.4476	2.19386	2.96093	15.2839	6.81555	8.53419	4.74573	5.05195
LMON_1550	Iojap protein		-	356	lmo1486	2054.53	1755	1902.82	1358.62	883.388	3416.54	2994.47	2076.58	1721.64	1311.95	1.92537	0.918607	1.01871	0	0.998775	3.06157	2.2151	0.878803	0.671781	1.52676
LMON_1551	Hydrolase (HAD superfamily), YqeK		-	575	lmo1487	5901.41	5129.27	5049.04	4049.81	2811.36	10068.4	8482.89	6657.21	5272.7	3605.54	3.29512	1.16586	1.78169	0.517506	0.499387	5.26866	2.10081	1.75761	1.31514	4.22858
LMON_1552	Nicotinate-nucleotide adenylyltransferase	nadD	-	566	lmo1488	5092.95	4350.31	4309.95	3341.97	2218.43	8128.35	6311.44	4860.87	3703.5	1997.51	8.20665	4.37087	3.03083	1.61444	3.35415	7.54063	2.79383	1.73653	1.02967	1.17507
LMON_1553	FIG004454: RNA binding protein		-	290	lmo1489	2066.64	1794.21	1904.64	1329.52	794.108	2943.38	2341.9	1960.73	1325.49	476.344	1.09131	0.963813	0.74036	1.03501	0	3.0773	0.758632	1.26623	0.565249	0
LMON_1554	Shikimate 5-dehydrogenase I alpha		-	821	lmo1490	6263.88	5684	5400.72	4028.44	2542.52	8995.02	7252.94	6339.93	4456.12	1500.14	9.85546	3.13968	2.96028	1.03501	1.96216	5.00676	5.95252	3.16993	2.14029	2.70182
LMON_1555	GTP-binding protein YqeH, required for biogenesis of 30S ribosome subunit		-	1100	lmo1491	6982.69	6642.43	6609.5	4118.06	3069.24	9197.43	8237.29	7071.01	4772.31	1068.79	14.5608	7.57886	8.5864	7.49275	17.7341	13.1082	8.77422	6.89683	9.29899	3.05351
LMON_1556	FIG001553: Hydrolase, HAD subfamily IIIA		-	521	lmo1492	2962.83	2953.85	3184.95	1850.7	1756.11	4585.86	4595.79	4063.27	2806.78	495.042	2.48223	0.941707	2.38364	2.13194	0	3.89014	3.01629	0.834273	0.903989	1.17507
LMON_1557	Oligoendopeptidase F		+	1808	lmo1493	7089.51	6981.53	7084.71	10506.2	11828.7	8479.97	10042.9	8698.42	8851.89	5056.62	71.1409	60.8521	48.8986	13.0393	32.3618	145.191	211.968	166.407	160.493	39.1206
LMON_1558	5'-methylthioadenosine nucleosidase / S-adenosylhomocysteine nucleosidase		-	701	lmo1494	3404.69	3123.76	4204.4	3410.05	3553.04	1494.25	5178.46	4161.76	4954.62	1828.81	16.9347	15.2905	12.2169	15.6268	142.046	108.158	65.5066	93.6699	99.2939	63.0853
LMON_1559	conserved hypothetical protein		-	623	lmo1495	11763.2	8611.17	11955.2	7371.21	8022.81	5807.5	10650.8	8169.93	9619.23	4606.47	3.30757	3.74373	7.44806	3.35271	13.0234	19.5562	15.0767	12.3603	12.055	11.9824
LMON_1560	Transcription elongation factor GreA	greA	-	482	lmo1496	10042	7588.85	10470.1	5367.51	5717.34	4533.96	8503.54	6658.22	7118.3	1113.3	3.27955	3.67741	2.86827	1.55252	2.78398	5.83508	5.98521	4.07219	3.04501	2.70182
LMON_1562	Uridine kinase [C1]	udk	-	629	lmo1497	1416.71	1649.83	1635.54	998.582	572.651	496.593	1003.84	767.154	653.654	123.7	0.832187	0.627143	2.08267	4.26388	11.7022	5.83217	1.87353	2.44579	1.18661	0
LMON_1563	FIG011945: O-methyltransferase family protein		-	653	lmo1498	1178.7	1357.72	1491.09	721.807	468.814	342.644	736.149	651.543	548.12	50.6312	2.18947	0.896501	0.601946	9.37702	12.5594	5.01958	3.11106	0	0.800307	1.52676
LMON_1564	FIG004453: protein YceG like		-	1070	lmo1499	5395.53	5123.37	5375.74	3911.01	3689.24	2863.65	3887.06	3362.65	3503.79	774.976	2.19321	1.86131	3.14662	1.55252	1.92677	5.0404	2.14338	0.878803	1.08293	2.35013
LMON_1565	DedA family protein		+	626	lmo1500	1258.46	1137.82	1366.85	781.573	1113.82	554.81	666.249	790.666	1113.36	117.705	147.71	105.598	96.1182	146.953	607.243	262.268	167.732	123.315	156.64	104.788
LMON_1566	Ortholog of S. aureus MRSA252 (BX571856) SAR1694		-	302	lmo1501	4863.21	4324.56	4431.51	6584.36	6990.04	7288.45	5793.22	4281.72	5074.4	10123.2	3.847	3.40805	3.05345	1.73827	5.28092	12.2826	7.37959	12.0198	22.04	11.159
LMON_1567	Putative Holliday junction resolvase		-	407	lmo1502	6474.22	5700.59	6016.84	9073.8	9983.16	9957.29	8328	5970.31	6480.93	12664.3	9.05877	7.80103	7.42811	2.19386	7.53012	24.5342	22.0539	17.5128	24.6794	0
LMON_1568	Hypothetical protein possible functionally linked with Alanyl-tRNA synthetase		-	272	lmo1503	6570.17	6035.5	5764.92	9406.27	10351.8	9533.33	7966.23	6483.77	7435.81	13680.1	5.79168	1.92763	2.79925	3.35271	2.89015	16.7229	9.87442	10.5456	9.91963	3.87689
LMON_1569	Alanyl-tRNA synthetase	alaS	-	2639	lmo1504	13135.5	12790.1	10918.4	9981.61	5583.72	4056.45	6333.07	5795.71	4063.17	2791.33	28.685	16.3015	9.64767	8.77544	7.27847	41.2873	26.4172	22.2076	32.5994	4.22858
LMON_1570	ABC transporter ATP-binding protein YvcR		-	695	lmo1505	50.6963	31.3879	21.2902	27.901	32.8258	56.8183	90.3016	57.0466	52.0282	84.4681	6.55724	3.72162	2.40626	2.3177	2.42616	6.13088	6.85812	5.22829	2.50175	7.28209
LMON_1571	ABC transporter, permease protein		-	1502	lmo1506	93.0912	51.9478	30.0112	31.6871	25.5828	131.958	156.687	125.343	92.2892	58.0333	34.5246	22.016	19.3686	12.1281	17.7341	34.5828	19.7392	23.22	18.6498	14.6842
LMON_1572	DNA-binding response regulator, OmpR family		+	686	lmo1507	690.069	517.414	536.872	643.853	832.509	644.099	612.857	690.361	666.499	883.417	28.7454	19.1255	12.0344	6.91333	9.09906	44.2779	67.257	56.3976	47.2711	11.159
LMON_1573	Sensor protein basS/pmrB		+	1439	lmo1508	1893.87	1220.43	1297.65	1701.99	2072.64	1508.15	1374.42	1560.89	1690.7	3072.65	52.3544	42.2701	22.261	13.4949	15.8074	88.728	155.885	160.785	139.716	33.9486
LMON_1574	RecD-like DNA helicase YrrC		-	2396	lmo1509	11820.4	8676.76	7337.48	7627.02	7999.35	7710.38	5017.46	4122.45	4401.06	4374.24	42.9929	40.5146	45.6791	22.372	37.6074	38.8345	44.6112	42.9613	34.3918	41.2307
LMON_1575	Tetratricopeptide repeat (TPR) family protein		-	668	lmo1510	2511.69	2074.9	1778.59	1922.36	2344.66	1251.27	959.338	932.578	1018.35	299.207	10.9418	3.76782	4.7899	7.61659	9.70462	14.2457	5.84787	6.66645	7.03515	6.22702
LMON_1576	carboxymethylenebutenolidase-related protein		-	740	lmo1511	2454.93	1997.56	1741.49	1689.25	2469.16	1437.69	1085.7	1042.11	1161.09	388.839	4.90843	2.60097	3.26242	2.64945	7.1369	14.1939	8.627	5.85087	5.54676	10.4556
LMON_1577	tRNA (5-methylaminomethyl-2-thiouridylate)-methyltransferase	mnmA	-	1115	lmo1512	8366.93	6156.54	4314.5	2168.99	1423.23	10472.5	5949.44	3024.27	2406.4	1828.39	4.61941	2.57985	2.66199	1.67635	1.96216	6.39327	1.49421	2.80357	2.91576	0
LMON_1578	Cysteine desulfurase		-	1148	lmo1513	6588.49	5652.78	4310.83	2039.24	1625.89	10045.2	6878.17	3409.24	2507.98	1784.46	2.9868	0.650242	2.38364	0	1.96216	4.18327	2.43275	1.56698	1.41597	3.05351
LMON_1579	Uncharacterized ATPase (AAA family) associated with cysteine desulfurase		-	1283	lmo1514	1612.72	1622.41	1166.04	2103.35	2016.35	5091.23	3260.1	1910.9	1705.77	893.641	5.22236	2.73372	1.85108	1.03501	1.92677	5.29989	2.48013	0.813202	1.18376	1.52676
LMON_1580	Iron-sulfur cluster regulator IscR		+	248	lmo1515	309.575	744.879	1627.27	1073.44	1423.47	360.876	348.816	559.927	1649.26	249.503	1.0826	0.9196	0	1.09693	2.35537	0.828326	0.668682	2.74654	1.08008	1.17507
LMON_1581	Rrf2 family protein		+	146		111.558	237.413	666.467	383.771	510.798	143.252	142.506	202.759	546.468	78.0094	0	0.291465	0	0	0	0.550442	0.668682	0	0.33589	0
LMON_1582	Ammonium transporter		+	1205	lmo1516	719.499	279.783	1588.39	21.7528	17.0932	2035.69	216.853	164.38	43.9017	28.1933	2.75382	3.65431	2.29047	3.74638	10.9904	4.45849	12.3594	13.1681	9.15629	24.4364
LMON_1583	Nitrogen regulatory protein P-II		+	365	lmo1517	341.701	101.369	537.268	11.8805	9.66923	1099.15	87.4366	69.3016	19.7697	15.0359	3.00797	4.1256	3.56339	1.61444	1.96216	3.90805	4.35848	5.78288	5.02265	5.75533
LMON_1584	FIG00774153: hypothetical protein		+	380	lmo1518	1851.78	854.11	1160.9	526.938	511.946	4402.11	1040.34	927.651	1426.55	1088.38	8.78034	8.56676	5.06825	7.55467	12.4886	7.03473	11.771	9.36846	11.0864	4.22858
LMON_1585	Aspartyl-tRNA synthetase	aspS	-	1775	lmo1519	7225.64	12490.9	9864.3	16391.4	10833.8	3512.4	9719.83	12683.7	9208.47	8393.26	27.9674	17.8894	17.6325	7.67851	7.6009	115.722	29.0116	18.7111	16.8873	9.28053
LMON_1586	Histidyl-tRNA synthetase	hisS	-	1277	lmo1520	4786.65	8707.32	6840.69	10119.3	7445.22	2782.76	6652.83	8857.36	6584.92	2589.54	16.7578	9.03618	9.83285	7.22292	17.1994	46.1217	12.0092	8.14438	8.01725	12.334
LMON_1587	N-acetylmuramoyl-L-alanine amidase		+	1283	lmo1521	6167.37	7940.01	10850.1	15509.6	19809.6	3227.8	5920.15	7422	8705.04	4128.61	193.538	192.821	105.511	43.2978	79.2845	308.68	163.487	108.193	68.3432	43.7008
LMON_1588	D-tyrosyl-tRNA(Tyr) deacylase		-	452	lmo1522	3243.53	2599.02	2523.13	2318.47	1620.55	2166.68	1988.56	1633.68	1422.16	1895.34	10.9399	7.93763	4.42106	4.44964	2.35537	6.96428	8.514	6.68514	6.52031	0
LMON_1589	GTP pyrophosphokinase , (p)ppGpp synthetase I	relA	-	2216	lmo1523	13379.1	12026.6	10652.8	8242.78	6694.56	8604.98	8838.71	7738.54	6190.48	4470.06	320.781	217.125	128.939	17.489	21.5169	165.506	229.875	156.399	76.9227	19.7361
LMON_1590	Adenine phosphoribosyltransferase	apt	-	521	lmo1524	3954.43	3223.8	3739.95	2318.67	1466.25	2651.67	3169.87	2580.67	2605.28	1544.16	6.29747	4.5749	1.87371	2.25578	0.499387	10.5971	10.4714	4.69715	1.67588	1.52676
LMON_1591	Single-stranded-DNA-specific exonuclease RecJ		-	2351	lmo1525	11568.5	10568.7	10375.8	5063.05	4610.3	9153.94	10387	9510.82	9208.03	4819.27	22.2025	17.7597	5.45972	3.29079	11.132	42.4042	29.7983	15.0498	8.19831	2.70182
LMON_1592	FIG00774752: hypothetical protein		-	344	lmo1526	439.374	433.182	684.599	2617.46	3789.81	845.037	1559.54	2092.33	3477.06	7850.01	0.832187	0.650242	2.86711	3.22887	6.10274	3.04583	1.33736	2.96062	4.48583	11.6307
LMON_1593	Protein-export membrane protein SecD (TC 3.A.5.1.1) / Protein-export membrane protein SecF (TC 3.A.5.1.1)		-	2264	lmo1527	20952.9	22536.9	25400.4	29142.5	25617.5	13708.2	21616.5	24999.9	33263.7	21602.3	14.4823	14.216	13.2325	11.6726	12.7756	20.3712	13.7963	7.28187	13.8125	8.10546
LMON_1594	FIG00774068: hypothetical protein		-	290	lmo1528	2948.33	3209.71	4096.65	4229.75	4297.59	2102.4	3048.33	3959.27	5484.21	786.557	1.67122	1.25528	0.601946	0	0.463997	1.93986	1.4747	0	0.618515	0
LMON_1595	Preprotein translocase subunit YajC (TC 3.A.5.1.1)		-	329	lmo1529	16527.7	19618	17923	12800.9	3877.68	8582.29	17364.2	14205.2	11827.6	5585.94	3.85759	3.586	8.81567	2.19386	2.46155	4.77293	5.82836	2.48793	3.68837	3.87689
LMON_1596	tRNA-guanine transglycosylase	tgt	-	1139	lmo1530	21953.9	23215.5	18682.8	10003.4	6771.39	15196.3	18843.6	15070.7	12022.7	2104.51	15.9081	7.12868	8.49323	1.55252	3.81815	6.99818	8.6939	5.2752	4.15279	1.17507
LMON_1597	S-adenosylmethionine:tRNA ribosyltransferase-isomerase	queA	-	1028	lmo1531	4879.89	5033.97	3910.15	3936.05	3026.38	5206.51	4804.97	3191.43	3184.49	864.504	18.3729	8.47536	4.46631	0.517506	3.85354	5.59593	4.93239	4.35187	2.19071	0
LMON_1598	Holliday junction DNA helicase RuvB	ruvB	-	1007	lmo1532	4232.88	4441.73	3385.16	3159.44	2841.11	4366.87	4884.82	3362.77	2969.92	770.644	6.30121	1.52464	1.9895	0	0.499387	4.47422	5.35909	0.878803	0.97925	2.35013
LMON_1599	Holliday junction DNA helicase RuvA	ruvA	-	605	lmo1533	3197.78	3282.3	2679.71	2478.32	2296	2774.77	3525.32	2488.98	2208.4	491.173	2.18824	1.32358	0	0	0.963384	3.08238	0.716066	0	0	0
LMON_1600	L-lactate dehydrogenase		-	935	lmo1534	2280.37	1796.87	1638.77	1332.45	1797.48	904.332	850.927	607.574	644.545	453.356	3.31255	0.941707	1.01871	1.61444	0.998775	0.553105	2.34761	0	1.08293	0
LMON_1601	FIG000859: hypothetical protein YebC		-	725	lmo1535	2018.27	1612.88	1805.45	2210.25	3445.83	1102.08	1271.9	1135.32	1529.01	994.303	1.92537	0.986912	1.9895	1.15885	3.24798	1.39184	0.336749	1.13503	1.23703	0
LMON_1602	Prephenate dehydratase		-	848	lmo1536	4003.97	3503.28	2977.25	1507.12	1138.3	8317.73	5434.01	3946.89	2230.2	507.479	5.75804	1.52364	3.10138	1.03501	2.89015	4.17577	2.25285	2.29351	2.16586	4.70026
LMON_1603	GTP-binding protein Obg	obgE	-	1289	lmo1537	10453.6	9252.01	8445.7	3322.73	2998.9	25433	17945.4	13000.3	7753.15	1868.18	6.8724	3.83513	5.60081	2.64945	5.8157	9.48873	4.60527	2.35911	4.07467	5.75533
LMON_1604	Glycerol kinase	glpK	-	1493	lmo1538	1933.38	1327.33	1363.43	5828.92	40576.1	2691.64	3131.26	2990.63	5206.9	180520	2.20193	0.650242	1.89749	0	7.20769	1.38676	1.33736	0.512448	0.850723	34.0686
LMON_1605	Glycerol uptake facilitator protein		-	818	lmo1539	655.894	342.309	311.704	5131.83	25182.8	1416.5	1288.17	1130.04	2429.49	119072	12.8684	9.77584	5.06825	4.26388	11.0258	3.09013	4.84726	1.43578	1.36556	26.7865
LMON_1606	LSU ribosomal protein L27p	rpmA	-	290	lmo1540	37862.3	51587.9	62001.9	36072.6	7774.91	24097.1	49500.1	31216.1	19938.1	21444.6	4.39017	5.22316	9.32292	6.06407	1.39199	5.31829	8.36069	0.899874	2.6807	4.22858
LMON_1607	FIG139598: Potential ribosomal protein		-	317	lmo1541	38524.3	53789.1	58110.9	33268.2	7040.06	23211	48017	32277.5	20155.8	15335.1	4.97879	3.76683	5.85386	2.8352	0	3.92645	5.07454	4.22446	3.01374	1.52676
LMON_1608	LSU ribosomal protein L21p	rplU	-	308	lmo1542	63316.6	84880	97597.4	56197	12397.4	37658.5	77149	52062.8	33988.9	23029.8	23.3418	28.1599	40.1427	17.6128	10.9904	27.155	37.579	24.0121	18.9978	8.57715
LMON_1609	Cytoplasmic axial filament protein CafA and Ribonuclease G		-	1361	lmo1543	2284.98	2142.63	1788.73	1967.16	1229.1	2583.33	2457.73	2292.52	2290.57	1669.9	35.2846	12.9647	11.0808	2.19386	8.74124	40.5137	31.4676	23.834	20.646	11.8624
LMON_1610	Septum site-determining protein MinD	minD	-	800	lmo1544	6083.12	7380.47	6550.58	6144.55	3112.83	6073.12	8056.22	6908.63	6026.62	1475.7	4.13789	1.01001	1.06396	1.09693	0	2.24873	3.83701	1.50138	1.98692	0
LMON_1611	Septum site-determining protein MinC	minC	-	677	lmo1545	4123.93	5030.92	4336.43	4339.04	2199.52	3304.13	3512.72	4406.74	4243.51	648.685	1.3629	1.25528	1.34231	1.03501	0.927993	1.38918	0.673499	0	1.31514	0
LMON_1612	Rod shape-determining protein MreD	mreD	-	518	lmo1546	1718.22	1433.2	908.069	766.392	540.879	1614.84	1035.27	1292.63	1544.78	627.902	4.40573	2.84723	1.43548	2.13194	8.74124	3.91313	2.63698	3.01765	2.73111	1.17507
LMON_1613	Rod shape-determining protein MreC	mreC	-	887	lmo1547	15725	12047.7	10522	8430.31	5857.08	17945.9	12558.6	11287.4	12245	4586.28	6.86182	5.96381	7.03513	5.48465	12.06	9.20068	6.75347	4.41747	3.58469	1.52676
LMON_1614	Rod shape-determining protein MreB	mreB	-	1013	lmo1548	24012	19319	16317	10144.2	8831.28	26173	21369.3	19067.1	19060.3	3836.98	7.694	4.9538	7.65818	3.74638	10.9197	12.27	8.09084	6.54143	6.29665	4.22858
LMON_1615	DNA repair protein RadC	radC	-	674	lmo1549	52.246	47.8742	32.6509	13.3489	16.8061	20.9526	25.1979	18.1714	13.9652	8.92884	105.97	63.3165	61.5108	13.2251	30.8637	29.2078	29.3813	24.6424	20.0239	9.63222
LMON_1616	Late competence protein ComC, processing protease	comC	-	710	lmo1550	3.55986	5.87627	2.08267	1.55252	0.463997	0.83099	1.00543	4.47451	3.70751	2.35013	77.2073	46.5707	26.822	10.4518	20.5889	14.7726	15.14	18.7369	20.0552	9.98391
LMON_1617	Dihydrofolate synthase / Folylpolyglutamate synthase	folC	-	1289	lmo1551	1991.86	2418.07	2095.26	1639.19	495.054	1057.74	1488.8	1324.91	1057.12	574.065	42.2535	24.8893	23.6965	7.28484	16.8769	14.1808	11.3116	13.7094	15.9862	20.4395
LMON_1618	Valyl-tRNA synthetase	valS	-	2651	lmo1552	9903.06	9986.15	9221.92	8069.99	4222.1	8052.73	7336.76	5627.69	4352.2	4300.1	101.562	43.8724	34.5983	14.1363	22.4095	56.9125	38.8581	35.5133	25.6261	33.7169
LMON_1619	Glutamate-1-semialdehyde aminotransferase	hemL	-	1289	lmo1553	6183.76	3765.06	3801.42	6203.8	7293.83	5274.18	4199.83	3522.77	5171.38	4954.05	58.6407	27.827	22.7004	3.93213	9.16984	56.9127	49.3014	24.9939	15.9017	30.5434
LMON_1620	Porphobilinogen synthase	hemB	-	974	lmo1554	2126.04	1533.19	1437.59	2526.29	2929.12	1393.83	1490.89	1357.09	1857.31	776.486	10.6802	6.7699	3.3318	1.03501	3.42493	18.9428	11.4355	5.72205	2.06218	10.1039
LMON_1621	Uroporphyrinogen-III synthase	hemD	-	722	lmo1555	2322.33	1817.79	1573.81	2896.64	3366.37	1338.45	1384.08	1586.61	2127.43	600.396	7.64979	3.09249	1.31968	0	0	7.50456	4.14082	1.73653	1.49408	3.87689
LMON_1622	Porphobilinogen deaminase	hemC	-	929	lmo1556	2518.26	1959.03	1886.74	3323.16	4244.94	1592.83	1757.81	1730.77	2359.41	607.575	10.7069	4.88649	2.12943	0	5.74491	14.778	8.35233	4.41747	2.21628	9.28053
LMON_1623	Glutamyl-tRNA reductase	hemA	-	1307	lmo1557	3885.43	3109.69	2916.4	4968.63	6667.41	2685.46	3014.15	3039.13	3743.98	1213.75	11.275	6.34668	2.40626	0.517506	1.49816	10.844	5.65327	2.74654	1.93366	9.75221
LMON_1624	GTP-binding protein EngB	engB	-	584	lmo1558	4249.97	3970.59	4603.83	2793.08	2244.15	8155.21	7453.38	5969.16	4917.56	2445.4	3.83641	1.27738	1.24914	0.579424	0.927993	10.6259	2.05825	0.813202	2.34481	2.35013
LMON_1625	Threonyl-tRNA synthetase	thrS	-	1922	lmo1559	13854.1	16484.7	14680.2	11944	5984.64	9337.58	11024	9517.55	8760.95	8932.72	24.2961	10.2905	13.2594	6.6435	9.63384	21.2126	12.8238	10.2262	5.59075	15.0359
LMON_1626	Helicase loader DnaI	dnaI	-	923	lmo1560	2726.96	2540.69	2501.83	3588.02	3022.48	4219.76	3229.6	2927.51	3421.49	11539.5	5.21862	3.49846	4.88307	3.29079	3.78275	7.50698	2.21028	2.42471	2.39807	9.75221
LMON_1627	chromosome replication initiation / membrane attachment protein DnaB	dnaB	-	1376	lmo1561	3430.56	3363.64	3246.04	5172.43	4433.61	4977.17	3696.25	3668.5	4013.74	8021.43	9.8592	4.66233	2.49943	2.3177	4.21136	8.64442	7.30306	2.67855	2.39522	3.5252
LMON_1628	Ribonucleotide reductase transcriptional regulator NrdR	nrdR	-	464	lmo1562	1348.75	1281.22	1301.24	2199.16	1719.21	2277.25	1750.1	1527.04	1443.04	3048.73	1.90794	0	0.74036	0	2.46155	1.67747	2.01086	0.256224	0.850723	0
LMON_1629	Dephospho-CoA kinase	coaE	-	602	lmo1563	1003.5	700.765	487.449	906.653	1304.71	1415.96	538.945	486.163	626.481	1727.08	61.1921	41.3033	24.7846	1.55252	0.463997	9.4909	15.3052	7.54526	3.27649	2.35013
LMON_1630	Formamidopyrimidine-DNA glycosylase	mutM	-	821	lmo1564	1623.87	1078.22	877.13	1573.47	2288.92	2305.99	1001.46	902.91	1010.55	2862.72	74.4267	31.7718	32.4201	2.77328	2.31998	20.9713	15.6032	12.9431	5.64972	0
LMON_1631	DNA polymerase I	polA	-	2627	lmo1565	5057.8	3400.92	2600.25	5193.33	6474.1	6958.32	3487.78	3153.17	3281.11	8699.13	73.2681	31.0311	21.4313	4.38772	5.24553	27.3619	29.1334	18.0487	10.6781	3.87689
LMON_1632	Isocitrate dehydrogenase [NADP]	citC	-	1262	lmo1566	10897.2	7935.42	5018.93	4190.68	7977.63	15463	9836.34	6003.19	4600.86	20371.8	16.1486	10.604	10.4348	4.96714	3.88893	8.07849	2.87896	2.67855	4.27561	1.52676
LMON_1633	Citrate synthase (si)	citZ	-	1121	lmo1567	6078.1	5586.04	3151.19	2563.77	5132.02	8643.4	6498.31	4229.02	3139.69	12312.5	5.4709	2.17488	2.9162	1.67635	1.42738	5.82685	1.7215	1.71308	1.08293	1.17507
LMON_1634	membrane protein		-	461	lmo1568	2002.8	1954.1	992.541	689.2	1160.1	2087.12	1103.15	1184.87	894.95	1357.96	4.12356	1.32358	0.74036	1.15885	0.463997	1.39184	1.2948	0.512448	1.16104	1.17507
LMON_1635	FxsA protein	fxsA	-	377	lmo1569	491.668	314.8	225.128	544.073	806.152	717.007	400.785	428.342	568.668	1077.24	0.8216	0.291465	0.300973	1.03501	0.463997	0.277885	0.626115	0.256224	0	0
LMON_1636	Pyruvate kinase	pykA	-	1757	lmo1570	35905.2	31007.1	53830	65420.9	61919.5	29228.2	33831.9	40150.7	69720	42885.4	9.06813	9.44016	12.1686	6.91333	15.6658	7.81126	6.38885	6.81395	11.8277	6.22702
LMON_1637	6-phosphofructokinase	pfkA	-	959	lmo1571	17187.4	14744.8	27041	43336.2	26176.1	19557.8	18355.2	19490.5	38375.6	13688.1	4.68978	2.80301	5.71544	3.8083	7.06612	5.8634	4.02173	4.31114	7.85745	4.58027
LMON_1638	FIG00775932: hypothetical protein		+	119		16.409	2.21909	0.624569	0.517506	1.42738	4.17019	2.54221	1.13503	1.18661	0	26.5541	28.7205	27.6517	14.2601	7.63629	53.505	21.4655	27.2725	24.5928	12.6857
LMON_1639	Acetyl-coenzyme A carboxyl transferase alpha chain	accA	-	956	lmo1572	9121.67	10254.9	11599.5	7417.71	4035.42	9338.12	14798.3	9151.34	9953.93	7809.59	3.81711	4.41707	3.63278	2.07002	2.92554	15.3308	6.07034	5.57118	4.30403	2.35013
LMON_1640	Acetyl-coenzyme A carboxyl transferase beta chain	accD	-	884	lmo1573	9400.11	11756.6	13067.1	7146.78	4504.89	8323.06	17081.9	11855.9	12648.5	4992.05	4.41632	4.1025	4.2332	2.25578	5.38709	14.4245	4.31591	5.05874	2.55502	0
LMON_1641	DNA polymerase III alpha subunit	dnaE	-	3326	lmo1574	6398.31	8413.77	6214.75	6744.01	4091.34	9291.79	8929.9	6601.18	5384.39	5307.65	22.461	15.6522	17.2169	4.38772	8.13568	28.9663	31.4347	16.5895	16.3135	13.3891
LMON_1642	FIG146085: 3'-to-5' oligoribonuclease A, Bacillus type		-	935	lmo1575	1265.12	1118.16	1353.89	1338.89	3322.19	3838.81	2072.27	1704.28	2650.38	8479.74	2.18263	0.291465	1.57389	0	1.46277	2.49031	1.25223	1.73653	0.464417	0
LMON_1643	FIG009439: Cytosolic protein containing multiple CBS domains		-	1313	lmo1576	1570.97	1361.31	1609.32	1872.27	5442.03	4438.09	2198.59	1987.85	3286.11	10250.1	1.09318	1.52464	0.624569	0	0	3.61201	1.67411	1.13503	0.568099	0
LMON_1644	FIG002379: metal-dependent hydrolase		-	686	lmo1577	740.983	691.32	805.931	1003.21	2614.04	2074.18	1023.5	981.654	1601.81	4833.22	7.95687	3.13968	5.04295	1.61444	2.81937	10.3141	6.43624	6.53048	4.97224	2.70182
LMON_1645	Proline dipeptidase		+	1097	lmo1578	6583.77	3843.96	4582.18	10746.2	15015.4	6861.32	6360.04	4716.31	9728.16	35511.5	83.5447	36.8332	51.9513	53.9972	1708.17	124.571	112.456	205.405	770.936	1880.59
LMON_1646	Alanine dehydrogenase		-	1112	lmo1579	4605.96	2202.22	6090.54	12039.1	37533.4	3159.74	5028.35	8136.83	25216.4	124014	32.8522	16.7197	11.2936	22.2703	258.049	85.9312	36.3815	48.5249	111.647	93.9804
LMON_1647	Universal stress protein family		+	464	lmo1580	1733.59	1619.86	3151.78	19034.8	33515.1	2292.78	4653.92	4788.8	12688.5	190040	7.66411	7.55576	5.57703	6.58158	19.0553	20.6883	20.1755	13.8937	14.6654	38.7689
LMON_1648	Acetate kinase	ackA	-	1217	lmo1581	21948.4	24478.3	16911.7	15769.2	15465.4	12559.9	16168.4	14543.9	10992.2	5794.92	7.38568	4.1035	6.45313	24.0927	183.782	28.2878	23.6515	26.3547	148.904	262.213
LMON_1649	Adenine-specific methyltransferase		-	998	lmo1582	18587.8	21048.2	18207.8	15619.2	17822.1	12137.9	14001.7	13329.1	11744.9	5414.5	74.6616	45.4684	57.6199	9.93429	93.9044	22.4641	31.307	24.6462	69.4407	176.578
LMON_1650	Thiol peroxidase, Tpx-type	tpx	-	497	lmo1583	8474.43	4649.42	3001.2	6082.99	5370.64	16982.3	8444.54	4548.15	4598.14	15672.3	6.5535	4.01209	3.61131	3.22887	5.74491	7.7931	3.39561	2.70201	3.73878	6.22702
LMON_1651	BH3197 unknown conserved protein		-	536	lmo1584	800.385	1066.9	1294.67	1046.85	821.086	378.352	620.281	618.685	486.925	376.153	13.6645	6.18995	9.87962	4.26388	4.21136	8.63643	5.20224	4.50415	6.93431	17.0343
LMON_1652	Protease IV		-	1013	lmo1585	1237.74	1742.56	2304.79	1600.58	1348.79	576.976	1109.92	1093.49	798.99	250.694	17.77	9.08139	8.07531	1.09693	5.3517	10.576	7.92917	5.99935	3.81404	12.454
LMON_1653	NAD kinase		+	803	lmo1586	3400.36	3621.83	6893.64	11723.1	8046.68	5316.29	8035.89	9055.88	9659.52	3617.75	1.9042	1.8392	3.54077	4.38772	1.92677	3.05915	1.63155	3.55974	3.01659	1.17507
LMON_1654	Ornithine carbamoyltransferase	argF	-	950	lmo1587	75.2714	42.6443	34.4533	189.26	30.1834	48.7299	77.0549	81.4657	75.617	251.741	11.2296	8.27144	8.07646	3.8083	29.6133	97.6326	33.5928	31.6605	66.8961	4.70026
LMON_1655	Acetylornithine aminotransferase	argD	-	1160	lmo1588	17.8142	19.1026	15.9904	133.462	10.7034	37.4286	48.2744	44.3918	56.2031	167.05	0.550015	0.650242	0	0	0.998775	21.1451	5.57777	3.79489	5.72213	2.70182
LMON_1656	Acetylglutamate kinase	argB	-	752	lmo1589	10.3862	11.9286	12.6559	56.3325	5.70952	18.9922	27.019	29.8435	25.6743	61.4385	1.10003	0.58293	1.48072	1.03501	3.81815	9.13507	1.2948	1.15849	0.514833	2.35013
LMON_1657	Glutamate N-acetyltransferase / N-acetylglutamate synthase	argJ	-	1196	lmo1590	10.9468	14.9769	17.3074	291.54	9.52767	30.2279	52.1137	46.6322	48.722	62.4936	0.823471	0	0.300973	0.579424	0	6.13596	1.96348	0.622579	0	3.87689
LMON_1658	N-acetyl-gamma-glutamyl-phosphate reductase	argC	-	1031	lmo1591	14.5558	29.5296	39.2919	777.036	18.8391	29.1142	54.3141	63.4223	64.623	31.2468	1.3629	0.9196	2.89357	0	4.81692	2.22791	1.347	1.20063	0.903989	3.05351
LMON_1659	tRNA S(4)U 4-thiouridine synthase (former ThiI)		-	1211	lmo1592	4091.6	4272.68	3695.82	2309.57	824.594	1877.11	2637.03	1928.29	1070.04	726.823	1.93222	1.52464	2.72986	1.15885	0.463997	3.34211	1.58416	0.256224	0.568099	1.52676
LMON_1660	Cysteine desulfurase		-	1139	lmo1593	2696.62	3051.15	2608.31	1274.63	650.685	1384.26	2061.54	1524.35	875.267	387.304	0.280301	0	0.323595	0.517506	0.463997	0.849144	0.758632	0.256224	0	0
LMON_1661	Septation ring formation regulator EzrA		-	1715	lmo1594	9006.97	11289.9	12840.7	14237.7	10603.2	8793.28	13349.5	11182.8	9537.17	1983.2	37.436	19.0131	12.6574	4.90522	8.56428	16.157	18.5731	8.45131	7.65293	1.17507
LMON_1662	Free methionine-(R)-sulfoxide reductase, contains GAF domain		+	488	lmo1595	982.279	828.069	557.903	966.172	586.976	1410.97	1122.92	816.49	698.184	290.998	13.0914	9.50648	4.9057	5.87832	7.24308	22.8402	10.875	11.683	7.29505	3.87689
LMON_1663	SSU ribosomal protein S4p (S9e)	rpsD	+	602	lmo1596	140547	156913	172793	76636	15301.6	94840.1	143161	87727.6	46707.2	7532.18	24.7445	20.3126	32.0873	10.7835	6.63752	32.0905	27.0506	14.8544	9.17471	1.52676
LMON_1665	FIG00774834: hypothetical protein		-	779	lmo1597	3234.38	3148.89	3461.23	4894.85	3596.1	1984.45	1584.78	2134.24	1475.34	787.173	13.1562	5.22415	4.81368	4.96714	5.8157	26.2603	23.8326	9.5442	9.99489	1.52676
LMON_1666	Tyrosyl-tRNA synthetase ## cluster 1	tyrS	-	1259	lmo1598	3437.09	3352.5	3323.46	3060.45	1436.31	734.175	1309.96	1727.56	1224.15	2016.32	0.54317	0.628135	1.06396	0.579424	0.463997	0	0	0.300754	0.232208	1.52676
LMON_1667	Catabolite control protein A	ccpA	-	1007	lmo1599	9622.23	10217.8	11973.1	14678.8	16223.5	14082.4	10770.3	9694.42	8521.98	14096.8	2.46667	1.21007	2.59144	2.8352	9.09906	5.58576	3.06368	3.23792	2.39807	14.3325
LMON_1668	Chorismate mutase I / 2-keto-3-deoxy-D-arabino-heptulosonate-7-phosphate synthase I beta	aroA	-	1085	lmo1600	8175.99	9485.01	9780.15	7870.87	1767.13	5983.73	9062.58	8286.35	4956.54	1526.57	6.30121	5.02012	4.60472	2.19386	5.74491	4.51295	3.35304	2.93716	1.31514	6.22702
LMON_1669	general stress protein		-	524	lmo1601	4025.36	3089.57	5834.71	15997.7	24558.6	6061.55	7034.85	8161.82	19152.5	74446.8	21.8543	12.7347	28.9687	62.1932	139.274	33.2408	39.0023	41.5466	106.582	378.855
LMON_1670	hypothetical protein		-	455	lmo1602	3341.48	2914.27	5456.48	15847.9	19393.7	4894.98	6128.64	7549.68	16755.3	63119.1	1.11249	0.964806	2.24523	1.03501	7.1369	3.34986	1.7215	2.76761	2.04019	11.5107
LMON_1671	aminopeptidase		+	1112	lmo1603	3879.3	7041.97	8130.98	10606.5	3392.43	1349.87	5759.3	5636.24	3621.73	627.894	66.2213	93.8371	84.0025	46.0313	50.56	63.7916	76.7875	89.4565	68.3681	2.35013
LMON_1672	Alkyl hydroperoxide reductase subunit C-like protein		-	545	lmo1604	4612.14	7388.01	9288.82	7336.09	3903.61	1912.66	4595.74	4730.81	3583.03	1032.49	34.42	54.9497	38.5473	41.8912	67.5824	73.5076	87.8387	99.5035	111.151	20.9112
LMON_1673	UDP-N-acetylmuramate--alanine ligase	murC	-	1343	lmo1605	11744.6	9969.18	11181	11601.4	25641.1	7277.49	7023.71	7061.15	10072.6	11747	7.13651	4.08139	3.00937	1.15885	4.31753	10.2853	5.26914	3.02383	3.97099	2.70182
LMON_1674	Cell division protein FtsK		-	2354	lmo1606	6482.29	7406.36	9526.35	15096.4	51610.7	1155.93	2078.68	4959.62	6197.34	13490.7	42.1134	29.5556	34.0584	15.357	92.5713	35.7747	24.3688	25.1635	17.7295	30.1917
LMON_1675	Phenylalanyl-tRNA synthetase beta chain	pheT	-	617	lmo1607	3904.74	3474.69	3694.79	2843.06	3426.19	3888.2	3738.67	2862.17	3421.51	5115.97	1.35418	1.23317	2.45303	1.61444	3.31876	4.45607	1.44683	2.76761	2.83479	6.57871
LMON_1676	hypothetical protein		-	800	lmo1608	3320.74	2434.24	2067.54	3404.97	5153.05	3834.65	2871.38	1881.56	2545.56	5998.08	2.20193	0.628135	1.55127	0.517506	0	2.52395	1.63155	0.321825	0.33589	0
LMON_1677	FIG009688: Thioredoxin		-	311	lmo1609	1023.25	833.126	648.468	1180.62	1744.17	1101.19	853.855	627.395	851.965	1716.78	0.541299	0	0	0.579424	0.499387	0.275221	0.962865	0.256224	0.618515	0
LMON_1678	FIG00774415: hypothetical protein		-	128	lmo1610	389.146	396.004	482.303	736.288	1301.75	450.911	395.384	499.443	690.721	858.422	0	0	0.323595	0	0	0.275221	0	0	0.282625	0
LMON_1679	glutamyl-aminopeptidase, putative		-	1073	lmo1611	2454.17	2623.25	3185.3	5646.44	8693.48	3672.12	3248.73	3854.28	5884.26	6806.23	4.93832	3.07237	1.57389	1.09693	4.24675	3.93153	4.51532	1.73653	1.93366	8.10546
LMON_1680	FIG00774243: hypothetical protein		+	311	lmo1612	1392.55	1303.25	2136.31	4663.32	3830.2	2903.63	2396.53	2219.5	3372.1	5800.71	12.058	12.4182	15.7615	13.2251	13.2396	63.2258	20.2984	26.2142	18.7429	6.9304
LMON_1681	FIG00774581: hypothetical protein		-	248	lmo1613	75.0427	92.55	128.607	147.258	212.66	211.822	116.1	156.417	160.919	127.689	7.12094	6.92663	5.87916	3.74638	5.21014	12.2407	9.12085	6.40784	4.04625	5.40364
LMON_1682	CDS_ID OB2240		-	851	lmo1614	617.99	431.642	507.1	378.834	231.318	293.63	311.391	225.084	163.145	106.083	37.0025	17.7357	17.8415	8.6516	19.6255	30.6534	14.148	14.682	12.9114	6.57871
LMON_1683	tRNA (guanine46-N7-)-methyltransferase	trmB	-	644	lmo1615	3712.3	3265.69	3334.1	1450.51	1279.89	2248.54	1907.95	1705.46	1433.91	1151.91	7.38381	3.11658	2.52205	2.19386	3.35415	9.71408	2.64179	0.944404	1.36556	1.17507
LMON_1684	aminoglycoside phosphotransferase family protein		-	782	lmo1616	5627.21	4704.14	5150.87	2442.91	2510.92	3556.56	3313.2	3017.25	2482.91	1522.45	6.00846	2.22008	1.64328	0.517506	1.39199	10.548	2.96891	0.321825	1.82997	3.5252
LMON_1685	Membrane component of multidrug resistance system		-	1463	lmo1617	1360.73	1539.13	1281.18	384.793	447.659	2354.22	2720.92	2085.14	3296.75	1665.07	1.93596	0.33667	0.416765	1.61444	0.499387	1.66973	0.668682	0.512448	0.33589	2.70182
LMON_1686	Transcriptional regulator, MarR family		-	440	lmo1618	370.884	411.797	369.218	84.7601	169.131	872.307	828.905	675.251	1187.82	262.66	3.01979	1.25627	0.74036	1.03501	5.74491	2.50072	0.336749	1.13503	0.747042	0
LMON_1687	D-alanine aminotransferase	daaA	-	869	lmo1619	6005.92	4020.88	4973.3	5840.25	1428.8	5094.33	4662.41	5436.06	4669.88	1738.34	2.74323	0.874394	1.85224	1.55252	1.42738	3.07972	0.673499	1.79975	1.41597	1.17507
LMON_1688	Acetylornithine deacetylase/Succinyl-diaminopimelate desuccinylase and related deacylases		-	1412	lmo1620	10584.2	9602.33	12364.6	16497.7	22042	10341.8	11841.1	13069.6	15553.6	22448.4	7.94816	4.41806	6.87141	4.44964	8.9575	5.59109	5.35909	3.28006	4.97509	9.63222
LMON_1689	MutT/nudix family protein		-	413	lmo1621	759.866	643.858	773.045	914.87	1189.35	277.059	402.543	503.547	759.91	483.274	13.6888	4.37087	3.56339	1.03501	0.463997	3.89497	3.39079	1.71308	2.78438	1.52676
LMON_1690	YjeF protein, C-terminal domain		+	830	lmo1622	2217.34	1509.65	2963.18	1801.92	3739.81	640.109	803.037	1158.7	2429.66	2087.88	12.5782	11.411	8.58372	4.65755	5.7803	11.2153	11.5437	26.2166	25.1758	5.40364
LMON_1691	FIG00775051: hypothetical protein		-	653	lmo1623	1591.8	1410.77	1556.71	1593.95	1735.73	905.525	1337.78	1754.44	2848.85	3238.17	37.8814	17.5317	27.7222	8.71352	27.368	6.74377	4.69522	10.1324	21.6878	2.35013
LMON_1692	Membrane protein involved in the export of O-antigen, teichoic acid lipoteichoic acids		-	1613	lmo1624	3282.52	3216.1	3456.65	2815.01	4381.42	1935.99	2787.58	3800.57	5554.29	3847.43	43.0122	26.8391	30.4015	12.9155	37.1788	13.6824	6.03741	10.8972	31.0897	3.5252
LMON_1693	Membrane protein involved in the export of O-antigen, teichoic acid lipoteichoic acids		-	1613	lmo1625	4063.85	4256.51	5920.91	4680.92	2836.93	1125.07	1763.15	3336.86	4165.5	976.909	18.6395	9.14969	14.0273	3.35271	7.77785	6.45015	2.92634	3.95967	10.9798	5.75533
LMON_1694	FIG00774419: hypothetical protein		-	437	lmo1626	1026.59	1060.34	1923.23	1191.51	862.846	336.611	698.425	906.055	1103.77	137.098	9.58077	4.70853	7.72757	3.87021	10.668	2.25139	0.626115	1.94823	2.88521	3.87689
LMON_1695	Tryptophan synthase alpha chain	trpA	-	773	lmo1627	171.382	95.4834	131.378	130.636	69.5091	144.125	77.0042	81.9246	120.945	179.855	16.4326	12.6693	9.95133	4.90522	17.2701	5.60101	4.35848	4.84086	7.038	2.70182
LMON_1696	Tryptophan synthase beta chain	trpB	-	1202	lmo1628	214.688	108.382	157.946	181.241	87.1686	219.667	96.2501	105.651	161.104	260.678	14.8349	8.16079	6.66361	9.93429	11.596	5.01692	4.61869	3.21684	5.38982	6.22702
LMON_1697	Phosphoribosylanthranilate isomerase	trpF	-	608	lmo1629	98.9283	47.419	59.6845	64.7586	37.2495	107.219	41.8635	45.8391	76.8512	92.5653	4.11859	2.46634	0.624569	1.03501	4.38831	2.25139	0.915481	0.300754	1.93081	0
LMON_1698	Indole-3-glycerol phosphate synthase	trpC	-	758	lmo1630	77.2528	40.601	49.9341	67.0144	29.9357	94.3315	33.3799	43.4589	70.8826	116.418	1.07886	0.627143	0.323595	0.579424	1.42738	1.66706	1.44683	0.878803	0.747042	5.40364
LMON_1699	Anthranilate phosphoribosyltransferase	trpD	-	1019	lmo1631	108.231	71.0523	73.1743	105.553	50.3476	156.153	65.5297	72.0409	87.5136	149.312	2.1845	0	0.717738	0.517506	2.49694	1.96818	0.578732	0.256224	1.57292	1.17507
LMON_1700	Anthranilate synthase, amidotransferase component	trpG	-	605	lmo1632	47.0872	41.4552	35.9333	51.9891	16.9477	74.2737	27.5554	29.6826	37.1385	48.2811	0	0.291465	0	0	0.463997	0.828326	0.716066	0.256224	0.514833	1.17507
LMON_1701	Anthranilate synthase, aminase component	trpE	-	1364	lmo1633	110.914	83.4252	80.3567	184.563	36.4316	160.411	68.794	79.1484	88.6214	32.8935	3.01979	3.43016	4.0254	1.67635	2.46155	1.68522	0.626115	1.9693	0.618515	1.52676
LMON_1702	Alcohol dehydrogenase ; Acetaldehyde dehydrogenase		+	2600	lmo1634	225.741	419.946	257625	245286	182767	384.166	230.307	98785.7	270268	471183	15.573	16.9055	63.2104	33.5271	51.4604	21.4561	24.2216	32.2672	46.5739	68.6089
LMON_1703	PhnB protein; putative DNA binding 3-demethylubiquinone-9 3-methyltransferase domain protein		+	428	lmo1635	1842.85	1579.9	1911.06	2077.59	2222.91	1025.66	1377.89	1849.15	1973.27	516.04	15.9237	16.8392	6.31855	3.74638	3.31876	14.2377	13.0524	4.90885	1.64818	5.05195
LMON_1704	ABC transporter, ATP-binding protein		+	920	lmo1636	5021.86	3671.29	5150.09	4183.9	5665.89	10159.4	3054.05	3777.62	5857.33	2987.76	29.2232	34.0282	13.0964	8.07218	10.5618	25.0715	27.7122	13.5633	7.29505	3.87689
LMON_1705	ABC transporter, permease protein		+	1067	lmo1637	4933.02	3445.2	4710.58	3889.75	5118.52	10369.6	2833.64	3475.35	5549.3	5150.86	48.0864	70.3163	25.5449	25.5611	23.0504	60.2495	64.3649	28.2874	10.6418	13.5091
LMON_1706	Muramoyltetrapeptide carboxypeptidase		-	974	lmo1638	3016.71	4517.79	2488.07	1864.24	1362.78	3237.98	6703.66	2291.87	1253.36	2289.51	4.68603	4.68742	1.24914	0.579424	2.39076	18.3977	3.86488	3.53867	3.19553	1.17507
LMON_1707	DNA-3-methyladenine glycosylase		-	581	lmo1639	1238.47	2003.99	1110.87	802.824	602.351	1205.23	2529.65	994.33	542.137	788.005	1.08447	1.27838	1.04133	0	0.463997	4.16511	0.716066	1.43578	1.2903	0
LMON_1708	FIG00774240: hypothetical protein		-	233	lmo1640	717.908	1093.47	589.966	379.808	299.298	750.978	1223.59	533.327	286.168	361.341	3.84016	2.42114	4.67411	1.09693	5.85109	2.2175	0.716066	1.34672	0.850723	0
LMON_1709	Aconitate hydratase	citB	-	2702	lmo1641	37154.3	38169.1	15329.7	8346.74	11223.5	49865.8	34820.4	10774.7	7863.74	22123.4	18.3555	9.50748	10.6664	5.79424	14.9501	29.7721	10.875	5.47201	6.38821	10.4556
LMON_1710	STAS domain protein		-	803	lmo1642	4253.29	3026.73	3052.5	3467.94	3234.09	6196.79	3449.97	2913.89	2727.22	4587.05	7.40312	3.81104	1.94425	0.517506	2.35537	3.07997	2.18595	0	0.800307	0
LMON_1711	STAS domain protein		-	422	lmo1643	1866.35	1351.15	1479.78	1682.29	1586.05	2971.06	1717.29	1330.75	1236.02	2001.94	2.7451	1.54674	0.925542	1.03501	0.499387	3.07997	1.67893	0.321825	0.33589	0
LMON_1712	COG0553: Superfamily II DNA/RNA helicases, SNF2 family		-	3218	lmo1644	11254.7	8466.85	7929.09	8112.55	8664.54	20875.6	9473.18	7587.17	6473	8013.34	32.8391	19.3084	8.60634	6.91333	12.4886	21.7689	17.705	9.04664	8.84312	8.92884
LMON_1713	Exonuclease SbcC		-	3071	lmo1645	2424.09	1737.64	1655.13	2347.06	2849.35	2082.59	1498.91	1403.03	1291.21	2891.66	15.3419	6.85932	5.9938	1.09693	2.85476	6.67624	6.4788	6.21961	1.41882	8.10546
LMON_1714	Exonuclease SbcD		-	1124	lmo1646	592.113	503.817	490.351	570.563	699.613	603.842	539.419	446.641	359.927	287.568	1.93035	1.86031	0	0	0	1.38918	0.668682	0	0.232208	0
LMON_1715	1-acyl-sn-glycerol-3-phosphate acyltransferase		+	608	lmo1647	4540.37	3723.67	3528.47	2233.02	1666.96	2946.65	3247.67	2316.58	1359.74	187.369	122.561	109.903	99.6095	105.389	138.334	228.559	146.888	129.096	106.902	23.1413
LMON_1716	FIG00774115: hypothetical protein		-	515	lmo1649	13938.3	14414.5	19192.4	20156.3	7560.43	7690.01	16803.3	11969.7	7089.09	11868.9	4.92088	8.38495	10.8025	3.29079	3.31876	14.8527	10.3911	8.10462	5.82296	3.5252
LMON_1717	conserved hypothetical protein		-	488	lmo1650	1406.45	1233.32	970.229	788.805	680.892	961.965	1236.74	980.22	580.512	1186.25	3.03973	2.82512	3.10138	1.03501	0.499387	9.19777	6.32677	3.74798	2.47333	0
LMON_1718	ABC transporter, ATP-binding and permease protein		-	1805	lmo1651	1664.66	1974.71	2260.72	839.704	387.394	886.806	1857.69	1720.44	558.076	1407.45	3.81898	2.2874	1.55011	1.67635	3.85354	8.9223	3.25828	3.02622	0.97925	0
LMON_1719	ABC transporter, ATP-binding/permease protein		-	1769	lmo1652	1545.58	1927.62	2336.61	563.813	368.803	875.288	2051.94	1735.1	496.78	473.187	14.2369	8.206	9.18566	1.15885	3.38954	12.3007	13.2226	5.07601	1.02967	1.17507
LMON_1720	Putative cellsurface protein		-	620	lmo1653	36.1436	44.6181	78.4719	137.859	38.3545	11.2255	28.2117	35.3467	17.9213	4.70026	0.271585	0.627143	0	0	0	0.553105	0.626115	0.256224	1.18661	0
LMON_1721	Putative cellsurface protein		-	494	lmo1654	23.0173	31.3688	61.0422	88.5815	28.7953	10.9166	21.8109	22.5889	15.0488	7.75377	2.46854	3.47536	2.15321	1.61444	1.99755	6.42958	6.94807	2.40364	1.59492	1.52676
LMON_1722	membrane protein		-	563	lmo1655	10.127	9.68929	3.14815	3.93213	3.35415	7.50698	4.96154	10.9082	8.29987	4.70026	3.5119	1.92862	1.06396	1.55252	0.463997	1.11928	1.2948	0.321825	2.60259	0
LMON_1723	FIG00774637: hypothetical protein		-	431	lmo1656	40.4235	25	25.1787	27.6931	28.2252	51.945	65.7823	45.4042	29.6339	30.6634	5.48646	3.99098	4.55832	2.13194	1.46277	1.95269	2.68436	2.33565	1.49693	1.52676
LMON_1724	Translation elongation factor Ts	tsf	-	884	lmo1657	46630.6	52543.6	57915.5	27747.9	8891.12	30171.1	39433.3	28058	16516.8	5264.59	10.4111	13.2945	12.6321	6.45774	7.53012	13.7219	8.3133	6.47724	5.46508	1.52676
LMON_1725	SSU ribosomal protein S2p (SAe)	rpsB	-	749	lmo1658	84202.7	96155.8	106045	44757	16072.9	71925.9	103848	67449.7	38780.5	6699.71	12.2885	14.7961	20.4731	5.6704	4.71075	20.401	17.5325	8.31772	6.49474	0
LMON_1726	FIG00774304: hypothetical protein		-	422		12.0456	14.0151	10.2511	4.38772	6.74369	12.285	9.89393	14.0288	16.2908	0	0.539428	0	0.323595	0	0	0	0	0	0.232208	0
LMON_1727	Leucyl-tRNA synthetase	leuS	-	2411	lmo1660	12058.1	14942.3	14232	12208	4329.25	24400.1	19705.8	14990.1	10909.1	5923.39	31.5596	21.9075	15.6376	8.6516	8.67046	31.2816	21.3596	16.4894	10.3081	15.8592
LMON_1728	COG1242: Predicted Fe-S oxidoreductase		+	965	lmo1661	2142.31	2553.46	2495.54	1076.15	679.642	1743.07	2593.75	2074.06	1159.6	416.337	148.428	136.254	102.478	26.5961	30.2935	438.31	238.436	108.257	63.7856	17.7377
LMON_1729	SAM-dependent methyltransferase, MraW methylase family		+	575	lmo1662	1139.46	1203.23	1374.15	680.813	355.39	932.366	1297.01	1036.32	652.502	374.163	140.748	145.268	97.7902	41.2721	35.4329	338.732	227.601	128.148	90.1672	7.40208
LMON_1730	asparagine synthase	ansB	-	1865	lmo1663	23497.2	22804.7	22572.2	11890.9	5805.07	18537.3	22379	14174	10157.3	1998.84	103.791	72.5988	81.9804	23.4292	19.1969	187.953	212.939	176.321	99.6919	18.9127
LMON_1731	S-adenosylmethionine synthetase	metK	-	1199	lmo1664	5798.42	7212	7053.37	1936.72	1205.68	3702.23	7184.92	4468.68	2832.17	413.404	25.4814	16.9276	15.6894	5.42273	6.7083	101.532	104.724	57.0427	32.7485	33.1252
LMON_1732	FIG00774797: hypothetical protein		+	302	lmo1665	1985.35	1789.18	1502.2	815.227	668.569	2095.78	1550.63	1387.93	1334.39	370.03	5.75307	7.37593	5.90063	5.42273	32.1849	12.2666	16.6803	12.8837	8.92124	42.9974
LMON_1733	Putative peptidoglycan bound protein (LPXTG motif) Lmo1666 homolog		-	5135	lmo0435	3113.88	3813.8	6298.73	12051.7	27434.8	3687.56	5766.94	7015.07	7807.21	30569.8	70.6682	71.1847	60.6005	16.7857	35.7553	678.561	518.134	367.065	275.66	53.453
LMON_1734	L-lactate dehydrogenase		-	908	lmo1667	232.377	291.034	367.409	474.267	596.28	171.219	474.031	416.036	410.622	801.154	1.0826	2.19798	1.64328	0	1.42738	14.783	6.78641	2.89263	3.42774	1.52676
LMON_1735	FIG00774067: hypothetical protein		-	242	lmo1668	220.463	236.475	285.866	388.848	326.347	357.234	348.749	281.49	287.451	502.067	0.560602	0.291465	0	0	0	0.550442	0	0	0	0
LMON_1736	8-oxo-dGTPase Bsu YtkD / 8-oxo-GTPase Bsu YtkD		-	473	lmo1669	186.809	224.831	200.65	216.33	213.981	233.774	230.107	180.979	126.168	156.234	0.8216	0.33667	1.64328	0.579424	0	4.48197	1.4747	0.923333	0.747042	0
LMON_1737	Protein YidD		+	266	lmo1670	814.873	488.431	386.473	413.265	656.013	2353.31	1222.64	663.443	715.762	650.477	77.008	87.2721	66.1507	79.0233	73.0756	88.0565	74.2841	72.8774	43.1475	31.9502
LMON_1738	Lmo1671 protein		+	953	lmo1671	1754.29	1739.61	2741.36	349.142	114.104	597.854	779.879	638.136	269.305	38.6489	14.79	15.0884	12.588	8.50561	7.24308	106.307	58.9999	46.8276	23.5773	5.75533
LMON_1739	O-succinylbenzoic acid--CoA ligase	menE	-	1409	lmo1672	4924.99	3711.23	2969.75	4687.9	5644.37	9549.79	5279.33	5022.31	5668.67	3612.2	8.25648	4.61713	10.8539	2.8352	2.89015	15.5801	8.83123	7.33497	3.48385	0
LMON_1740	Naphthoate synthase	menB	-	818	lmo1673	5854.75	4210.34	3693.64	6070.8	11143.3	10108.5	6990.68	5827.84	6932.78	6833.21	2.18637	0.941707	1.43548	2.07002	3.81815	1.97617	1.63155	0.878803	1.23703	0
LMON_1741	2-succinyl-6-hydroxy-2,4-cyclohexadiene-1-carboxylat e synthase		-	827	lmo1674	3966.39	3144.72	2400.34	4413.95	8613.45	7971.56	3967.36	4090.74	5459.67	3565.51	1.63635	1.59096	0	0	0.963384	2.23058	1.09538	1.1561	0.903989	0
LMON_1742	2-succinyl-5-enolpyruvyl-6-hydroxy-3-cyclohexene-1-c arboxylic-acid synthase	menD	-	1742	lmo1675	7494.74	6376.41	5112.87	9588.67	19272.8	16997.4	8744.85	8528.25	11202.4	9674.54	21.921	16.7016	18.7471	16.7857	31.2569	33.0225	36.8047	23.1989	19.9586	20.9112
LMON_1743	Menaquinone-specific isochorismate synthase	menF	-	1388	lmo1676	6084.35	5480.25	4836.25	10134.3	19222.9	13810	8496.39	8315.17	11066.3	8362.51	22.9207	20.2953	17.8855	11.1551	24.5486	25.1805	27.4981	20.7249	15.3904	21.6146
LMON_1744	1,4-dihydroxy-2-naphthoate octaprenyltransferase		+	938	lmo1677	5101.07	4854.51	3985.66	3829.99	4545.1	7102.06	4757.34	3726.27	3616.22	1844.23	5.76366	5.11351	4.95094	0	3.35415	6.15944	6.33665	6.06256	4.71803	5.75533
LMON_1745	5,10-methylenetetrahydrofolate reductase / Homolog of homocysteine-binding domain		-	1853	lmo1678	123.148	105.958	90.3322	124.386	246.493	185.369	166.732	143.506	196.724	886.462	26.3578	18.0473	10.9927	15.3173	74.8923	499.517	108.685	151.014	151.28	49.2245
LMON_1746	Cystathionine beta-lyase		-	1172	lmo1679	29.2631	26.3881	19.5553	35.2875	72.3639	55.0702	31.6584	34.2499	44.942	114.068	0.551886	0	0	0	0.998775	29.186	1.5416	1.6264	0.514833	2.70182
LMON_1747	Cystathionine gamma-synthase		-	1124	lmo1680	41.3715	38.1368	29.8766	44.0232	93.2359	60.2759	43.4099	40.0476	56.8365	130.982	0.832187	0.33667	0	0	0	15.9018	0.668682	0.300754	0	1.52676
LMON_1748	5-methyltetrahydropteroyltriglutamate--homocysteine methyltransferase		-	2297	lmo1681	160.28	138.195	143.493	167.729	268.395	146.902	206.425	169.628	211.269	111.838	0.8216	0	0	0.517506	0.463997	6.93814	0	0.300754	0.464417	1.52676
LMON_1749	major facilitator family transporter		-	1175	lmo1682	673.281	859.25	584.055	162.969	50.9532	452.149	450.109	206.68	64.9722	42.5258	0.280301	0.313571	0.300973	0	0	0.83099	0	0	0	1.17507
LMON_1750	Peroxide stress regulator PerR, FUR family		-	446	lmo1683	3495.88	3573.84	3376.55	4202.36	2985.77	5567.86	3958.09	2789.71	2608.91	2981.49	1.36477	0.650242	0.624569	0.579424	2.42616	3.37068	1.00543	0.64365	0.282625	1.17507
LMON_1751	D-3-phosphoglycerate dehydrogenase		-	941	lmo1684	2365.15	1378.17	850.263	2795.24	3263.14	2952.24	1123.73	825.404	1809.18	7432.66	5.17814	8.92267	3.10138	7.61659	3.81815	12.8979	5.85751	11.3105	11.6466	10.4556
LMON_1752	Glutamate-1-semialdehyde aminotransferase	gsaB	+	1298	lmo1685	2110.98	2742.27	3223.67	3905.19	2982.17	828.87	1861.19	2175.29	2434.33	1262.59	69.7457	75.5175	46.5609	13.287	26.6523	148.469	88.2522	50.3561	45.3559	5.75533
LMON_1753	Putative lipoprotein SAV1865		+	1088	lmo1686	3375.95	4053.18	3772.84	5464.1	5717.28	6016.85	3633.5	4293.5	6755.95	9773.95	107.217	97.064	50.8164	27.9408	37.4658	116.57	76.6016	92.6859	88.2804	13.0374
LMON_1754	Cysteinyl-tRNA synthetase related protein		-	443	lmo1687	12138.1	8505.57	12318.3	18181.4	44473.8	14547	11855.9	9687.02	12481.2	17408.1	18.287	20.6079	16.4071	5.02906	26.0861	54.8913	29.7849	23.277	18.407	12.334
LMON_1755	Enoyl-[acyl-carrier-protein] reductase [NADPH]		-	746	lmo1688	2825.66	1799.88	946.406	950.646	850.853	1079.38	1249.44	748.644	680.196	364.274	14.4718	6.8392	9.37468	4.71947	3.78275	31.1491	10.5808	10.1544	3.27364	7.28209
LMON_1756	A/G-specific adenine glycosylase		-	1088	lmo1689	3505.45	2155.1	1517.16	1625.58	1453.54	1567.69	1166.38	870.072	963.171	343.011	14.2419	7.28839	6.59574	2.58753	5.3517	24.8321	8.76433	5.40402	3.29636	2.70182
LMON_1757	Hypothetical protein SAV1869		+	980	lmo1690	5810.44	1685.42	1260.31	3403.82	8995.08	24022.7	2162.11	2445.54	13340.5	110124	77.1893	109.443	104.155	49.8793	92.9843	121.648	225.239	197.382	87.9268	16.3309
LMON_1758	Deoxyuridine 5'-triphosphate nucleotidohydrolase		-	461	lmo1691	1461.17	1649.28	1349.24	986.44	1167.79	1819.71	1982.14	1477.93	1219.83	1316.65	9.06375	2.21909	2.26901	0.517506	5.8157	31.16	3.68498	3.47068	9.48933	4.22858
LMON_1759	FIG00775106: hypothetical protein		-	233	lmo1692	622.321	708.487	589.837	481.835	543.993	799.088	905.647	662.006	535.253	615.217	3.57916	0.58293	0.624569	0	0.963384	13.9491	1.67893	0.256224	1.26472	0
LMON_1760	Regulatory protein recX	recX	-	809	lmo1693	544.486	435.402	616.315	835.555	1650.34	1298.73	1153.96	1114.12	1448.39	2091.99	6.84064	2.44324	1.64328	1.15885	9.4215	33.4008	1.67411	2.38018	5.51549	9.28053
LMON_1761	conserved hypothetical protein		+	902	lmo1694	132.268	57.8454	388.156	8537.27	16782.1	2191.88	2042.97	2232.77	5482.47	27757.5	187.573	153.206	86.2148	27.755	52.0267	347.863	206.866	149.603	103.628	45.1076
LMON_1762	membrane protein		-	2597	lmo1695	13870.4	10333	8148.97	8868.56	7468.52	13687.4	9518.51	9071.8	9774.02	14297.6	7.96372	7.59909	6.20276	10.1422	163.551	19.4044	14.9016	10.6472	16.8291	43.3491
LMON_1763	FIG00774792: hypothetical protein		-	674	lmo1696	1680.68	1500.18	966.151	987.312	1204.82	1280.35	987.446	1574.35	1688.63	904.647	5.21675	4.99801	0.74036	0.517506	14.5569	3.88723	1.05281	1.73653	1.59492	2.35013
LMON_1764	cation efflux family protein		+	965	lmo1697	1642.39	1424.61	2187.59	892.941	1107.34	1188.97	2198.8	2458.34	1744.11	199.935	77.8009	55.2846	68.8415	114.722	464.139	165.569	77.0308	147.604	260.187	97.2656
LMON_1765	Ribosomal-protein-S5p-alanine acetyltransferase		-	542	lmo1698	114.533	79.2612	107.277	183.891	401.456	174.329	133.342	155.248	205.448	129.344	15.9187	8.36185	13.3775	1.67635	17.2701	45.5773	51.5155	47.3935	49.6941	9.63222
LMON_1766	methyl-accepting chemotaxis protein		+	902	lmo1699	5600.35	15215.2	25217.8	21822.8	2553.95	2710.06	9078.75	18843.8	8056.78	683.784	36.8723	25.4001	28.5519	14.2601	18.2335	130.681	101.306	71.8567	55.2003	66.8421
LMON_1767	FIG00774912: hypothetical protein		+	206	lmo1700	1249.37	3519.39	5723.53	5572.89	610.38	510.741	1740.24	4311.61	1959.89	159.519	10.6596	12.8703	8.37744	4.3258	3.85354	42.0772	28.0077	27.6907	16.2326	17.8577
LMON_1768	FIG00774597: hypothetical protein		-	353	lmo1701	1368.91	1171.16	1328.22	1061.69	1028.28	1273.35	1303.51	1201.84	992.11	1811.72	2.2231	6.43709	3.47022	1.73827	2.35537	3.37842	8.59913	11.6596	4.81529	1.17507
LMON_1769	Fosfomycin resistance protein FosX		-	401	lmo1702	1782.49	1611.02	1582.05	1265.47	1242.74	1381.44	1461.17	1613.69	1390.08	1787.21	2.48223	6.59195	6.94044	4.38772	1.49816	5.3287	10.4531	19.7571	8.19546	0
LMON_1770	RNA methyltransferase, TrmA family		-	1379	lmo1703	5908.6	5496.45	6425.81	4043.98	4854.65	5249.42	6069.39	5600.61	4250.43	5152.15	12.8454	23.3406	24.5304	12.0662	9.45689	25.1964	35.4404	54.7617	30.6039	5.40364
LMON_1771	OsmC-like protein		-	380	lmo1704	464.928	347.522	417.54	708.374	1522.41	835.033	737.455	623.422	835.129	1753.65	2.47165	5.0452	1.48072	3.87021	1.49816	6.74885	5.80531	9.34739	3.50373	0
LMON_1772	Deoxyadenosine kinase / Deoxyguanosine kinase		+	644	lmo1705	1065.91	1112.94	691.797	932.294	736.002	3345.77	2246.2	1523.11	1534.26	318.352	102.11	103.472	55.1193	109.247	348.847	304.193	238.998	244.563	237.291	219.791
LMON_1773	Inner membrane protein YihY, formerly thought to be RNase BN		-	869	lmo1706	1901.01	1746.91	1568.1	1418.32	2222.48	2280.12	2012.12	2192.83	2493.33	2727.45	41.5578	45.628	25.638	17.9445	21.7646	99.9443	48.2149	41.1006	37.5872	9.63222
LMON_1774	Hypothetical protein YfkK		+	221	lmo1707	310.896	221.927	173.528	72.8178	42.2119	92.8072	74.8836	81.3304	87.1457	6.9304	646.959	711.496	593.285	718.37	852.74	858.41	782.026	981.991	1110.31	1088.64
LMON_1775	aminoglycoside N3-acetyltransferase		-	806	lmo1708	1544.6	1754.16	1823.72	1709.43	2039.35	2465.01	2746.48	2625.42	2631.53	2434.25	278.962	186.788	147.744	41.4578	38.7516	81.6998	79.9992	52.504	42.2165	4.58027
LMON_1776	Methionine aminopeptidase		-	758	lmo1709	7221.5	7047.37	9042.02	7537.7	4961.44	8888.13	8748.1	7282.52	6944.66	2660.08	75.693	39.6893	36.1422	10.0184	10.0624	24.8169	28.4184	23.6621	15.1269	1.17507
LMON_1777	Flavodoxin		+	446	lmo1710	3869.17	4283.7	6021.48	4371.91	2041.81	2445.05	3700.35	3580.6	2664.63	268.304	18.1891	15.3809	12.0819	5.48465	8.24185	52.1957	41.0114	35.7656	29.83	162.701
LMON_1778	Aminopeptidase S (Leu, Val, Phe, Tyr preference)		+	1232	lmo1711	12027.7	10795.1	12761	9698.45	5287.43	6878.7	10305	9553.57	8514.99	5356.07	94.4491	71.0995	48.2004	35.4954	42.1766	132.651	127.92	99.3435	89.688	671.62
LMON_1779	FIG00774890: hypothetical protein		+	1259	lmo1712	2178.24	2010.43	1744.49	1152.66	500.983	790.471	1431.75	1466.2	1356.02	1410.64	65.2702	88.1567	89.5255	56.1513	76.8584	96.2149	111.994	131.002	111.245	837.966
LMON_1780	Cell-shape determining protein MreBH		+	992	lmo1713	3928.71	1756.76	1975.91	3258.61	4941.46	8704.86	7695.79	5664.56	11826.2	4311.73	974.616	937.931	894.911	1403.42	2972.94	2575.03	1257.27	1311.41	1453.46	19114.2
LMON_1781	methyltransferase		-	665	lmo1715	113.94	157.418	120.417	42.2008	20.6243	23.4611	38.4689	26.4929	17.4256	17.1543	20.8091	10.5357	13.3775	3.74638	6.2443	5.3725	9.72238	6.06495	8.55407	3.05351
LMON_1782	transcriptional regulator, TetR family		+	584	lmo1716	213.765	253.906	247.466	183.975	181.439	120.359	196.199	184.899	167.731	134.739	6.01407	2.26529	0.647191	2.19386	3.88893	8.08599	3.10624	3.7144	1.02967	20.5595
LMON_1783	Outer surface protein of unknown function, cellobiose operon		-	1088	lmo1718	2134.15	3246.89	1348.54	5029.24	1923.1	2554.6	2155.49	1963.16	2132.12	91055	81.0549	80.4038	67.8416	18.6478	23.5852	40.0175	34.4459	24.2972	21.0067	24.7881
LMON_1784	PTS system, beta-glucoside-specific IIA component ; PTS system, cellobiose-specific IIA component		-	302	lmo1719	629.801	1007.74	376.124	1858.3	595.23	682.048	579.363	609.021	655.97	23234.7	9.33223	6.90452	5.78331	1.67635	2.46155	4.72088	5.65327	1.82321	2.62743	20.4395
LMON_1785	PTS system, cellobiose-specific IIB component		-	308	lmo1720	505.036	904.691	317.702	1559.75	513.527	608.054	508.065	506.791	563.121	18322.4	7.67096	8.16179	6.64099	0.517506	2.46155	6.67599	3.59021	2.93716	1.54735	3.87689
LMON_1786	NtrC family Transcriptional regulator, ATPase domain		-	2678	lmo1721	6698.32	6745.53	7038.46	12563.7	11572.8	8272.03	8366.93	9180.14	8874.41	10510.9	42.5126	27.1277	24.4341	4.90522	15.2726	35.4266	20.0007	11.2362	16.0061	11.6307
LMON_1787	ATP-dependent RNA helicase YfmL		-	1325	lmo1722	5073.87	6533.15	7039.04	5649.83	5469.08	17274.9	17656.7	16427.8	13752.2	8094.71	20.2242	12.8944	9.18603	4.84331	8.92211	25.911	15.9105	9.78947	10.0709	10.8073
LMON_1788	FIG00774724: hypothetical protein		-	773	lmo1723	275.478	318.373	283.929	205.449	266.865	204.241	227.878	275.369	263.279	72.9492	7.94254	2.98196	4.62887	28.6264	73.6065	3.87149	1.87353	2.18718	2.60259	19.8561
LMON_1789	ABC transporter, ATP-binding protein		-	680	lmo1724	396.668	416.292	398.72	290.744	408.341	318.314	300.884	370.559	348.838	47.9294	3.83331	1.92862	1.55011	2.07002	30.8991	2.78876	1.13795	1.82321	2.44849	7.75377
LMON_1790	Transcriptional regulator, GntR family		-	368	lmo1725	244.829	267.701	254.449	169.608	310.564	269.866	272.039	252.864	263.865	55.5632	7.13838	4.1949	1.6659	2.13194	14.7732	4.44832	4.69041	2.0349	1.31514	6.57871
LMON_1791	oxidoreductase, Gfo/Idh/MocA family		-	983	lmo1726	3906.45	3811.36	3803.5	7087.63	9499.9	6284.68	4860.42	4504.1	4571.24	16997.3	9.0569	5.18093	2.93766	2.19386	23.3336	10.8859	3.88921	3.90264	3.42774	5.40364
LMON_1792	Maltose operon transcriptional repressor MalR, LacI family		-	965	lmo1727	664.087	807.123	1015.16	1335.84	1190.1	310.456	443.507	578.825	506.726	3197.69	35.8626	32.6673	33.6451	14.5918	27.0455	59.5526	65.5102	45.0986	25.5387	12.334
LMON_1793	sugar phosphorylase		-	3254	lmo1728	157.378	183.361	290.994	511.284	1998.48	96.6376	179.591	412.12	567.823	8465.61	67.8739	39.1938	40.0572	12.8314	30.8676	122.629	100.881	71.5098	49.1592	23.1413
LMON_1794	Beta-glucosidase		-	2171	lmo1729	53.7416	78.407	124.244	320.515	1077.45	26.886	74.351	202.333	283.109	3793.27	7.66598	3.69951	2.38364	0	4.35292	13.9206	8.95412	2.98169	4.0434	3.87689
LMON_1795	N-Acetyl-D-glucosamine ABC transport system, sugar-binding protein		+	1244	lmo1730	31.5528	43.7869	87.3953	618.986	3408.1	16.7045	45.6336	134.014	261.75	12594.6	17.8229	8.07038	8.7942	13.1853	26.5108	0.57126	4.35366	4.37294	3.79205	4.22858
LMON_1796	N-Acetyl-D-glucosamine ABC transport system, permease protein 1		+	551	lmo1731	10.4198	15.7397	11.8703	61.4678	321.908	3.61975	5.92312	23.8269	51.4261	2191.53	2.47041	1.21007	1.78169	1.15885	1.92677	0	0.289366	0.300754	1.41597	0
LMON_1797	ABC transporter, permease protein		+	260		5.74061	7.21909	11.9876	55.072	249.906	3.64565	5.07454	23.4816	35.3818	2059.28	0.814755	0.291465	0	0	0.927993	0.849144	0.668682	0.300754	1.65103	1.17507
LMON_1798	N-Acetyl-D-glucosamine ABC transport system, permease protein 2		+	830	lmo1732	30.3973	26.8121	43.0853	207.563	841.884	15.0321	24.1729	69.385	148.057	6917.06	1.36477	5.55884	1.9895	3.22887	5.74491	1.13477	1.72631	1.9693	3.2431	2.70182
LMON_1799	Glutamate synthase [NADPH] small chain	gltD	-	1469	lmo1733	148.46	319.004	260.908	526.885	134.308	304.168	233.463	216.225	1023.57	3613.44	1.89859	0	0.948164	0.517506	4.38831	0	0.668682	1.6264	3.01659	6.9304
LMON_1800	Glutamate synthase [NADPH] large chain		-	4592	lmo1734	351.615	747.059	785.717	1193.62	349.146	569.466	495.248	504.447	2139.64	5098.26	29.3446	19.2833	22.2863	14.1363	22.9089	9.23941	11.5255	11.162	9.17259	22.0863
LMON_1801	GltC, transcription activator of glutamate synthase operon	gltC	+	887	lmo1735	313.296	491.643	561.737	656.304	664.2	696.256	893.698	1137.9	1065.87	312.476	104.212	147.928	116.882	153.813	75.8203	53.9526	83.6721	88.7622	95.1263	92.0936
LMON_1802	Acetyltransferase		-	518	lmo1736	1078.23	1578.23	1679.18	1953.25	1210.6	668.38	1362.32	1097.75	932.731	869.188	60.1581	86.6351	95.3131	94.4155	134.123	152.172	173.065	242.082	249.57	117.002
LMON_1803	Glycerol dehydrogenase		-	1103	lmo1737	2525.69	3647	4104.79	4639.79	3191.46	1496.41	3159.83	2626.55	2215.57	1669.78	20.0024	20.6984	20.1078	3.93213	24.0138	94.5062	79.1763	93.3602	93.2889	77.7694
LMON_1804	Amino acid ABC transporter, amino acid-binding protein		-	815	lmo1738	202.385	520.051	240.988	133.759	235.494	442.608	428.843	139.414	121.159	402.811	9.57392	5.65024	7.70762	2.25578	3.85354	21.7422	11.5632	13.0345	7.37316	10.8073
LMON_1805	amino acid ABC transporter, ATP-binding protein		-	647	lmo1739	149.708	416.3	192.537	98.4936	201.98	408.478	378.588	112.763	94.7647	247.281	6.85808	6.32457	4.51423	0.579424	5.8157	27.0024	11.1449	9.71136	7.11611	23.493
LMON_1806	ABC transporter membrane-spanning permease-glutamine transport		-	641	lmo1740	118.174	312.086	151.458	53.6655	115.142	333.302	295.248	85.2832	68.8808	62.4936	6.31554	2.53465	1.55127	0	4.35292	19.9813	8.86898	7.09364	1.65103	29.0167
LMON_1807	Two-component sensor histidine kinase BceS		-	1040	lmo1741	2085.57	2164.66	2059.07	2019.2	1034.08	1936.21	1896.04	2003.53	2104.71	5163.93	3.85572	2.19698	2.06004	1.03501	0	10.5448	2.84121	1.17956	1.13335	1.52676
LMON_1808	Adenine deaminase	adeC	-	1742	lmo1742	3564.97	3958.05	3943.77	3299.55	1812.16	3680.81	3836.61	3842.41	3463.38	3902.19	26.2793	21.3476	23.0052	7.49275	12.06	49.7032	77.8457	61.8328	49.7544	15.8592
LMON_1809	FIG00774678: hypothetical protein		-	458	lmo1743	972.796	1117.38	1048.58	912.884	473.529	730.273	964.391	1036.24	906.436	486.696	1.08944	2.84822	0.323595	0	0.499387	8.65991	4.50569	5.83218	3.63225	3.5252
LMON_1810	Isoflavone_redu, Isoflavone reductase		-	875	lmo1744	1828.38	2187.78	2182.14	2009.56	1140.16	1305.53	1907.33	2132.91	1950.04	751.235	5.46529	0.628135	2.10529	2.13194	0.963384	10.0259	8.8738	4.97206	4.66477	6.22702
LMON_1811	Two-component response regulator YvcP		-	677	lmo1745	2914.33	2949.36	2309.27	2385.59	1462.02	2172.67	1896	2037.17	2045.29	1939.33	0.550015	0.291465	1.75907	0	0	3.61467	0.578732	0.578049	0.232208	0
LMON_1812	Bacitracin export permease protein BceB		-	1979	lmo1746	2163.8	2200.82	1811.73	1334.46	855.092	2599.56	1247.16	1373.07	1568.8	1054.56	4.09741	5.04421	7.03513	1.61444	0.963384	2.24098	0.336749	0.878803	1.98407	1.17507
LMON_1814	Bacitracin export ATP-binding protein BceA		-	767	lmo1747	1082	1198.26	1180.86	712.739	539.318	1691.73	934.54	877.596	877.987	397.416	1.93035	1.88242	1.1345	1.03501	1.96216	1.69562	0.626115	0	1.02967	0
LMON_1815	FIG00774793: hypothetical protein		-	509	lmo1748	893.287	1044.14	1041.11	697.426	627.238	892.17	931.982	1019.91	942.872	456.264	0.550015	0	0.74036	0.517506	0	0.828326	0.336749	0.578049	0.568099	0
LMON_1816	Shikimate kinase I		+	473	lmo1749	1805.6	1624.85	3003.63	1459.23	935.587	882.382	753.785	813.896	941.675	102.438	158.212	156.144	210.455	149.594	235.534	244.546	182.84	386.129	472.107	193.596
LMON_1817	Molybdate metabolism regulator		-	554	lmo1750	1230.87	1074.23	2218.61	2529.89	1725.88	1510.14	1393.88	2204.02	2798.55	3242.64	32.7569	37.8703	39.3859	15.7507	13.9514	27.4214	25.862	38.8915	38.7433	1.17507
LMON_1818	23S rRNA (Uracil-5-)-methyltransferase RumA ## LSU rRNA m(5)U1939		-	1361	lmo1751	11152	8325.66	6087.97	1577.56	1395.24	8565.47	4416.44	2885.08	1977.27	991.482	29.9183	27.395	28.7885	10.2041	11.5606	5.59084	12.8481	8.78185	7.05999	0
LMON_1819	FIG00774698: hypothetical protein		-	755	lmo1752	3077.85	2407.29	1447.3	340.871	403.772	2208.74	1230.33	1008.44	721.15	194.299	4.39702	4.50748	2.08267	1.15885	1.39199	2.4983	1.38475	1.52245	1.98407	1.17507
LMON_1820	Transcription regulator [contains diacylglycerol kinase catalytic domain]		-	932	lmo1753	3173.2	3178.9	3351.18	3015.95	3508.15	5417.45	3514.46	3330.76	3864.58	1046.7	27.0785	12.3989	9.28036	7.09908	5.31631	3.35252	6.80085	0.857731	1.59492	1.52676
LMON_1821	Aspartyl-tRNA(Asn) amidotransferase subunit B @ Glutamyl-tRNA(Gln) amidotransferase subunit B	gatB	-	1430	lmo1754	10858.7	11106.8	11648.8	13401	7319.91	7411.9	10136.2	9094.86	7411.88	7980.66	20.8004	10.001	7.05891	3.29079	8.02951	8.35904	5.27396	4.11433	1.72629	3.5252
LMON_1822	Aspartyl-tRNA(Asn) amidotransferase subunit A @ Glutamyl-tRNA(Gln) amidotransferase subunit A	gatA	-	1451	lmo1755	8617.34	9691.36	9721.99	11323.7	6895.08	5421.3	7256.26	7769.24	6158.94	2442.37	22.7992	9.14771	7.56501	6.39582	11.9538	12.581	5.08924	5.3557	1.9585	8.57715
LMON_1823	Aspartyl-tRNA(Asn) amidotransferase subunit C @ Glutamyl-tRNA(Gln) amidotransferase subunit C	gatC	-	293	lmo1756	2513.72	2898.48	3209.38	3579.07	2168.31	1930.95	2492.29	2421.71	1954.5	685.919	2.49095	1.30148	1.94425	0.517506	2.31998	3.60426	2.72693	2.42233	1.64818	0
LMON_1824	Putative pheromone cAM373 precursor lipoprotein CamS		-	1115	lmo1757	7007.89	6019.68	5426.63	6580.16	4376.35	6876.18	4877.29	4626.09	4507.95	4060.99	9.31603	5.40398	5.85386	2.71137	5.24553	13.093	3.73236	3.64023	1.75471	0
LMON_1825	DNA ligase	ligA	-	2018	lmo1758	9756.91	8740.14	7998.76	10660.8	7365.22	9290.51	6704.82	6686.57	6250.35	5079.8	12.5813	7.69237	4.60472	2.19386	6.20891	13.0983	3.59503	2.33804	2.34196	1.17507
LMON_1826	ATP-dependent DNA helicase UvrD/PcrA	pcrA	-	2195	lmo1759	7844.04	7447.95	6607.62	8651.37	5605.57	6328.85	5391.38	5483.9	4696.85	1670.86	7.94939	6.21007	5.25459	5.29889	7.6009	9.16437	5.06972	2.72308	2.24397	1.17507
LMON_1827	(S)-3-O-geranylgeranylglyceryl phosphate synthase		-	677	lmo1760	1710.28	1671.63	1627.29	2125.74	1927.99	1921.16	1709.65	2033.17	1822.9	509.846	2.20567	1.25528	2.29163	0.579424	0.927993	1.9631	0.758632	0.321825	0.514833	1.17507
LMON_1828	sodium-dependent transporter		+	1355	lmo1761	2118.38	2587.94	2584.41	1029.46	345.473	258.119	595.863	728.186	361.192	141.918	96.61	150.742	116.282	114.001	93.1651	187.235	74.7828	51.4365	46.4467	4.22858
LMON_1829	FIG00774163: hypothetical protein		-	254	lmo1762	431.718	619.048	449.904	470.008	568.821	912.152	949.579	887.416	874.115	470.365	26.318	41.7428	30.5464	5.54657	2.96093	3.3288	4.91288	15.1601	9.61428	0
LMON_1830	His repressor		-	296	lmo1763	939.658	1270.45	1269.31	1109.97	1319.7	2646.97	2744.98	1783.98	1572.3	638.238	40.1943	65.6732	55.0039	12.7695	4.8877	8.92255	16.059	35.9381	12.5719	1.17507
LMON_1831	Phosphoribosylamine--glycine ligase	purD	-	1262	lmo1764	941.842	653.868	724.903	692.738	1288.83	644.742	984.392	629.916	1529.63	7325.56	11.5441	7.55576	7.65702	43.8374	172.084	4.75744	5.50124	7.22105	4.51425	199.951
LMON_1832	IMP cyclohydrolase / Phosphoribosylaminoimidazolecarboxamide formyltransferase	purH	-	1529	lmo1765	729.372	545.489	572.173	518.556	1109.44	480.639	732.929	532.511	1217.42	4693.43	5.18873	2.15178	3.00821	4.78139	60.6932	4.44808	1.63155	1.64747	1.90881	120.423
LMON_1833	Phosphoribosylglycinamide formyltransferase	purN	-	566	lmo1766	305.671	199.796	197.461	189.331	468.956	190.703	275.128	214.152	495.638	1780.81	1.64507	0	0	0	2.89015	0.28563	0.962865	0	0.232208	15.6275
LMON_1834	Phosphoribosylformylglycinamidine cyclo-ligase	purM	-	1049	lmo1767	428.627	322.282	349.081	351.283	800.623	328.725	446.884	313.925	799.024	3189.35	9.87476	5.15585	11.2242	1.61444	18.3043	2.2359	1.09538	2.63402	1.65103	27.9616
LMON_1835	Amidophosphoribosyltransferase	purF	-	1427	lmo1768	522.231	401.608	419.773	412.096	1147.23	399.026	558.863	446.145	1054.25	4610.45	20.5275	11.2352	9.002	2.71137	14.7732	3.36535	2.87896	0.601507	1.70145	7.05039
LMON_1836	Phosphoribosylformylglycinamidine synthase, synthetase subunit	purQ	-	2219	lmo1769	666.028	539.085	606.175	598.778	1498.14	512.119	747.561	578.806	1377.76	3402.99	7.10164	2.57985	1.43548	0	1.92677	1.94736	0	0.300754	0.97925	10.4556
LMON_1837	Phosphoribosylformylglycinamidine synthase, glutamine amidotransferase subunit	purL	-	683	lmo1770	179.618	152.073	198.31	193.082	368.661	131.702	220.956	172.07	420.51	252.093	0	0	0	0	0	0.28563	0	0	0.232208	0
LMON_1838	Phosphoribosylformylglycinamidine synthase, PurS subunit		-	245	lmo1771	96.5183	67.5346	93.5831	82.2254	176.193	70.2269	116.796	82.2488	212.642	193.124	0.280301	0.291465	0.416765	0	0	0	0	0	0	0
LMON_1839	Phosphoribosylaminoimidazole-succinocarboxamide synthase	purC	-	713	lmo1772	305.389	233.094	310.107	280.633	677.617	258.427	380.014	264.577	662.587	972.896	0.832187	0	0.323595	0	0.463997	0	0.336749	0.321825	0	0
LMON_1840	Adenylosuccinate lyase	purB	-	1292	lmo1773	2395.97	2236.23	2301.07	2213.74	3852.75	2462.62	2782.85	1941	3600.2	8089.82	0.8216	0.33667	2.08267	0.517506	0.499387	0.553105	0.958048	0	0.618515	2.35013
LMON_1841	Phosphoribosylaminoimidazole carboxylase ATPase subunit	purK	-	1124	lmo1774	1774.93	1762.13	1855.84	2234.7	4287.87	1841.15	2139.97	1658.02	3222.6	6746.59	1.92163	0.33667	1.82846	1.03501	2.81937	0	0.289366	0	0.747042	2.35013
[truncated: 1,113 more rows]
