# Supplementary material for: Strand specific RNA-sequencing and membrane lipid profiling reveals growth phase-dependent cold stress response mechanisms in Listeria monocytogenes
Source: PLoS One. 2017 Jun 29;12(6):e0180123. doi: 10.1371/journal.pone.0180123 (PMC5491136; doi:10.1371/journal.pone.0180123)
Supplement: S3 Table — Values are presented as percentages relative to the total amount of extracted fatty acids. (XLSX) [file pone.0180123.s003.xlsx]

## Sheet: Lipid profiles at 20 and 4C
Temperature	Growth phase	10:0	12:0	13:0	i-13:0	a-13:0	13:1 at 12-13	14:0	i-14:0	14:1 cisΔ9	15:0	i-15:0	a-15:0	15:1 cisΔ7	15:0 2OH	i-16:0	16:1 cisΔ9	16:1 cisΔ11	16:0	16:0 2OH	16:1 2OH	i-17:0	a-17:0	i-17:0 3OH	17:0 2OH	17:1 cisΔ9	18:0	18:1 cisΔ9	18:1 cisΔ11	18:2 cisΔ9, 12	20:4 cisΔ5, 8, 11, 14
	C1		0.497875					1.40098	1.90468			14.0786	48.6356			3.37101	1.12697		4.42234		0.58056	2.13472	15.8324				1.2868	4.14308	0.58437
	C2		0.250866					0.909034	1.21309		0.342869	11.3079	45.5871			2.25321	2.05543		7.31219	0.13868	0.273755	1.91875	17.7566				0.661101	7.09636	0.679164		0.243845
20°C	C3		0.562286					1.26882	1.11617	0.34202		11.8866	50.5013			1.85372	5.32508		3.54974		0.261542	1.52097	15.8113				1.13016	2.84046	0.660959	0.861084	0.507758
	C4		0.437011					1.47886	2.01501			17.7794	50.7392			3.70923	0.53351		2.86399	0.175277	0.631702	2.5421	16.1859				0.286758	0.622015
	C5	0.176057	0.393938		0.105096	0.115799		1.66038	2.38894			18.1728	52.3165			3.72311	0.352902		2.83011		1.09196	2.55135	13.4733				0.142956	0.344884
	T1		0.473607					1.52714	1.71405			13.4492	45.731			2.75849	2.5814		4.49426		0.757292	2.11239	11.6952				2.67105	9.36058	0.674386
	T2		0.266262			0.728411		0.74918	1.09607			8.03866	46.6219			1.37292	4.03209		5.90669		0.48823	1.11307	7.61885				1.09035	19.8405	1.03679
4°C	T3		0.940888			0.561161		2.39868	1.16981	0.447401		7.41861	59.8992			0.952015	6.90777	0.344539	3.65151			0.448887	8.20536		0.196099		0.959975	2.97428	0.485468	1.1157	0.922635
	T4		2.13409		0.431115	1.44922	0.261813	2.63094	4.49501			9.97209	70.283			1.41204	0.68685		0.899178			0.286686	3.77499				0.250333	0.620532
	T5		1.83753	0.144608	0.570555	1.88013	0.251497	2.15866	5.29119			9.07956	70.3854	0.154235	0.118171	1.54148	0.358299		0.442391		0.287717	0.290747	3.84456	0.126667	0.174665		0.163489	0.318285
